# Supplementary material for: Swept away: ocean currents and seascape features influence genetic structure across the 18,000 Km Indo-Pacific distribution of a marine invertebrate, the black-lip pearl oyster Pinctada margaritifera
Source: BMC Genomics. 2017 Jan 10;18:66. doi: 10.1186/s12864-016-3410-y (PMC5225542; doi:10.1186/s12864-016-3410-y)
Supplement: Additional file 5: — Genotypic data. Genotypes of 580 individuals of P. margaritifera at 9,624 selectively neutral genome-wide SNPs are included in a standard STRUCTURE format. (ZIP 2057 kb) [file 12864_2016_3410_MOESM5_ESM.zip]

Archive with 1 entries (1 files):
- 9624_SNPs_structure.txt
