# Supplementary material for: Swept away: ocean currents and seascape features influence genetic structure across the 18,000 Km Indo-Pacific distribution of a marine invertebrate, the black-lip pearl oyster Pinctada margaritifera
Source: BMC Genomics. 2017 Jan 10;18:66. doi: 10.1186/s12864-016-3410-y (PMC5225542; doi:10.1186/s12864-016-3410-y)
Supplement: Additional file 5: — Genotypic data. Genotypes of 580 individuals of P. margaritifera at 9,624 selectively neutral genome-wide SNPs are included in a standard STRUCTURE format. (ZIP 2057 kb) [file 12864_2016_3410_MOESM5_ESM.zip › 9624_SNPs_structure.txt]

	Population	2	3	4	5	6	7	9	10	12	13	14	17	18	19	20	21	22	24	26	27	28	29	30	31	32	33	34	36	37	38	39	41	42	43	44	46	47	48	50	52	53	54	55	56	58	59	60	61	62	63	64	65	66	67	68	69	70	71	72	73	74	75	76	77	78	79	80	81	82	83	84	85	86	87	88	89	90	91	92	93	94	95	96	97	98	100	101	102	103	104	105	107	108	110	114	115	116	118	120	121	123	124	125	126	127	129	130	131	132	133	134	135	136	137	138	139	140	141	142	143	144	145	146	147	148	149	150	153	154	155	156	157	158	159	160	161	162	163	164	165	166	167	168	169	170	171	172	173	174	177	178	179	180	181	182	183	184	185	186	187	188	190	191	192	193	194	195	197	198	199	200	202	203	204	206	207	208	209	210	213	214	215	216	217	218	220	221	222	223	224	225	226	228	229	230	231	232	234	236	237	238	241	242	243	244	245	246	247	248	250	252	253	254	255	256	257	258	259	260	261	262	263	264	265	266	267	268	269	270	271	272	274	275	276	277	278	279	280	282	283	285	286	287	288	290	291	292	293	294	295	296	297	298	299	301	302	303	304	305	306	307	308	309	312	315	317	318	319	320	321	322	324	325	326	327	328	329	332	333	334	335	336	337	338	339	340	341	342	344	345	346	347	348	349	351	352	353	354	355	356	357	358	359	360	361	362	363	364	365	367	368	370	371	372	373	374	375	376	377	379	380	381	382	383	384	386	387	388	389	390	391	392	393	394	396	397	398	399	400	401	402	403	404	405	406	407	408	409	411	412	414	415	416	418	420	421	423	424	425	426	427	428	430	431	432	433	434	435	437	438	439	440	441	442	443	444	445	446	447	448	449	451	453	454	455	456	457	458	459	460	461	462	463	464	465	466	467	469	470	471	472	473	474	475	476	477	478	479	480	481	482	484	485	486	487	488	489	494	495	497	498	500	501	502	504	505	506	507	508	509	510	511	512	513	515	516	518	519	520	521	522	523	525	526	527	528	529	530	531	533	534	535	537	538	539	540	541	542	543	544	545	546	547	548	549	550	551	552	553	554	555	556	557	558	559	560	561	562	563	564	565	567	568	570	571	572	573	574	575	576	577	579	580	581	582	583	584	585	586	587	588	589	591	593	594	596	597	598	599	600	601	602	603	604	605	606	607	608	609	610	611	612	613	615	616	617	618	619	620	621	622	623	624	625	626	627	628	629	630	631	632	633	634	635	636	638	639	640	641	642	643	644	645	646	647	648	649	650	651	652	654	656	657	659	661	662	663	664	665	667	668	670	671	672	673	674	675	678	679	680	681	682	683	684	685	686	687	688	689	690	691	692	693	694	695	696	697	698	699	700	701	702	703	704	705	706	708	709	710	711	712	713	714	715	716	717	718	719	720	721	722	723	724	725	726	727	729	730	732	733	734	736	737	738	739	740	741	742	743	744	745	748	749	750	751	753	754	755	756	757	758	759	760	761	762	763	764	765	766	767	768	769	770	772	773	774	775	776	777	778	779	780	781	782	784	785	786	787	788	790	791	792	793	794	795	796	797	798	799	800	801	802	803	804	805	806	807	809	810	811	812	813	814	815	817	818	819	820	821	823	824	825	827	828	830	831	832	833	834	835	836	837	838	839	840	841	842	843	844	845	846	847	848	849	850	851	852	854	855	856	857	858	860	861	862	863	864	865	866	867	868	869	871	872	873	874	875	876	877	878	879	880	881	882	883	885	886	887	888	890	891	892	893	894	895	896	897	898	899	900	901	902	903	904	905	906	907	908	909	911	912	913	914	915	916	917	919	920	921	922	923	924	925	926	927	928	930	931	932	933	934	935	936	939	940	941	942	943	944	945	947	948	949	950	951	952	953	955	956	957	958	959	960	961	962	963	964	965	966	967	968	969	970	971	972	973	974	975	976	977	978	979	980	981	982	983	984	985	986	987	989	990	992	993	994	995	996	997	998	999	1000	1002	1003	1004	1006	1007	1008	1009	1010	1011	1012	1013	1014	1016	1017	1020	1021	1022	1023	1024	1025	1026	1027	1029	1030	1031	1032	1033	1034	1036	1037	1038	1041	1042	1043	1044	1045	1046	1047	1048	1049	1050	1051	1052	1053	1054	1055	1056	1057	1058	1059	1061	1062	1063	1064	1067	1069	1070	1072	1073	1074	1075	1076	1077	1078	1081	1082	1083	1084	1085	1086	1087	1088	1089	1090	1091	1092	1093	1094	1095	1096	1097	1098	1099	1100	1101	1103	1104	1108	1109	1111	1112	1113	1115	1116	1117	1118	1119	1120	1121	1122	1125	1126	1128	1129	1130	1131	1132	1133	1134	1135	1136	1137	1139	1141	1142	1144	1145	1146	1147	1148	1149	1150	1151	1152	1153	1154	1155	1156	1157	1158	1159	1160	1161	1162	1163	1164	1165	1166	1167	1168	1169	1170	1171	1172	1173	1174	1175	1177	1178	1179	1180	1181	1182	1183	1184	1185	1186	1187	1188	1189	1190	1191	1192	1193	1194	1195	1196	1197	1198	1199	1200	1201	1202	1203	1204	1205	1206	1207	1208	1209	1210	1211	1212	1213	1214	1215	1216	1217	1219	1220	1221	1222	1223	1224	1225	1226	1228	1230	1231	1232	1233	1234	1235	1236	1238	1239	1240	1241	1242	1243	1244	1245	1246	1247	1248	1249	1250	1251	1252	1253	1254	1255	1257	1259	1260	1261	1262	1263	1264	1265	1266	1267	1268	1269	1270	1271	1272	1274	1276	1277	1278	1279	1280	1282	1283	1284	1286	1287	1288	1289	1290	1291	1292	1293	1294	1295	1297	1298	1299	1301	1302	1303	1305	1306	1307	1308	1309	1310	1311	1312	1313	1314	1315	1316	1317	1318	1319	1320	1321	1322	1324	1326	1327	1329	1330	1331	1332	1333	1334	1336	1337	1338	1339	1340	1341	1342	1343	1344	1345	1346	1347	1348	1349	1350	1351	1352	1353	1354	1355	1356	1357	1358	1359	1360	1361	1363	1364	1365	1366	1367	1368	1372	1373	1374	1375	1376	1377	1378	1379	1380	1381	1382	1383	1384	1385	1386	1387	1388	1389	1391	1392	1393	1394	1396	1397	1398	1399	1400	1401	1402	1403	1404	1405	1406	1407	1408	1409	1410	1412	1413	1414	1416	1417	1419	1420	1421	1422	1423	1425	1426	1427	1428	1429	1430	1431	1432	1433	1434	1435	1436	1437	1438	1439	1440	1441	1442	1443	1444	1446	1448	1449	1450	1451	1452	1453	1454	1455	1456	1457	1458	1459	1460	1462	1463	1464	1465	1466	1467	1468	1469	1470	1471	1472	1474	1475	1476	1479	1480	1481	1482	1483	1484	1485	1486	1487	1488	1489	1490	1491	1492	1493	1494	1495	1496	1498	1499	1500	1501	1502	1503	1504	1505	1506	1507	1508	1509	1510	1511	1512	1513	1514	1515	1516	1517	1518	1519	1520	1522	1523	1524	1526	1527	1529	1530	1531	1532	1533	1534	1535	1537	1538	1540	1541	1542	1543	1544	1545	1546	1547	1548	1549	1550	1551	1552	1553	1554	1555	1557	1558	1559	1560	1561	1562	1563	1564	1565	1566	1567	1569	1571	1572	1573	1574	1575	1576	1577	1578	1579	1580	1581	1582	1583	1584	1585	1586	1587	1588	1590	1591	1592	1593	1594	1596	1597	1598	1599	1600	1601	1602	1603	1604	1605	1606	1607	1608	1609	1610	1611	1612	1613	1614	1615	1616	1617	1618	1619	1620	1621	1622	1623	1624	1625	1626	1627	1628	1629	1630	1631	1632	1633	1634	1636	1637	1638	1639	1640	1642	1643	1644	1645	1646	1647	1648	1649	1650	1651	1652	1653	1654	1655	1656	1657	1658	1659	1661	1662	1663	1664	1665	1666	1667	1668	1669	1670	1672	1674	1675	1676	1678	1679	1681	1682	1683	1684	1685	1686	1687	1688	1689	1690	1691	1692	1693	1694	1695	1696	1697	1698	1699	1700	1701	1702	1704	1705	1706	1707	1708	1709	1710	1711	1712	1713	1714	1715	1716	1717	1718	1719	1720	1721	1722	1723	1724	1725	1726	1727	1728	1729	1730	1731	1732	1733	1734	1736	1737	1738	1739	1740	1741	1742	1743	1744	1745	1746	1747	1749	1750	1751	1752	1753	1754	1755	1756	1758	1760	1761	1762	1763	1764	1765	1766	1767	1768	1769	1770	1771	1772	1773	1774	1775	1776	1777	1778	1779	1780	1781	1782	1784	1785	1786	1787	1789	1790	1791	1792	1793	1794	1795	1796	1797	1798	1800	1801	1802	1803	1804	1805	1806	1807	1808	1809	1810	1811	1812	1813	1814	1815	1816	1817	1818	1819	1820	1821	1822	1824	1825	1826	1827	1828	1829	1830	1832	1833	1834	1836	1837	1838	1839	1840	1841	1842	1843	1844	1845	1846	1847	1848	1849	1850	1851	1852	1853	1854	1855	1857	1858	1859	1860	1861	1863	1864	1865	1866	1867	1868	1869	1870	1872	1874	1875	1876	1877	1878	1879	1881	1882	1883	1884	1885	1886	1887	1888	1889	1890	1891	1893	1894	1895	1896	1898	1900	1901	1902	1903	1904	1905	1906	1907	1908	1909	1910	1911	1912	1913	1915	1916	1917	1918	1919	1920	1921	1922	1923	1924	1926	1927	1928	1929	1930	1931	1932	1933	1934	1935	1936	1937	1938	1939	1941	1942	1943	1944	1945	1946	1947	1948	1949	1951	1952	1953	1954	1955	1957	1958	1959	1960	1963	1964	1965	1966	1967	1968	1969	1970	1972	1973	1974	1975	1976	1977	1978	1979	1980	1982	1983	1984	1985	1986	1987	1988	1989	1990	1991	1992	1993	1994	1995	1996	1997	1998	1999	2000	2001	2002	2003	2004	2005	2007	2008	2009	2010	2011	2012	2013	2014	2015	2016	2017	2018	2019	2020	2021	2022	2024	2025	2026	2027	2028	2029	2030	2032	2033	2034	2035	2036	2037	2038	2039	2040	2041	2042	2044	2045	2047	2048	2049	2050	2051	2052	2053	2054	2055	2056	2057	2058	2059	2060	2061	2062	2063	2064	2065	2067	2068	2069	2070	2071	2072	2073	2074	2075	2076	2077	2078	2079	2080	2081	2082	2083	2084	2085	2086	2087	2088	2089	2090	2091	2092	2094	2095	2096	2097	2098	2099	2100	2101	2102	2103	2104	2105	2106	2107	2108	2109	2111	2112	2113	2114	2115	2116	2117	2118	2119	2121	2123	2124	2125	2126	2127	2128	2129	2130	2132	2134	2135	2136	2137	2138	2139	2140	2141	2142	2143	2144	2145	2146	2147	2148	2149	2150	2151	2152	2153	2154	2155	2156	2157	2158	2159	2160	2161	2162	2163	2164	2165	2166	2167	2168	2169	2171	2172	2173	2174	2175	2176	2177	2178	2180	2181	2182	2183	2184	2185	2186	2187	2188	2189	2190	2191	2192	2193	2194	2195	2196	2197	2198	2199	2200	2202	2203	2204	2205	2206	2207	2208	2209	2210	2211	2212	2213	2214	2215	2216	2217	2218	2219	2220	2223	2224	2225	2226	2227	2228	2229	2230	2231	2232	2233	2234	2235	2236	2237	2238	2239	2240	2241	2242	2243	2244	2245	2246	2247	2248	2249	2250	2251	2252	2253	2254	2255	2256	2257	2258	2259	2260	2261	2262	2263	2264	2265	2266	2267	2269	2270	2271	2272	2274	2275	2276	2277	2278	2279	2280	2281	2282	2283	2284	2285	2286	2287	2288	2289	2290	2291	2292	2293	2294	2295	2296	2297	2298	2299	2300	2301	2302	2303	2304	2305	2306	2307	2308	2309	2310	2311	2312	2313	2314	2315	2317	2318	2319	2320	2321	2322	2323	2324	2325	2327	2328	2329	2330	2331	2332	2333	2334	2335	2336	2337	2338	2340	2341	2342	2343	2345	2346	2347	2348	2349	2350	2351	2352	2353	2354	2355	2357	2358	2359	2360	2361	2362	2364	2365	2366	2367	2368	2369	2370	2371	2372	2374	2375	2376	2377	2378	2379	2380	2382	2383	2384	2385	2386	2387	2388	2389	2390	2391	2393	2394	2395	2397	2398	2399	2400	2401	2402	2403	2404	2405	2406	2407	2408	2409	2410	2411	2412	2413	2414	2415	2416	2417	2418	2419	2420	2421	2423	2424	2425	2426	2427	2428	2429	2431	2432	2434	2438	2439	2441	2442	2443	2444	2445	2446	2447	2448	2449	2450	2451	2452	2454	2455	2456	2457	2459	2460	2461	2462	2463	2464	2465	2466	2467	2468	2469	2470	2471	2472	2473	2474	2475	2476	2477	2478	2479	2482	2483	2484	2485	2486	2487	2488	2489	2490	2491	2492	2493	2494	2495	2496	2497	2498	2499	2500	2501	2502	2503	2504	2505	2507	2508	2509	2510	2511	2512	2513	2514	2515	2516	2518	2519	2520	2521	2522	2523	2524	2525	2526	2527	2528	2529	2530	2531	2532	2534	2535	2536	2537	2538	2539	2540	2541	2542	2543	2544	2545	2546	2548	2549	2550	2551	2552	2553	2554	2555	2556	2557	2558	2559	2560	2561	2562	2563	2564	2565	2566	2567	2569	2570	2571	2573	2574	2575	2576	2577	2578	2579	2580	2581	2582	2583	2584	2585	2586	2587	2588	2589	2590	2591	2592	2593	2594	2595	2596	2597	2598	2599	2600	2601	2602	2603	2604	2606	2607	2608	2611	2612	2613	2615	2616	2617	2618	2619	2620	2622	2623	2624	2625	2626	2627	2628	2629	2630	2631	2632	2633	2634	2636	2637	2638	2639	2640	2641	2642	2643	2644	2645	2646	2647	2648	2649	2651	2652	2653	2654	2655	2656	2657	2658	2660	2662	2663	2664	2665	2667	2668	2669	2670	2671	2672	2673	2674	2675	2676	2677	2678	2679	2680	2681	2682	2685	2686	2687	2688	2689	2691	2692	2693	2694	2695	2696	2697	2698	2699	2700	2701	2702	2703	2704	2705	2706	2707	2708	2709	2710	2711	2712	2713	2714	2715	2716	2717	2718	2719	2720	2722	2723	2724	2725	2726	2727	2729	2731	2732	2734	2735	2736	2737	2738	2739	2740	2741	2742	2743	2744	2745	2746	2747	2748	2749	2750	2751	2752	2753	2754	2755	2757	2758	2759	2761	2762	2763	2764	2765	2766	2767	2768	2769	2770	2771	2772	2773	2775	2776	2777	2778	2779	2780	2781	2782	2783	2784	2786	2787	2788	2789	2790	2791	2792	2793	2794	2795	2796	2797	2798	2799	2800	2801	2802	2803	2804	2805	2806	2807	2808	2809	2810	2811	2812	2813	2814	2815	2816	2817	2818	2819	2820	2821	2823	2824	2825	2827	2828	2831	2832	2833	2834	2835	2836	2837	2838	2839	2840	2841	2842	2843	2844	2845	2846	2847	2848	2849	2851	2852	2853	2854	2855	2856	2857	2858	2859	2860	2861	2862	2863	2864	2865	2867	2868	2869	2870	2871	2872	2873	2874	2875	2876	2877	2878	2879	2880	2881	2882	2883	2885	2886	2887	2888	2889	2890	2891	2892	2893	2894	2895	2897	2899	2901	2902	2903	2904	2905	2906	2907	2908	2909	2910	2911	2912	2913	2914	2915	2916	2917	2918	2919	2920	2921	2922	2923	2924	2925	2926	2927	2928	2929	2930	2931	2932	2933	2935	2936	2937	2938	2940	2941	2942	2943	2944	2945	2946	2948	2949	2950	2951	2952	2953	2954	2955	2956	2957	2958	2960	2961	2962	2963	2964	2965	2967	2968	2969	2970	2971	2972	2973	2974	2975	2976	2977	2978	2979	2980	2981	2982	2983	2984	2985	2986	2987	2988	2989	2990	2991	2992	2993	2994	2995	2996	2997	2998	2999	3000	3001	3002	3003	3004	3005	3006	3007	3008	3009	3010	3011	3012	3013	3014	3015	3016	3017	3018	3019	3020	3021	3023	3024	3025	3027	3028	3030	3031	3033	3034	3036	3037	3038	3041	3043	3044	3045	3046	3047	3048	3049	3050	3051	3052	3053	3054	3055	3056	3057	3058	3059	3060	3061	3062	3063	3064	3065	3066	3067	3068	3069	3070	3071	3072	3073	3074	3075	3076	3077	3078	3079	3080	3081	3082	3083	3084	3085	3086	3087	3088	3089	3090	3091	3092	3093	3094	3095	3096	3097	3098	3099	3100	3101	3102	3103	3104	3105	3106	3107	3108	3109	3110	3113	3114	3115	3116	3117	3118	3119	3120	3121	3122	3123	3124	3125	3126	3127	3128	3130	3131	3132	3133	3134	3136	3137	3138	3139	3140	3142	3143	3144	3145	3146	3147	3148	3149	3150	3151	3152	3153	3154	3155	3156	3157	3158	3159	3160	3161	3162	3163	3165	3167	3168	3169	3170	3171	3172	3173	3174	3175	3176	3177	3178	3179	3180	3181	3182	3183	3184	3185	3187	3189	3190	3191	3192	3193	3194	3195	3196	3197	3198	3199	3200	3201	3202	3203	3204	3205	3206	3207	3208	3209	3210	3211	3212	3213	3214	3215	3216	3218	3219	3220	3221	3223	3224	3225	3226	3227	3230	3231	3232	3233	3234	3235	3236	3237	3238	3239	3240	3241	3242	3243	3244	3245	3246	3247	3248	3249	3250	3251	3252	3253	3254	3255	3256	3257	3258	3259	3261	3262	3263	3264	3265	3266	3267	3268	3269	3270	3271	3272	3273	3274	3275	3276	3277	3278	3279	3280	3282	3284	3285	3286	3287	3288	3289	3290	3291	3292	3293	3294	3295	3296	3297	3298	3299	3300	3301	3302	3303	3304	3305	3307	3308	3309	3310	3312	3313	3314	3315	3316	3317	3318	3319	3320	3322	3323	3324	3325	3326	3327	3328	3329	3330	3331	3332	3333	3334	3335	3336	3337	3338	3339	3340	3341	3342	3343	3344	3347	3348	3349	3350	3351	3352	3353	3354	3355	3356	3357	3358	3359	3361	3362	3363	3364	3365	3366	3367	3368	3369	3370	3371	3372	3373	3374	3375	3376	3377	3378	3379	3380	3381	3383	3384	3385	3386	3387	3388	3389	3390	3391	3392	3393	3394	3395	3396	3397	3398	3400	3401	3403	3405	3406	3407	3408	3409	3410	3411	3413	3414	3415	3416	3417	3418	3420	3422	3423	3424	3425	3426	3427	3428	3429	3430	3431	3433	3434	3435	3436	3437	3439	3440	3441	3442	3443	3444	3445	3446	3447	3448	3449	3450	3451	3452	3453	3455	3456	3457	3458	3459	3460	3461	3462	3463	3464	3465	3466	3467	3468	3469	3470	3471	3472	3473	3474	3475	3476	3477	3478	3479	3480	3481	3482	3483	3484	3485	3486	3487	3488	3489	3490	3491	3492	3493	3494	3495	3496	3497	3498	3499	3500	3501	3502	3503	3504	3505	3507	3508	3509	3510	3511	3512	3513	3514	3515	3516	3517	3519	3521	3522	3523	3524	3526	3527	3529	3530	3531	3532	3533	3534	3535	3536	3537	3538	3539	3540	3541	3542	3544	3545	3546	3547	3549	3550	3551	3552	3553	3554	3555	3556	3557	3558	3559	3560	3561	3562	3563	3564	3565	3566	3567	3568	3569	3570	3571	3572	3573	3574	3575	3576	3577	3578	3579	3580	3582	3583	3584	3585	3586	3587	3588	3589	3590	3591	3592	3593	3594	3595	3596	3597	3598	3599	3600	3602	3603	3604	3605	3606	3607	3609	3610	3611	3612	3613	3614	3615	3616	3619	3620	3621	3622	3623	3624	3625	3626	3627	3629	3631	3632	3633	3634	3635	3636	3637	3638	3639	3640	3641	3642	3643	3644	3645	3646	3647	3648	3649	3650	3651	3652	3653	3654	3655	3656	3657	3658	3659	3660	3661	3662	3663	3664	3666	3667	3668	3669	3670	3671	3674	3675	3676	3677	3678	3679	3680	3681	3682	3683	3684	3685	3686	3687	3689	3690	3691	3692	3693	3694	3695	3696	3697	3698	3699	3700	3701	3702	3703	3704	3705	3706	3707	3708	3709	3710	3711	3712	3713	3714	3716	3717	3718	3719	3720	3721	3722	3723	3724	3725	3727	3728	3729	3730	3731	3732	3733	3734	3735	3736	3738	3739	3740	3741	3742	3743	3744	3745	3746	3747	3748	3750	3753	3754	3755	3756	3757	3758	3759	3760	3761	3762	3763	3764	3765	3766	3767	3768	3769	3770	3771	3772	3773	3774	3775	3776	3777	3778	3779	3780	3781	3782	3783	3785	3786	3787	3789	3790	3791	3792	3793	3794	3795	3796	3797	3798	3799	3801	3802	3803	3804	3807	3808	3809	3810	3811	3812	3813	3814	3815	3816	3817	3818	3819	3820	3821	3822	3823	3824	3825	3826	3828	3829	3830	3831	3832	3833	3834	3835	3836	3837	3838	3839	3840	3842	3843	3844	3845	3846	3847	3848	3850	3851	3852	3853	3854	3855	3856	3858	3859	3860	3861	3862	3863	3864	3865	3866	3867	3868	3869	3870	3871	3872	3873	3874	3875	3876	3877	3878	3880	3881	3882	3883	3884	3885	3886	3887	3888	3889	3890	3891	3892	3893	3894	3895	3896	3897	3898	3901	3902	3904	3905	3906	3907	3908	3909	3910	3911	3912	3913	3914	3915	3916	3917	3918	3919	3920	3921	3922	3924	3925	3926	3927	3928	3929	3930	3931	3932	3933	3934	3935	3936	3937	3938	3939	3942	3943	3945	3946	3947	3948	3950	3951	3952	3953	3956	3957	3958	3959	3960	3961	3962	3963	3964	3965	3966	3967	3968	3969	3970	3971	3972	3974	3975	3976	3977	3978	3980	3981	3982	3983	3984	3985	3986	3987	3988	3989	3990	3991	3993	3994	3995	3996	3997	3998	3999	4000	4001	4002	4003	4004	4005	4006	4007	4008	4009	4010	4011	4012	4013	4014	4015	4016	4017	4018	4019	4021	4022	4023	4024	4025	4026	4027	4030	4032	4034	4035	4036	4037	4038	4039	4041	4042	4043	4044	4045	4046	4047	4048	4049	4050	4051	4052	4053	4054	4055	4056	4057	4058	4059	4060	4061	4062	4063	4064	4065	4066	4067	4068	4069	4070	4071	4072	4073	4074	4075	4076	4077	4079	4080	4081	4082	4083	4084	4085	4086	4087	4088	4090	4091	4092	4093	4094	4095	4096	4097	4098	4099	4100	4102	4103	4106	4107	4108	4109	4110	4112	4113	4115	4116	4117	4118	4119	4120	4121	4122	4123	4126	4127	4128	4129	4130	4131	4132	4133	4134	4135	4136	4137	4138	4139	4140	4141	4142	4143	4144	4145	4146	4147	4148	4149	4150	4151	4154	4155	4156	4157	4158	4159	4160	4161	4162	4164	4165	4166	4167	4168	4169	4170	4171	4172	4173	4175	4176	4177	4178	4179	4180	4181	4182	4183	4184	4187	4189	4190	4191	4192	4193	4194	4195	4196	4198	4199	4200	4201	4202	4203	4204	4205	4206	4207	4208	4209	4210	4211	4212	4213	4214	4215	4216	4217	4218	4219	4220	4221	4222	4223	4224	4225	4226	4227	4229	4230	4231	4232	4233	4234	4235	4236	4238	4239	4241	4242	4243	4244	4245	4246	4247	4248	4249	4250	4251	4252	4253	4254	4255	4256	4257	4258	4259	4261	4263	4264	4265	4266	4267	4268	4269	4270	4271	4272	4273	4275	4276	4277	4278	4279	4280	4281	4282	4283	4285	4286	4287	4288	4289	4291	4292	4294	4295	4296	4297	4298	4299	4300	4301	4302	4306	4307	4308	4309	4310	4311	4312	4313	4314	4315	4316	4317	4318	4319	4321	4322	4323	4324	4325	4326	4328	4329	4330	4331	4332	4333	4334	4335	4336	4337	4338	4339	4340	4341	4342	4343	4344	4345	4346	4347	4348	4349	4350	4351	4352	4354	4355	4356	4357	4358	4359	4360	4361	4362	4363	4365	4366	4367	4368	4369	4370	4371	4372	4373	4374	4375	4376	4377	4378	4379	4380	4381	4383	4385	4386	4388	4389	4390	4391	4392	4393	4394	4395	4396	4397	4398	4399	4400	4401	4402	4403	4404	4405	4406	4407	4408	4409	4410	4411	4412	4413	4414	4415	4416	4417	4418	4419	4420	4422	4425	4426	4427	4428	4429	4430	4431	4432	4433	4434	4436	4437	4438	4439	4440	4441	4442	4443	4444	4445	4446	4447	4448	4449	4450	4451	4452	4453	4454	4455	4456	4457	4460	4461	4462	4463	4464	4465	4466	4467	4468	4469	4470	4471	4472	4473	4474	4475	4476	4477	4479	4481	4482	4483	4484	4485	4486	4487	4488	4489	4490	4491	4494	4495	4496	4497	4498	4499	4501	4502	4503	4504	4506	4507	4508	4509	4510	4512	4514	4515	4516	4517	4518	4519	4520	4521	4522	4523	4525	4526	4527	4528	4529	4530	4531	4532	4533	4534	4535	4536	4537	4538	4539	4540	4541	4542	4543	4544	4545	4546	4547	4548	4549	4550	4551	4552	4553	4554	4555	4556	4558	4560	4561	4562	4563	4564	4565	4566	4567	4568	4569	4570	4572	4573	4575	4577	4578	4579	4580	4581	4582	4583	4584	4585	4586	4587	4588	4589	4590	4591	4592	4593	4594	4595	4596	4597	4598	4600	4601	4602	4603	4604	4605	4606	4607	4608	4609	4610	4611	4612	4613	4614	4615	4616	4617	4618	4620	4621	4622	4623	4624	4627	4628	4629	4630	4631	4632	4633	4634	4635	4636	4638	4639	4640	4641	4642	4644	4645	4646	4647	4648	4649	4650	4651	4652	4654	4656	4657	4658	4659	4660	4661	4662	4663	4664	4665	4666	4667	4668	4670	4671	4672	4673	4674	4675	4676	4677	4678	4679	4680	4681	4682	4683	4684	4685	4686	4687	4688	4689	4690	4692	4694	4695	4696	4697	4698	4699	4701	4702	4703	4704	4705	4706	4707	4708	4709	4710	4711	4713	4714	4715	4716	4717	4719	4720	4721	4722	4723	4724	4725	4726	4727	4728	4729	4730	4731	4732	4733	4734	4735	4736	4738	4740	4742	4743	4744	4745	4746	4747	4748	4749	4750	4751	4752	4753	4754	4755	4756	4757	4758	4759	4760	4761	4762	4763	4764	4765	4766	4767	4768	4769	4770	4771	4772	4773	4774	4775	4776	4777	4778	4779	4780	4781	4783	4784	4785	4786	4787	4788	4789	4790	4791	4792	4793	4794	4795	4796	4797	4798	4799	4800	4801	4802	4803	4804	4805	4806	4807	4808	4809	4810	4811	4812	4813	4814	4815	4816	4817	4818	4819	4820	4821	4822	4823	4824	4825	4827	4828	4829	4830	4831	4832	4833	4834	4835	4836	4837	4838	4839	4840	4841	4842	4843	4844	4845	4846	4847	4848	4849	4850	4851	4853	4854	4855	4856	4857	4858	4859	4860	4861	4862	4863	4864	4865	4866	4867	4868	4870	4871	4872	4875	4876	4878	4879	4880	4881	4882	4883	4885	4886	4887	4888	4889	4890	4892	4893	4895	4896	4897	4898	4899	4900	4901	4902	4903	4904	4905	4906	4908	4909	4910	4912	4913	4914	4915	4917	4919	4920	4921	4922	4923	4924	4925	4926	4927	4928	4929	4930	4931	4933	4934	4935	4936	4937	4938	4939	4940	4941	4942	4943	4944	4945	4946	4947	4948	4949	4950	4951	4952	4953	4954	4955	4956	4957	4959	4960	4961	4962	4963	4964	4966	4967	4968	4969	4970	4971	4972	4973	4974	4975	4976	4977	4978	4979	4980	4981	4982	4983	4984	4985	4986	4987	4988	4989	4990	4991	4992	4993	4994	4995	4996	4997	4998	4999	5000	5001	5002	5003	5004	5005	5006	5007	5008	5009	5010	5011	5012	5013	5014	5016	5017	5020	5021	5023	5024	5025	5026	5027	5028	5029	5030	5031	5032	5033	5034	5035	5036	5037	5039	5040	5041	5042	5043	5044	5045	5047	5048	5049	5050	5051	5052	5053	5054	5055	5056	5057	5059	5060	5061	5062	5063	5064	5065	5066	5067	5068	5069	5070	5071	5072	5073	5074	5075	5076	5077	5078	5081	5082	5083	5084	5085	5087	5088	5089	5090	5091	5092	5093	5094	5095	5096	5097	5098	5099	5100	5101	5102	5103	5104	5105	5107	5108	5109	5110	5111	5112	5115	5116	5117	5118	5119	5120	5121	5122	5123	5124	5125	5126	5127	5128	5130	5132	5133	5135	5136	5137	5138	5139	5140	5141	5142	5143	5144	5145	5146	5147	5148	5149	5150	5151	5152	5153	5154	5155	5156	5157	5158	5159	5160	5161	5162	5163	5164	5165	5166	5167	5168	5169	5170	5171	5172	5173	5174	5176	5177	5178	5179	5180	5181	5182	5183	5184	5185	5186	5187	5188	5189	5190	5191	5192	5195	5196	5197	5198	5199	5201	5202	5203	5204	5205	5206	5207	5208	5209	5210	5211	5212	5213	5214	5215	5216	5217	5218	5219	5220	5221	5222	5223	5224	5225	5226	5228	5229	5230	5231	5232	5233	5234	5235	5236	5237	5238	5239	5241	5242	5243	5244	5245	5246	5247	5248	5249	5250	5251	5252	5253	5254	5255	5256	5257	5258	5259	5260	5261	5262	5263	5264	5265	5266	5268	5269	5270	5271	5273	5274	5275	5276	5277	5278	5279	5280	5281	5282	5283	5284	5285	5288	5289	5290	5291	5292	5293	5294	5295	5296	5297	5298	5299	5300	5302	5303	5304	5305	5306	5308	5309	5310	5311	5312	5313	5314	5315	5316	5317	5318	5319	5320	5321	5322	5323	5324	5325	5326	5327	5328	5329	5330	5331	5332	5333	5334	5335	5336	5337	5338	5339	5340	5341	5342	5343	5344	5346	5348	5349	5350	5351	5353	5354	5355	5356	5357	5358	5359	5360	5361	5362	5363	5364	5365	5366	5367	5368	5369	5370	5371	5372	5373	5374	5375	5376	5378	5379	5380	5381	5382	5383	5384	5385	5386	5387	5388	5389	5391	5392	5393	5394	5395	5396	5397	5398	5399	5400	5402	5403	5404	5405	5406	5407	5408	5409	5410	5411	5412	5413	5414	5415	5418	5419	5420	5421	5422	5423	5424	5425	5426	5427	5428	5429	5430	5431	5432	5433	5434	5435	5436	5437	5438	5439	5440	5441	5442	5444	5445	5447	5448	5449	5450	5451	5452	5453	5454	5455	5456	5457	5458	5459	5460	5461	5462	5463	5464	5465	5466	5468	5469	5470	5472	5473	5474	5475	5476	5477	5478	5479	5480	5481	5482	5483	5484	5485	5486	5487	5488	5489	5490	5491	5492	5493	5495	5496	5497	5498	5499	5500	5501	5502	5503	5505	5506	5507	5508	5509	5511	5512	5513	5515	5516	5517	5518	5519	5520	5521	5522	5523	5524	5525	5526	5528	5529	5530	5532	5533	5535	5536	5537	5538	5539	5540	5541	5542	5543	5544	5546	5547	5548	5549	5550	5551	5552	5553	5554	5555	5556	5557	5558	5560	5561	5562	5563	5564	5565	5567	5568	5569	5570	5572	5573	5574	5575	5577	5578	5581	5582	5583	5586	5587	5588	5590	5591	5594	5595	5596	5597	5598	5599	5600	5601	5602	5603	5604	5605	5607	5608	5609	5610	5612	5613	5614	5615	5616	5617	5618	5619	5620	5621	5622	5623	5624	5625	5626	5627	5628	5629	5630	5631	5632	5635	5636	5638	5639	5640	5641	5642	5643	5644	5645	5646	5647	5648	5649	5650	5652	5653	5654	5655	5656	5657	5658	5659	5660	5661	5662	5664	5665	5666	5668	5669	5670	5671	5672	5673	5674	5675	5677	5678	5679	5680	5681	5682	5684	5685	5686	5687	5688	5689	5690	5691	5692	5693	5694	5695	5697	5698	5699	5700	5701	5702	5703	5704	5705	5706	5707	5708	5709	5710	5711	5712	5713	5714	5715	5716	5717	5718	5719	5720	5721	5722	5723	5724	5725	5726	5728	5729	5730	5731	5732	5733	5735	5736	5737	5738	5739	5740	5741	5742	5743	5744	5745	5746	5747	5748	5749	5750	5751	5752	5753	5754	5755	5756	5757	5758	5760	5761	5762	5763	5764	5765	5766	5767	5769	5771	5772	5773	5774	5775	5776	5777	5778	5779	5780	5781	5782	5783	5784	5785	5786	5788	5789	5790	5791	5792	5793	5794	5795	5796	5797	5798	5799	5800	5801	5803	5804	5805	5806	5807	5808	5809	5810	5811	5812	5813	5814	5815	5816	5817	5818	5819	5820	5821	5822	5823	5824	5825	5826	5827	5828	5829	5830	5831	5832	5834	5836	5837	5838	5839	5840	5843	5844	5845	5846	5847	5848	5849	5850	5851	5852	5853	5854	5855	5856	5857	5858	5859	5860	5862	5863	5864	5865	5866	5867	5868	5869	5870	5871	5872	5873	5874	5875	5876	5877	5878	5879	5880	5882	5883	5884	5885	5887	5888	5889	5890	5891	5892	5893	5894	5895	5896	5897	5898	5899	5900	5902	5903	5904	5905	5906	5907	5908	5909	5910	5911	5913	5914	5915	5916	5917	5918	5919	5920	5921	5922	5923	5925	5926	5927	5928	5929	5930	5931	5932	5933	5934	5935	5936	5937	5938	5939	5940	5942	5943	5944	5945	5946	5947	5948	5949	5950	5951	5952	5953	5954	5955	5956	5957	5958	5959	5960	5961	5962	5964	5965	5966	5967	5968	5969	5970	5971	5972	5973	5974	5975	5976	5977	5978	5979	5980	5981	5982	5983	5984	5985	5986	5987	5988	5989	5990	5991	5992	5993	5994	5995	5996	5997	5998	5999	6000	6001	6002	6003	6004	6005	6006	6007	6008	6009	6010	6011	6012	6013	6014	6015	6016	6017	6018	6019	6020	6021	6023	6024	6025	6027	6028	6029	6030	6031	6032	6033	6034	6035	6036	6037	6038	6039	6040	6041	6042	6044	6045	6046	6047	6048	6049	6050	6051	6052	6053	6054	6055	6056	6058	6059	6060	6061	6062	6063	6064	6065	6066	6067	6068	6069	6070	6071	6073	6074	6075	6076	6077	6078	6080	6082	6083	6084	6085	6086	6087	6088	6089	6090	6091	6092	6093	6094	6095	6096	6097	6098	6099	6100	6101	6103	6104	6105	6106	6107	6108	6109	6110	6111	6113	6114	6115	6116	6117	6118	6119	6120	6121	6122	6123	6124	6125	6126	6127	6128	6129	6130	6131	6132	6133	6134	6135	6136	6137	6138	6139	6140	6141	6142	6143	6144	6145	6147	6148	6149	6150	6151	6152	6153	6154	6155	6156	6157	6158	6159	6160	6161	6162	6163	6164	6166	6168	6169	6170	6171	6172	6173	6174	6175	6176	6177	6178	6179	6180	6182	6183	6184	6185	6186	6187	6188	6189	6190	6191	6192	6193	6194	6195	6196	6197	6198	6199	6200	6201	6202	6203	6204	6205	6206	6207	6208	6209	6210	6211	6212	6213	6214	6216	6217	6218	6219	6220	6221	6222	6223	6224	6225	6226	6227	6228	6229	6230	6231	6232	6233	6234	6235	6236	6238	6239	6240	6241	6242	6243	6244	6245	6246	6247	6248	6249	6250	6251	6252	6253	6254	6255	6256	6257	6259	6260	6261	6262	6263	6264	6265	6266	6267	6268	6269	6270	6271	6272	6273	6275	6276	6277	6278	6279	6280	6281	6283	6284	6285	6286	6287	6289	6290	6291	6292	6293	6294	6295	6296	6297	6298	6299	6300	6301	6302	6303	6304	6305	6306	6307	6308	6310	6311	6312	6313	6314	6315	6317	6318	6319	6321	6322	6323	6324	6325	6326	6327	6328	6329	6330	6331	6332	6333	6334	6335	6336	6337	6338	6339	6340	6341	6342	6343	6344	6346	6347	6348	6349	6350	6351	6352	6353	6354	6355	6356	6358	6359	6360	6361	6362	6363	6364	6365	6366	6367	6368	6369	6370	6371	6373	6374	6376	6377	6378	6379	6380	6383	6384	6385	6386	6387	6388	6389	6390	6391	6392	6394	6395	6396	6397	6398	6399	6400	6401	6402	6403	6405	6406	6408	6409	6410	6411	6412	6413	6414	6415	6416	6417	6419	6420	6421	6422	6423	6424	6425	6426	6427	6428	6429	6430	6431	6432	6433	6434	6435	6436	6437	6439	6440	6441	6442	6443	6444	6445	6446	6447	6448	6450	6452	6453	6454	6455	6456	6458	6459	6460	6461	6462	6463	6464	6465	6466	6467	6468	6469	6470	6471	6472	6473	6474	6475	6479	6480	6481	6482	6484	6485	6487	6488	6489	6490	6491	6492	6493	6494	6495	6497	6498	6499	6500	6501	6502	6503	6504	6505	6507	6508	6509	6510	6511	6512	6513	6514	6515	6516	6517	6518	6519	6520	6521	6523	6524	6525	6526	6527	6528	6529	6530	6531	6532	6533	6534	6535	6536	6539	6541	6542	6544	6546	6547	6548	6549	6550	6551	6553	6554	6556	6557	6558	6559	6560	6561	6563	6564	6565	6566	6568	6569	6570	6571	6572	6573	6574	6575	6576	6577	6578	6579	6580	6581	6582	6583	6584	6585	6586	6588	6589	6591	6592	6593	6595	6597	6598	6599	6600	6601	6602	6603	6604	6605	6606	6607	6608	6609	6610	6611	6612	6613	6614	6615	6617	6618	6619	6620	6621	6622	6623	6624	6625	6626	6627	6628	6629	6630	6632	6633	6634	6635	6636	6637	6638	6639	6640	6641	6642	6643	6644	6646	6647	6648	6650	6651	6652	6653	6654	6655	6656	6657	6658	6659	6660	6661	6662	6663	6664	6665	6667	6668	6670	6671	6672	6673	6674	6675	6676	6677	6678	6679	6680	6681	6682	6683	6684	6685	6686	6687	6688	6689	6690	6691	6692	6693	6694	6695	6696	6697	6698	6699	6700	6701	6702	6703	6704	6705	6707	6708	6709	6710	6711	6712	6713	6714	6715	6716	6717	6718	6719	6720	6721	6722	6723	6724	6725	6727	6729	6730	6731	6732	6733	6734	6735	6736	6737	6739	6740	6741	6742	6744	6745	6746	6747	6748	6749	6750	6751	6752	6753	6754	6755	6756	6758	6759	6760	6761	6762	6763	6764	6765	6766	6767	6768	6769	6770	6771	6772	6773	6774	6775	6776	6777	6778	6779	6781	6782	6783	6784	6785	6786	6787	6788	6790	6792	6793	6794	6795	6796	6797	6798	6799	6800	6802	6803	6804	6805	6806	6807	6808	6809	6810	6811	6812	6813	6814	6815	6816	6817	6818	6819	6820	6821	6822	6823	6824	6825	6826	6827	6828	6829	6830	6831	6832	6833	6834	6835	6836	6837	6838	6839	6840	6841	6842	6843	6844	6845	6846	6847	6848	6849	6851	6852	6853	6854	6855	6856	6858	6859	6860	6862	6863	6864	6865	6866	6867	6868	6870	6871	6872	6873	6874	6875	6876	6877	6878	6879	6880	6883	6884	6885	6886	6887	6888	6889	6890	6891	6892	6893	6894	6895	6896	6897	6898	6899	6900	6901	6902	6903	6904	6905	6906	6907	6908	6910	6911	6912	6913	6914	6915	6916	6917	6918	6919	6920	6921	6923	6924	6925	6927	6928	6929	6930	6931	6932	6933	6934	6935	6936	6937	6938	6939	6940	6942	6943	6944	6945	6946	6947	6948	6949	6951	6952	6953	6954	6955	6956	6957	6958	6959	6960	6961	6962	6964	6965	6966	6967	6968	6969	6970	6971	6972	6973	6974	6975	6976	6977	6978	6979	6981	6982	6983	6984	6985	6986	6987	6988	6989	6990	6991	6992	6993	6994	6995	6996	6997	6999	7001	7003	7004	7005	7006	7007	7009	7010	7011	7012	7014	7015	7016	7017	7018	7019	7020	7021	7022	7023	7024	7025	7026	7027	7028	7030	7031	7032	7033	7034	7037	7038	7039	7040	7041	7042	7043	7044	7045	7046	7047	7048	7049	7050	7051	7052	7053	7055	7057	7058	7059	7060	7061	7062	7063	7064	7065	7066	7067	7068	7069	7070	7071	7072	7074	7075	7076	7078	7079	7082	7083	7084	7085	7086	7087	7088	7089	7090	7091	7092	7093	7094	7095	7096	7097	7098	7099	7100	7101	7102	7103	7104	7105	7106	7107	7108	7109	7110	7111	7112	7113	7114	7115	7116	7117	7118	7119	7120	7121	7122	7123	7124	7125	7126	7127	7128	7129	7130	7131	7132	7133	7135	7136	7137	7139	7140	7141	7142	7144	7145	7146	7147	7148	7149	7151	7153	7154	7155	7156	7157	7158	7159	7160	7161	7162	7163	7164	7165	7166	7167	7168	7169	7170	7172	7173	7174	7175	7176	7177	7178	7179	7180	7181	7182	7183	7184	7185	7186	7187	7188	7189	7190	7191	7192	7193	7194	7195	7196	7197	7198	7199	7200	7201	7202	7203	7204	7205	7206	7207	7208	7209	7210	7211	7212	7213	7214	7215	7216	7217	7218	7219	7220	7222	7223	7224	7226	7228	7229	7230	7232	7234	7235	7236	7237	7238	7239	7240	7241	7243	7244	7245	7246	7247	7248	7249	7250	7251	7252	7253	7254	7255	7256	7258	7259	7260	7261	7263	7264	7265	7266	7267	7268	7269	7270	7271	7272	7273	7274	7275	7277	7278	7280	7281	7282	7283	7284	7285	7286	7287	7288	7289	7290	7293	7294	7295	7296	7297	7299	7300	7301	7302	7303	7304	7305	7306	7307	7309	7311	7312	7313	7315	7316	7317	7318	7319	7320	7321	7322	7324	7325	7326	7327	7328	7329	7330	7331	7332	7333	7334	7335	7336	7337	7338	7339	7340	7341	7342	7343	7344	7345	7346	7347	7348	7349	7350	7351	7352	7353	7354	7355	7356	7357	7358	7360	7361	7362	7363	7364	7365	7366	7367	7368	7369	7370	7371	7372	7373	7374	7375	7376	7378	7379	7380	7381	7382	7383	7384	7385	7386	7387	7388	7391	7392	7393	7394	7395	7396	7397	7398	7400	7401	7402	7403	7404	7405	7406	7407	7408	7409	7410	7411	7412	7413	7414	7415	7416	7417	7421	7422	7424	7426	7427	7428	7429	7430	7431	7432	7433	7434	7435	7436	7437	7438	7439	7440	7441	7443	7444	7445	7446	7447	7448	7449	7450	7451	7452	7453	7454	7455	7456	7457	7458	7459	7460	7461	7462	7463	7465	7466	7467	7468	7469	7470	7472	7473	7474	7475	7476	7477	7478	7479	7480	7481	7482	7483	7484	7485	7486	7488	7489	7490	7491	7492	7493	7494	7495	7496	7497	7498	7499	7500	7501	7502	7503	7504	7505	7506	7507	7508	7509	7510	7511	7512	7513	7514	7515	7516	7517	7518	7519	7520	7521	7522	7523	7525	7526	7527	7528	7529	7530	7531	7532	7533	7534	7535	7536	7537	7538	7539	7541	7542	7543	7544	7545	7546	7547	7549	7550	7553	7554	7555	7557	7558	7559	7560	7561	7562	7563	7564	7565	7566	7567	7568	7569	7570	7571	7572	7573	7575	7576	7577	7578	7579	7580	7582	7586	7588	7589	7590	7591	7593	7594	7595	7596	7597	7598	7599	7600	7601	7602	7603	7604	7605	7606	7607	7608	7611	7612	7613	7614	7615	7616	7617	7618	7619	7620	7621	7622	7623	7624	7625	7626	7627	7628	7629	7630	7631	7632	7634	7635	7636	7637	7638	7640	7641	7642	7643	7644	7645	7646	7647	7648	7649	7650	7651	7652	7653	7654	7655	7656	7657	7658	7659	7660	7661	7662	7663	7665	7667	7668	7669	7670	7671	7672	7673	7674	7675	7676	7677	7678	7679	7680	7681	7682	7683	7684	7685	7686	7687	7688	7689	7690	7692	7693	7694	7695	7696	7698	7701	7702	7703	7704	7705	7706	7707	7708	7709	7710	7712	7713	7714	7715	7716	7717	7718	7719	7720	7721	7722	7723	7724	7725	7726	7727	7728	7729	7731	7732	7733	7734	7735	7736	7737	7738	7739	7740	7741	7742	7743	7744	7745	7746	7747	7748	7749	7750	7753	7754	7755	7756	7757	7758	7759	7760	7761	7763	7764	7765	7766	7767	7768	7769	7770	7771	7772	7773	7774	7775	7776	7777	7778	7779	7780	7781	7782	7783	7784	7785	7786	7787	7789	7790	7791	7792	7793	7794	7795	7796	7798	7799	7800	7803	7804	7805	7806	7807	7808	7809	7810	7811	7812	7813	7815	7816	7817	7818	7819	7820	7821	7822	7823	7824	7825	7826	7827	7828	7829	7830	7831	7832	7835	7836	7837	7839	7840	7841	7842	7843	7844	7845	7846	7847	7848	7849	7850	7851	7852	7853	7854	7855	7858	7859	7860	7861	7862	7863	7864	7865	7866	7867	7868	7869	7870	7872	7873	7874	7875	7876	7877	7879	7880	7881	7882	7883	7884	7885	7886	7887	7888	7889	7890	7891	7892	7893	7894	7895	7896	7897	7898	7899	7900	7902	7903	7904	7905	7906	7907	7908	7909	7910	7912	7913	7915	7917	7918	7919	7920	7921	7922	7923	7924	7925	7926	7927	7928	7929	7931	7933	7934	7935	7936	7938	7939	7940	7941	7942	7943	7945	7946	7947	7950	7951	7952	7953	7954	7955	7956	7957	7958	7959	7960	7961	7962	7965	7966	7967	7968	7971	7972	7973	7974	7975	7976	7977	7979	7980	7981	7982	7984	7986	7987	7988	7990	7991	7992	7993	7994	7995	7996	7997	7998	7999	8000	8003	8004	8005	8006	8007	8008	8009	8010	8012	8013	8014	8015	8016	8017	8018	8019	8020	8021	8022	8023	8024	8026	8027	8028	8029	8030	8031	8032	8034	8035	8036	8037	8038	8040	8041	8042	8046	8047	8048	8049	8050	8052	8053	8055	8056	8057	8058	8059	8060	8061	8062	8063	8064	8065	8066	8067	8068	8069	8070	8071	8072	8073	8074	8075	8076	8078	8079	8080	8081	8082	8083	8084	8085	8087	8088	8089	8090	8091	8092	8093	8094	8095	8096	8097	8098	8099	8100	8101	8102	8103	8104	8105	8106	8109	8110	8111	8112	8114	8115	8116	8117	8118	8119	8120	8121	8122	8123	8124	8126	8128	8129	8130	8131	8133	8134	8135	8136	8137	8138	8139	8140	8141	8142	8143	8144	8145	8146	8147	8148	8149	8150	8151	8152	8153	8154	8155	8156	8157	8158	8159	8160	8161	8163	8164	8165	8166	8167	8168	8169	8170	8174	8175	8176	8177	8178	8179	8180	8181	8182	8183	8184	8185	8186	8187	8188	8189	8190	8191	8192	8193	8194	8195	8196	8197	8198	8199	8200	8201	8202	8204	8205	8206	8207	8209	8210	8211	8212	8213	8214	8215	8216	8217	8218	8219	8220	8221	8222	8223	8224	8225	8226	8227	8230	8231	8232	8233	8235	8237	8238	8239	8241	8242	8243	8245	8246	8247	8248	8249	8250	8252	8253	8254	8255	8256	8257	8258	8259	8260	8261	8262	8263	8264	8265	8266	8267	8268	8269	8270	8271	8272	8273	8274	8276	8277	8278	8279	8280	8281	8282	8284	8285	8286	8289	8290	8291	8292	8293	8294	8295	8296	8297	8298	8300	8301	8302	8303	8304	8305	8306	8307	8308	8309	8310	8311	8312	8313	8314	8316	8317	8318	8320	8321	8322	8323	8324	8325	8326	8327	8328	8329	8330	8331	8332	8333	8334	8335	8337	8338	8339	8340	8341	8342	8343	8344	8346	8347	8348	8349	8350	8351	8352	8354	8355	8356	8357	8358	8359	8360	8361	8362	8364	8365	8366	8367	8368	8369	8371	8372	8373	8374	8376	8378	8379	8380	8381	8382	8383	8384	8385	8386	8388	8389	8390	8391	8392	8393	8394	8395	8396	8397	8398	8399	8400	8401	8402	8403	8404	8405	8406	8407	8408	8410	8411	8412	8413	8415	8416	8417	8418	8419	8420	8421	8422	8423	8424	8425	8426	8427	8429	8430	8432	8433	8434	8435	8436	8437	8438	8439	8440	8441	8442	8444	8446	8447	8448	8449	8451	8452	8453	8454	8455	8456	8458	8459	8460	8461	8462	8463	8464	8465	8466	8468	8469	8471	8474	8476	8477	8478	8479	8480	8481	8482	8483	8484	8485	8486	8487	8489	8490	8491	8493	8494	8496	8497	8498	8499	8500	8501	8502	8503	8505	8506	8507	8508	8509	8510	8511	8512	8513	8514	8515	8516	8517	8518	8519	8520	8521	8522	8523	8524	8525	8526	8527	8528	8530	8531	8536	8537	8538	8539	8540	8541	8543	8544	8545	8547	8548	8550	8552	8555	8556	8557	8558	8559	8560	8561	8562	8563	8564	8565	8566	8567	8568	8572	8573	8574	8575	8577	8578	8579	8580	8581	8582	8583	8584	8586	8587	8588	8589	8590	8591	8592	8593	8594	8595	8596	8597	8599	8600	8601	8602	8604	8605	8606	8607	8608	8609	8610	8611	8612	8613	8615	8616	8617	8618	8619	8621	8622	8623	8624	8626	8627	8628	8629	8630	8631	8632	8633	8634	8635	8636	8637	8639	8640	8642	8643	8645	8647	8648	8649	8650	8651	8653	8654	8655	8656	8659	8660	8661	8662	8663	8664	8666	8667	8668	8669	8671	8672	8673	8674	8675	8676	8677	8678	8679	8680	8681	8682	8683	8684	8685	8686	8687	8689	8690	8691	8692	8693	8694	8695	8696	8698	8699	8700	8701	8702	8703	8704	8706	8707	8708	8709	8710	8711	8712	8713	8714	8715	8716	8717	8718	8719	8720	8721	8722	8724	8725	8726	8727	8728	8729	8730	8731	8732	8733	8734	8735	8736	8737	8738	8739	8740	8741	8742	8743	8744	8745	8746	8747	8749	8750	8751	8752	8753	8754	8755	8756	8757	8758	8759	8760	8761	8762	8763	8764	8765	8766	8767	8768	8769	8772	8773	8774	8775	8776	8777	8778	8779	8780	8781	8782	8783	8784	8785	8786	8787	8788	8790	8791	8793	8795	8796	8797	8798	8799	8800	8801	8803	8804	8805	8806	8807	8808	8809	8810	8811	8812	8813	8814	8815	8816	8817	8818	8819	8820	8821	8822	8823	8824	8825	8826	8827	8828	8829	8830	8831	8832	8833	8834	8835	8836	8837	8838	8839	8840	8841	8842	8843	8844	8845	8846	8848	8849	8851	8852	8853	8854	8856	8857	8858	8859	8860	8861	8862	8863	8864	8865	8866	8867	8868	8869	8870	8871	8872	8873	8874	8875	8876	8877	8878	8879	8880	8881	8883	8884	8885	8886	8887	8888	8889	8890	8891	8892	8893	8894	8895	8896	8897	8898	8899	8900	8901	8904	8905	8906	8907	8908	8909	8911	8912	8913	8914	8915	8916	8917	8918	8919	8920	8921	8922	8923	8924	8925	8926	8927	8928	8931	8932	8933	8935	8936	8937	8938	8939	8940	8941	8942	8943	8945	8946	8947	8948	8952	8953	8954	8955	8956	8957	8958	8959	8961	8962	8963	8964	8965	8966	8967	8968	8969	8971	8972	8973	8974	8975	8976	8977	8978	8979	8980	8981	8982	8984	8985	8986	8987	8988	8991	8992	8994	8995	8996	8997	8998	8999	9002	9003	9005	9006	9008	9009	9010	9011	9012	9013	9014	9015	9016	9018	9019	9020	9021	9022	9023	9024	9025	9026	9028	9029	9030	9031	9032	9033	9034	9035	9036	9037	9038	9039	9040	9042	9043	9044	9045	9046	9047	9048	9049	9050	9051	9052	9053	9056	9057	9058	9061	9062	9063	9065	9066	9068	9069	9070	9071	9072	9073	9074	9075	9076	9077	9078	9079	9080	9081	9082	9083	9084	9085	9086	9087	9088	9089	9090	9091	9092	9094	9095	9096	9099	9101	9102	9103	9105	9106	9107	9108	9109	9111	9112	9114	9115	9116	9117	9118	9119	9120	9121	9122	9123	9124	9125	9126	9127	9128	9129	9130	9131	9132	9133	9134	9135	9137	9138	9139	9140	9141	9142	9143	9144	9145	9146	9147	9148	9149	9150	9151	9152	9153	9154	9155	9156	9157	9158	9159	9160	9161	9165	9166	9167	9168	9169	9170	9171	9172	9173	9174	9175	9176	9177	9178	9180	9181	9182	9183	9185	9186	9187	9188	9189	9190	9191	9192	9193	9194	9195	9196	9197	9198	9199	9200	9201	9202	9203	9205	9206	9207	9208	9209	9210	9211	9214	9216	9217	9218	9219	9220	9221	9222	9223	9224	9225	9226	9227	9228	9229	9230	9231	9232	9233	9234	9235	9236	9237	9238	9239	9240	9241	9242	9243	9246	9247	9248	9250	9251	9252	9253	9254	9256	9257	9258	9259	9260	9261	9262	9263	9264	9266	9267	9268	9269	9270	9271	9272	9273	9274	9275	9276	9277	9278	9280	9282	9283	9284	9285	9286	9287	9288	9289	9290	9291	9292	9293	9294	9296	9297	9298	9299	9300	9301	9302	9303	9304	9305	9306	9307	9308	9309	9310	9311	9313	9314	9315	9316	9317	9318	9319	9320	9321	9322	9323	9324	9325	9326	9327	9328	9329	9330	9331	9332	9333	9334	9335	9336	9337	9339	9340	9341	9342	9343	9344	9345	9346	9347	9348	9349	9351	9353	9354	9355	9356	9357	9358	9359	9360	9361	9362	9363	9366	9368	9369	9370	9371	9373	9375	9376	9377	9378	9379	9380	9381	9382	9383	9385	9386	9387	9388	9389	9391	9392	9393	9395	9397	9398	9399	9400	9401	9402	9403	9404	9405	9406	9407	9408	9409	9410	9411	9412	9414	9415	9416	9418	9419	9420	9421	9422	9425	9426	9427	9428	9429	9430	9431	9432	9433	9434	9435	9436	9438	9439	9440	9442	9443	9444	9445	9446	9447	9448	9450	9451	9453	9454	9455	9456	9458	9459	9460	9461	9463	9464	9466	9467	9468	9469	9470	9471	9472	9473	9474	9475	9476	9477	9478	9479	9481	9483	9484	9485	9486	9489	9490	9491	9492	9493	9494	9495	9496	9497	9498	9499	9500	9501	9502	9503	9504	9505	9506	9507	9509	9511	9512	9513	9514	9515	9517	9519	9520	9521	9523	9524	9525	9526	9527	9529	9530	9531	9532	9533	9534	9535	9536	9537	9538	9539	9540	9541	9542	9543	9544	9545	9546	9547	9549	9550	9552	9553	9554	9555	9556	9557	9558	9559	9560	9561	9562	9563	9564	9565	9566	9567	9568	9569	9570	9571	9572	9573	9574	9575	9576	9577	9578	9580	9581	9582	9583	9584	9585	9587	9588	9590	9591	9592	9593	9594	9595	9596	9597	9598	9599	9601	9602	9603	9604	9605	9607	9608	9609	9611	9613	9614	9615	9616	9617	9618	9619	9620	9621	9622	9623	9624	9626	9628	9629	9631	9632	9633	9634	9635	9636	9637	9638	9639	9640	9641	9642	9643	9644	9645	9646	9647	9649	9650	9651	9652	9653	9654	9656	9657	9659	9660	9661	9662	9663	9664	9665	9666	9668	9671	9672	9673	9676	9678	9679	9680	9681	9682	9683	9685	9686	9687	9688	9689	9690	9691	9692	9693	9694	9695	9696	9697	9698	9699	9701	9702	9703	9704	9705	9706	9707	9708	9709	9710	9711	9712	9713	9714	9715	9717	9718	9719	9720	9721	9722	9724	9725	9726	9727	9728	9729	9730	9731	9732	9733	9735	9736	9737	9738	9739	9740	9741	9743	9744	9745	9746	9747	9748	9749	9750	9751	9752	9753	9755	9756	9757	9758	9760	9761	9762	9763	9764	9765	9766	9767	9768	9769	9770	9771	9772	9773	9774	9775	9776	9777	9778	9779	9781	9782	9783	9784	9786	9787	9788	9789	9790	9791	9792	9793	9794	9795	9796	9797	9798	9799	9800	9801	9802	9803	9804	9806	9808	9809	9811	9812	9813	9814	9815	9816	9817	9818	9819	9820	9821	9822	9823	9824	9825	9826	9827	9829	9830	9831	9832	9833	9835	9836	9837	9839	9840	9842	9843	9844	9845	9847	9849	9850	9851	9852	9853	9855	9856	9857	9858	9860	9861	9862	9863	9864	9865	9866	9867	9868	9870	9871	9872	9874	9875	9877	9879	9880	9881	9882	9883	9884	9885	9889	9890	9891	9892	9893	9894	9895	9899	9901	9902	9904	9905	9908	9909	9910	9911	9912	9913	9914	9915	9916	9918	9919	9920	9921	9922	9923	9924	9925	9926	9927	9928	9929	9931	9932	9933	9934	9935	9936	9937	9938	9940	9941	9942	9943	9944	9945	9946	9947	9948	9949	9950	9951	9952	9953	9954	9955	9956	9957	9959	9960	9961	9962	9963	9964	9966	9967	9968	9969	9970	9971	9972	9973	9974	9975	9976	9977	9978	9979	9980	9981	9982	9983	9985	9986	9987	9988	9989	9992	9993	9994	9996	9997	9998	9999	10000	10001	10002	10003	10004	10005	10006	10007	10008	10009	10010	10011	10012	10013	10014	10015	10016	10017	10018	10019	10020	10021	10022	10023	10024	10025	10026	10027	10028	10029	10030	10031	10034	10035	10037	10038	10039	10040	10041	10042	10043	10045	10046	10048	10049	10050	10052	10053	10054	10055	10057	10058	10059	10060	10061	10062	10063	10064	10065	10067	10069	10071	10072	10073	10075	10076	10077	10079	10080	10081	10082	10083	10084	10085	10086	10087	10088	10089	10090	10091	10092	10093	10094	10095	10096	10097	10098	10099	10102	10103	10104	10105	10106	10107	10108	10110	10111	10115	10116	10117	10118	10119	10120	10121	10122	10123	10124	10125	10126	10127	10129	10130	10132	10133	10135	10137	10138	10140	10141	10142	10143	10144	10145	10146	10147	10148	10149	10150	10151	10152	10153	10154	10155	10156	10157	10158	10159	10160	10161	10162	10163	10164	10166	10167	10168	10169	10170	10171	10173	10174	10175	10176	10177	10179	10180	10181	10182	10184	10185	10186	10187	10188	10189	10191	10192	10193	10194	10195	10196	10197	10198	10199	10200	10201	10202	10203	10204	10205	10207	10208	10210	10212	10213	10214	10215	10216	10217	10218	10219	10220	10221	10223	10224	10226	10227	10228	10229	10230	10231	10232	10233	10234	10235	10236	10237	10240	10241	10242	10243	10244	10246	10247	10248	10250	10252	10253	10254	10256	10258	10259	10260	10262	10263	10264	10265	10266	10267	10268	10269	10270	10271	10272	10273	10274	10275	10276	10277	10278	10281	10282	10284	10285	10287	10288	10290	10291	10292	10293	10294	10295	10296	10297	10298	10300	10301	10302	10304	10306	10307	10309	10310	10311	10312	10313	10314	10315	10316	10317	10318	10319	10321	10322	10323	10324	10325	10326	10327	10328	10329	10330	10331	10332	10333	10334	10335	10336	10337	10338	10339	10341	10343	10346	10347	10349	10351	10352	10353	10354	10355	10356	10358	10359	10360	10361	10362	10363	10364	10365	10366	10367	10368	10369	10370	10371	10372	10374	10375	10376	10377	10378	10379	10380	10381	10382	10383	10384	10385	10386	10387	10389	10391	10392	10394	10397	10399	10400	10401	10403	10404	10405	10407	10408	10409	10411	10412	10413	10414	10415	10416	10417	10418	10419	10420	10421	10422	10423	10424	10425	10426	10427	10428	10429	10432	10433	10434	10435	10436	10437	10438	10439	10440	10441	10443	10444	10445	10447	10448	10450	10452	10453	10454	10455	10456	10457	10458	10459	10460	10461	10462	10463	10464	10465	10468	10469	10471	10472	10474	10475	10476	10477	10479	10480	10481	10482	10483	10484	10485	10486	10487	10488	10489	10490	10491	10492	10493	10494	10495	10496	10499	10501	10502	10503	10507	10509	10510	10511	10512	10513	10514	10515	10516	10517	10519	10520	10521	10522	10523	10525	10526	10527	10528	10530	10531	10532	10534	10535	10536	10537	10538	10539	10540	10541	10542	10543	10544	10545	10547	10548	10550	10551	10552	10553	10554	10555	10557	10558	10559	10560	10561	10562	10563	10564	10565	10567	10568	10569	10570	10571	10572	10573	10575	10576	10577	10578	10579	10580	10581	10582	10583	10584	10585	10586	10587	10588	10592	10593	10594	10595	10597	10598	10599	10600	10602	10603	10604	10605	10606	10607	10608	10609	10611	10613	10615	10616	10617	10618	10619	10620	10621	10622	10623	10625	10626	10627	10628	10630	10631	10632	10633	10634	10635	10636	10637	10638	10639	10640	10641	10642	10643	10644	10645	10647	10648	10649	10651	10652	10653	10654	10655	10656	10657	10658	10660	10662	10664	10667	10669	10670	10671	10672	10673	10674	10675	10676	10678	10679	10680	10681	10682	10683	10684	10685	10686	10687	10688	10689	10690	10691	10692	10693	10694	10695	10696	10697	10698	10699	10700	10701	10702	10703	10704	10706	10707	10708	10709	10710	10711	10712	10713	10714	10715	10716	10717	10718	10719	10720	10722	10723	10724	10725	10726	10727	10728	10729	10730	10731	10732	10733	10734	10735	10736	10737	10738	10739	10740	10741	10742	10743	10744	10745	10746	10747	10748	10749	10750	10751	10752	10753	10754	10755	10756	10757	10758	10759	10760	10761	10762	10763	10764	10765	10766	10767	10768	10769	10770	10771	10772	10773	10774	10775	10776	10777	10778	10779	10780	10781	10783	10784	10785	10786	10787	10788	10789
AU_ABR_13	1	4	3	3	3	3	3	3	3	3	3	3	3	4	3	4	3	3	3	3	3	3	3	3	3	3	3	4	3	3	3	3	3	3	3	3	3	3	3	3	3	4	3	3	3	3	3	3	3	3	3	3	3	3	4	3	3	3	3	3	3	3	3	3	3	3	3	3	3	3	3	3	3	3	3	3	3	4	3	3	3	3	3	3	4	3	3	3	3	3	3	3	3	3	4	3	3	3	3	3	3	4	3	3	3	3	3	3	3	3	3	4	3	3	3	3	3	3	3	4	4	3	3	3	3	3	4	4	3	3	3	3	3	3	3	4	3	4	3	3	3	3	3	3	3	3	3	3	4	3	3	3	3	3	3	3	3	3	3	3	3	3	3	3	3	3	4	3	3	4	3	4	3	3	3	3	3	3	4	3	3	3	3	3	3	3	3	3	3	3	3	3	3	3	4	4	3	3	3	3	4	3	3	3	3	3	3	3	3	3	3	3	3	3	3	4	3	3	3	3	3	3	3	3	3	3	3	3	3	3	3	3	3	3	4	3	3	4	3	3	3	3	4	3	3	3	3	3	3	3	4	3	3	3	3	3	3	3	3	3	3	3	3	3	3	4	3	3	3	3	4	3	3	3	3	3	3	3	3	4	3	3	3	3	3	3	4	3	3	3	3	3	4	3	3	3	4	3	4	4	3	3	3	3	3	3	3	3	3	3	3	3	3	4	3	3	3	3	3	3	3	3	3	3	3	3	3	3	3	4	3	3	3	3	3	3	3	3	3	3	3	3	3	3	3	3	4	3	3	3	3	3	3	3	3	3	3	3	3	4	3	3	3	3	3	3	3	3	4	3	3	3	3	3	3	3	3	3	4	3	4	3	3	3	3	3	4	3	4	4	3	4	3	4	3	3	3	3	3	3	3	3	3	3	3	3	3	3	3	3	3	3	3	3	3	3	3	4	3	3	3	3	3	3	3	3	3	3	3	3	3	3	3	3	4	3	3	3	3	3	3	4	3	3	3	4	3	3	3	3	3	3	4	4	3	3	4	3	3	3	3	3	3	3	3	3	3	3	4	3	3	4	3	3	4	3	3	3	3	3	3	3	3	3	3	3	3	3	4	3	3	3	3	4	3	4	3	4	3	3	3	4	3	3	3	3	3	3	3	3	3	3	3	3	3	3	3	3	3	3	3	3	4	4	3	4	3	3	3	4	3	3	4	3	4	3	3	4	3	3	3	3	4	3	3	3	3	3	4	4	3	3	3	3	3	3	3	3	3	3	3	3	3	3	3	3	3	3	3	3	3	4	3	3	4	4	3	3	3	3	3	3	3	3	3	3	3	4	3	4	3	3	3	3	3	3	4	3	3	3	3	3	0	3	3	4	3	4	3	3	3	3	3	3	3	4	3	4	3	3	3	3	3	3	4	3	3	3	3	3	4	3	3	3	3	3	3	3	3	3	3	4	3	3	3	3	3	3	3	3	3	3	3	4	4	3	3	3	3	3	3	3	3	3	4	4	3	3	3	3	4	3	3	3	3	3	4	3	3	3	3	3	3	3	3	3	4	4	3	3	4	4	3	3	3	3	3	3	3	3	3	3	3	3	3	3	3	3	3	3	4	3	3	4	3	4	3	4	3	3	3	3	3	3	3	4	4	4	3	3	3	3	4	3	3	3	3	3	4	4	4	3	3	3	3	3	3	3	3	3	3	4	3	3	3	3	3	3	3	3	3	3	4	3	3	3	3	4	3	3	3	3	4	3	4	3	3	3	3	3	4	3	3	3	3	3	3	3	3	3	4	3	3	3	3	3	3	3	3	3	3	3	3	3	3	3	3	3	3	3	3	3	3	3	3	3	4	3	4	3	3	3	3	4	3	0	4	3	3	3	3	3	3	3	3	3	3	3	3	3	4	3	3	3	3	3	4	3	3	3	3	4	3	3	3	4	3	3	3	3	3	3	3	3	3	3	4	3	3	3	3	3	3	3	3	3	3	3	4	4	4	3	4	3	3	3	3	4	3	4	3	3	3	3	4	3	3	3	4	3	3	4	3	3	3	3	3	4	4	3	3	4	3	4	3	3	3	3	3	3	3	3	3	3	3	3	3	3	3	3	3	3	3	4	3	3	3	3	3	3	3	3	3	4	3	3	3	3	3	3	3	3	3	3	4	4	3	3	3	4	3	3	3	3	3	3	3	3	3	3	3	3	3	3	3	4	3	3	3	3	3	3	0	3	3	3	3	3	3	3	3	3	3	4	3	3	3	3	3	4	4	3	4	3	3	3	3	3	3	3	3	3	3	3	3	3	3	3	3	3	3	3	3	3	3	3	3	0	3	3	4	3	3	3	3	3	3	3	3	3	3	4	4	4	3	3	3	3	4	3	3	3	3	3	3	3	3	3	3	3	3	3	3	4	4	4	3	3	3	3	4	3	3	4	3	3	3	4	3	3	3	3	3	3	3	3	3	4	3	3	3	3	3	3	3	3	3	3	3	3	3	4	3	3	3	4	3	3	3	3	3	3	3	4	3	3	4	3	3	3	4	3	3	3	3	3	3	3	3	3	3	3	3	0	3	3	3	3	3	3	3	3	4	4	3	3	3	4	3	3	3	4	3	3	3	3	3	3	3	4	3	3	4	3	3	4	4	3	3	3	3	3	3	3	3	3	4	3	3	3	3	3	3	3	3	3	3	3	3	4	3	4	4	4	3	3	3	3	3	3	3	3	3	4	3	3	3	3	3	3	4	3	3	3	3	4	3	3	3	0	3	3	3	3	3	4	3	3	3	3	3	3	4	4	3	3	3	3	3	3	3	3	3	4	3	4	3	3	4	3	3	3	3	4	4	3	3	3	3	3	3	3	3	4	3	3	3	3	3	3	3	3	3	4	3	3	3	3	3	3	3	3	3	3	3	3	4	3	3	4	4	3	3	3	4	4	4	3	3	4	4	4	3	3	3	3	4	3	3	3	3	3	3	3	3	3	3	3	3	3	4	3	3	4	3	3	3	3	3	3	3	3	3	3	3	3	4	4	3	3	3	3	3	3	3	3	3	3	3	3	3	4	4	3	3	3	4	3	3	3	3	3	3	3	3	3	3	3	3	3	3	3	3	3	3	3	3	3	3	3	3	3	0	3	3	3	3	3	3	3	3	3	4	3	3	3	4	3	3	3	4	3	3	3	3	3	3	4	3	3	3	3	3	4	4	3	3	3	3	3	3	3	3	4	3	3	3	3	3	3	3	4	3	3	3	0	0	4	3	3	3	3	4	3	3	3	3	3	3	3	0	3	3	3	3	3	3	3	3	3	4	3	4	3	3	3	4	3	3	3	3	3	3	3	3	3	4	3	3	3	3	3	3	3	3	3	4	3	4	3	4	3	3	3	3	4	3	3	3	0	3	3	3	3	3	3	3	3	3	3	3	3	3	3	3	3	3	3	3	3	3	4	3	3	3	3	3	3	3	3	3	3	3	3	3	3	3	3	3	3	4	3	3	3	4	3	3	3	3	3	0	3	3	3	4	4	4	3	3	3	3	3	3	3	3	3	3	3	4	3	3	3	3	3	3	4	4	3	3	4	3	3	4	3	4	3	3	3	0	3	4	3	3	3	3	4	3	3	4	3	3	0	3	3	3	4	3	3	3	3	3	3	3	3	3	3	3	3	3	3	3	3	3	3	3	3	4	3	3	3	3	3	3	3	4	4	3	4	3	3	3	3	3	3	4	4	3	3	0	3	4	3	3	3	3	3	3	3	3	3	3	3	3	3	3	3	3	3	4	3	3	3	3	3	3	3	3	3	3	3	3	3	4	3	4	3	4	3	3	3	3	3	4	0	3	3	3	3	3	3	3	3	3	3	3	3	3	4	3	3	3	3	3	4	3	4	3	3	3	3	3	4	3	3	3	3	3	3	4	3	3	3	3	3	0	0	3	3	3	4	4	3	3	0	3	3	4	3	3	3	3	3	3	3	3	3	0	3	3	3	3	3	3	3	4	3	4	3	3	3	3	3	3	3	3	3	4	3	3	4	3	3	3	3	3	3	3	3	3	3	3	3	3	3	3	3	3	3	3	3	3	3	3	3	3	3	4	4	3	3	3	3	3	3	3	3	3	3	4	3	4	3	3	3	3	4	3	3	4	0	3	3	3	4	3	3	3	3	3	3	3	4	4	4	4	3	3	0	3	3	4	3	3	4	3	3	3	4	3	3	3	0	3	3	3	4	0	3	3	3	3	4	3	3	3	4	3	3	3	3	3	4	3	3	3	3	3	3	3	3	4	0	3	0	3	3	3	3	3	3	3	3	3	4	3	3	4	3	3	3	3	4	4	3	3	3	3	3	3	3	3	3	3	3	3	4	3	3	3	3	3	4	4	3	3	3	3	3	3	3	4	3	3	3	3	3	3	3	3	3	3	3	3	3	3	3	3	3	3	3	4	3	3	3	3	3	0	3	3	3	3	3	3	3	3	4	3	3	3	3	3	3	3	3	3	3	3	3	3	3	0	4	3	3	3	3	3	4	3	3	3	3	3	3	3	3	0	3	3	3	3	3	3	4	3	3	3	3	3	3	0	4	4	3	3	4	3	4	4	3	3	3	3	4	3	3	3	0	4	4	3	4	3	3	3	3	3	4	3	4	3	4	4	4	3	4	3	3	3	3	3	3	3	3	3	3	3	3	3	3	3	3	3	3	3	3	3	3	3	4	3	3	4	3	4	4	3	3	3	3	4	3	3	4	4	3	3	3	3	3	3	4	3	4	4	4	3	3	3	4	3	3	3	3	3	3	3	3	3	3	3	3	0	3	3	3	0	3	3	3	3	3	3	3	3	4	3	3	4	3	3	3	4	3	3	3	3	3	3	3	3	4	3	3	3	3	4	3	3	4	3	3	3	3	3	3	4	3	3	3	3	4	3	3	3	4	3	0	3	3	3	3	3	3	3	3	3	3	3	3	4	3	0	3	3	3	4	3	3	3	3	4	3	3	3	3	3	3	3	3	4	3	4	3	3	3	3	4	3	3	4	3	3	4	3	3	3	3	4	3	3	3	4	3	3	3	3	4	4	3	3	3	3	3	3	3	3	3	3	3	3	3	3	3	3	3	4	0	4	4	3	3	4	3	4	0	0	3	3	3	3	3	3	3	3	3	3	3	3	3	3	3	3	0	3	3	3	3	3	3	3	3	4	3	3	3	3	3	3	3	3	0	4	3	3	3	3	3	3	4	3	3	3	4	3	4	3	3	3	3	3	4	4	3	3	3	4	3	3	3	4	3	3	3	3	3	3	4	3	3	3	3	3	3	0	3	3	3	3	0	3	3	4	3	3	3	3	3	3	3	4	3	3	3	4	3	3	3	3	3	4	3	3	4	3	3	3	3	3	3	3	3	4	3	3	3	3	4	3	4	3	4	3	3	4	3	3	4	3	3	3	3	3	3	3	3	3	4	3	3	3	4	3	3	4	4	3	3	4	3	3	3	3	3	3	3	3	0	3	3	3	3	3	3	3	4	3	3	3	3	3	3	3	3	0	4	3	3	3	3	3	3	4	3	3	3	3	3	4	0	4	3	3	3	3	3	3	3	3	3	3	3	3	0	4	3	3	3	3	0	3	3	0	4	3	0	3	3	4	3	4	4	3	3	4	0	3	3	3	3	3	4	3	3	3	3	3	3	4	3	3	3	3	3	3	3	3	4	3	3	3	3	4	0	3	3	3	3	4	3	4	4	3	3	3	4	3	3	3	3	4	4	3	3	4	3	3	3	3	3	3	3	3	4	3	3	3	4	3	3	3	3	3	3	3	3	4	4	3	3	3	3	0	3	0	3	3	4	3	3	3	3	3	3	3	3	4	3	4	3	3	3	0	0	0	3	3	3	3	3	3	0	0	3	4	3	3	3	3	4	3	3	3	3	3	4	4	4	3	3	4	3	3	3	3	3	3	3	3	3	4	0	0	3	3	3	3	4	4	4	3	3	0	3	3	4	3	4	3	3	0	3	3	0	3	3	3	4	4	3	4	3	4	3	3	3	3	0	0	3	3	4	3	3	3	4	3	3	0	3	3	3	3	4	3	4	3	3	3	0	3	4	0	3	0	4	3	0	3	4	4	3	3	3	4	3	0	4	3	3	3	4	3	0	3	3	3	3	3	3	4	4	3	3	3	3	3	3	3	3	3	3	4	3	4	4	3	3	3	3	4	3	3	3	3	3	3	3	3	3	4	3	3	3	3	3	3	3	3	3	3	3	3	3	3	3	3	3	4	3	4	3	3	3	4	3	4	3	0	3	3	3	4	3	3	3	3	4	3	4	3	3	3	4	3	3	3	4	4	3	3	3	3	4	3	4	4	3	4	3	3	4	3	3	3	3	4	3	3	0	3	3	3	3	3	3	3	4	3	3	3	4	3	3	3	3	4	3	3	3	3	3	3	3	0	3	3	4	3	3	3	3	4	4	3	3	3	3	3	3	3	3	3	3	4	3	3	3	3	3	3	3	3	3	4	4	3	3	3	3	3	4	3	3	3	3	3	3	3	3	4	3	4	3	4	3	3	4	3	4	0	3	3	4	3	3	0	3	3	3	3	0	4	3	3	3	3	4	3	4	3	3	4	3	3	3	3	3	3	3	3	3	3	4	3	0	3	4	3	0	3	0	3	0	3	3	0	4	3	3	3	3	3	3	3	3	3	4	4	3	3	3	3	3	4	3	3	3	3	3	3	3	3	3	3	4	3	0	3	3	4	4	3	4	3	3	4	3	3	3	0	3	3	3	4	4	3	3	3	3	3	3	4	3	3	3	3	3	3	3	4	3	3	3	0	3	3	4	3	3	4	4	4	3	3	3	3	3	3	4	3	3	3	3	3	3	3	3	3	4	4	4	3	4	4	3	3	3	4	3	3	3	4	4	3	3	0	4	3	3	4	3	3	4	3	3	3	3	0	0	3	3	3	0	3	3	3	3	3	3	0	0	4	0	0	4	3	4	3	4	3	3	3	3	3	3	3	3	3	3	0	3	3	3	3	3	3	3	4	3	3	3	3	3	3	3	3	3	3	3	3	3	3	3	3	3	0	0	3	3	3	3	3	3	3	3	3	3	3	3	3	4	3	3	4	3	3	4	3	4	3	3	3	3	3	4	3	3	3	3	3	3	3	4	4	3	4	3	3	4	3	3	3	4	3	3	4	3	3	3	3	3	3	4	0	3	3	4	4	3	4	0	3	3	4	3	3	3	3	3	3	3	3	3	3	3	3	3	3	4	3	3	3	3	3	3	4	3	3	3	3	3	3	3	3	3	3	3	3	4	4	3	3	0	3	4	3	3	4	4	3	3	4	3	4	3	3	3	4	4	3	3	3	3	4	3	3	3	3	3	3	3	3	0	3	3	3	3	3	4	3	4	3	3	3	3	3	3	3	4	3	3	3	3	3	3	4	3	3	3	3	3	3	3	4	4	3	3	0	4	3	3	4	4	3	4	3	3	3	3	3	3	3	3	4	3	3	3	3	3	3	4	4	4	3	3	4	3	3	3	3	4	3	3	4	3	3	3	3	0	3	4	3	3	3	3	4	3	4	4	3	3	3	0	3	3	3	3	4	4	3	4	3	3	3	0	4	3	4	4	3	4	3	4	3	3	3	4	3	3	3	4	3	4	3	3	3	3	3	3	4	3	4	3	3	3	3	3	4	3	3	3	3	3	3	3	3	3	3	3	3	3	3	4	3	3	3	3	3	3	3	3	3	3	3	4	3	3	4	3	3	0	3	3	3	3	3	3	4	3	3	0	3	4	4	3	3	3	3	4	3	3	3	3	0	3	3	3	4	4	4	4	3	3	3	3	3	3	3	3	3	3	3	4	3	3	3	0	4	3	3	4	3	3	3	3	3	3	0	0	4	4	3	4	3	3	3	3	3	3	3	3	3	3	3	3	3	3	3	3	3	3	3	4	3	3	4	3	0	3	3	3	3	3	3	0	4	0	3	0	3	0	3	4	3	3	0	3	3	3	0	4	3	4	3	3	3	3	3	4	3	4	3	3	3	4	0	4	3	3	4	3	3	3	4	3	3	3	4	4	3	3	3	3	3	4	3	3	3	4	4	3	3	3	4	4	4	3	3	3	3	3	4	3	4	3	3	0	3	3	3	0	3	3	0	3	3	3	3	3	3	4	3	3	3	4	3	0	3	4	3	3	4	4	3	3	3	3	3	3	4	3	3	4	3	4	3	3	4	3	3	3	4	3	4	3	3	3	0	3	4	4	4	3	3	3	3	3	3	3	3	3	3	3	3	3	0	3	0	3	3	4	3	3	0	3	3	3	0	4	3	3	4	3	0	3	4	3	3	3	3	3	0	4	3	3	4	4	3	3	3	3	4	3	3	3	3	3	4	3	3	3	3	3	3	3	4	3	3	4	3	0	4	3	4	3	0	3	3	3	3	3	3	3	3	3	3	3	4	3	3	3	0	0	3	3	3	3	4	3	3	4	3	4	0	4	0	0	0	3	3	3	0	4	4	4	3	3	3	4	4	3	4	3	3	3	3	4	3	3	3	3	3	3	4	0	3	3	3	3	0	4	3	0	4	3	4	3	3	3	3	3	4	3	3	3	3	0	4	3	3	3	3	4	4	4	3	3	0	3	3	3	3	3	3	3	3	4	3	4	3	4	3	3	3	3	3	3	3	4	3	3	3	3	3	0	3	3	3	3	3	3	3	3	3	3	3	0	3	3	3	0	3	4	3	0	3	3	3	4	3	3	4	3	3	3	4	3	4	4	4	3	4	4	4	3	3	3	4	4	3	3	3	3	3	4	4	3	3	3	3	3	3	4	3	3	3	3	4	3	3	3	3	3	4	0	3	3	3	3	3	4	3	3	3	3	3	4	3	4	3	3	4	3	3	3	0	3	3	4	3	3	4	4	3	3	4	4	3	3	4	3	4	4	4	3	3	0	3	3	3	3	3	3	3	4	4	4	4	3	4	3	3	3	3	4	4	0	0	0	3	3	3	3	3	3	3	4	4	3	3	3	3	3	3	3	3	4	3	3	0	4	3	3	0	4	3	3	3	0	4	0	0	3	3	4	3	3	3	3	3	0	0	3	3	4	3	3	3	3	3	3	4	3	3	0	4	4	3	3	3	3	0	0	4	3	4	3	4	3	4	3	4	3	0	3	3	3	3	3	3	3	3	3	3	3	3	3	3	3	3	4	3	3	3	3	4	0	3	4	3	3	4	3	3	3	4	3	3	3	3	3	3	3	3	3	0	3	0	0	3	3	4	4	0	4	3	3	3	3	4	3	3	3	3	0	4	0	3	4	3	3	3	3	4	3	3	4	4	3	3	3	3	3	3	3	3	3	3	3	3	3	3	3	3	0	3	3	4	3	3	3	3	4	3	4	3	3	4	3	4	3	3	3	3	3	4	3	3	4	3	3	3	3	0	3	4	3	3	3	3	3	3	3	3	4	3	0	3	4	4	3	3	0	0	3	3	3	3	3	3	3	3	3	3	3	3	4	3	3	3	3	3	3	3	3	3	3	3	3	4	3	0	4	4	3	3	0	3	3	3	3	4	3	3	4	3	4	3	3	3	3	0	3	3	3	4	3	3	4	3	3	0	4	3	4	3	4	3	3	3	4	3	4	3	3	3	3	3	4	3	3	3	3	3	3	3	3	3	3	3	0	3	3	3	4	3	3	3	3	3	3	3	3	0	3	3	3	3	3	4	3	0	4	0	3	3	3	4	3	4	3	3	3	4	3	3	3	3	3	3	0	3	3	4	3	3	3	3	3	3	3	4	3	3	3	3	0	3	0	3	3	3	4	3	3	0	3	3	4	3	3	3	3	4	4	3	0	3	3	4	3	3	3	3	4	3	3	3	3	0	0	4	3	4	0	4	0	3	3	3	3	3	4	3	3	3	3	3	3	3	4	4	4	3	3	3	4	0	4	3	3	4	3	4	3	3	3	0	3	4	3	3	3	3	0	3	0	3	0	0	3	3	3	3	3	3	4	4	3	4	4	4	3	4	4	3	4	4	0	3	3	4	3	3	0	3	3	3	3	4	3	4	3	3	4	0	0	3	3	3	3	3	3	3	3	3	0	4	4	4	4	0	3	4	3	3	3	4	3	3	3	4	0	0	3	3	3	3	3	3	3	4	4	3	4	3	3	4	3	4	3	3	3	4	3	3	3	3	3	0	4	3	4	4	4	0	3	0	4	3	3	4	3	3	0	0	3	3	3	3	3	4	3	0	3	4	0	3	3	3	3	3	0	3	4	3	3	3	0	3	4	3	4	0	3	3	3	3	3	3	3	4	3	3	4	3	4	4	3	3	3	3	0	4	4	4	3	3	3	3	3	3	3	3	3	4	0	3	4	3	4	4	4	3	4	3	3	4	4	0	3	3	0	0	4	4	4	3	3	3	3	3	3	3	3	3	3	3	3	3	3	0	3	3	3	4	3	3	4	3	3	4	3	4	4	0	3	3	3	3	3	3	3	3	3	4	3	4	3	3	0	3	3	3	3	3	3	3	3	3	3	4	0	3	3	3	4	0	3	4	4	4	4	4	4	3	0	3	3	4	3	3	3	4	3	3	3	3	3	3	4	3	3	4	3	4	0	3	0	4	4	4	3	3	3	3	3	3	3	3	4	4	4	4	3	3	3	4	4	3	0	0	3	3	3	3	0	3	4	3	4	3	0	3	3	3	3	0	0	3	3	3	3	4	3	3	3	4	3	3	3	3	4	3	3	3	3	4	3	3	3	4	3	4	4	0	4	0	3	3	4	0	0	3	3	3	3	0	0	0	4	4	0	3	0	0	3	3	3	3	4	3	4	3	3	0	3	3	4	3	0	4	3	0	4	0	4	0	3	0	3	3	0	0	0	4	3	3	3	3	0	0	3	3	3	0	3	3	3	3	3	4	3	3	3	4	0	3	3	3	3	4	3	3	4	3	0	3	0	4	4	0	0	3	3	3	4	3	3	3	3	3	0	3	3	3	3	3	3	4	4	0	3	3	3	3	3	4	4	3	4	0	4	3	3	4	3	3	3	3	3	3	3	3	4	3	3	3	0	4	4	4	3	4	3	3	3	0	4	3	3	3	4	3	3	3	3	4	3	0	3	4	3	4	3	0	3	0	3	3	4	3	0	4	4	3	3	3	3	0	3	3	3	4	3	3	3	3	4	0	0	4	3	3	0	3	4	3	4	4	4	3	3	3	3	4	4	3	3	3	0	0	3	3	3	3	3	3	3	3	3	0	0	3	4	0	4	3	3	4	3	3	4	3	0	4	3	3	4	3	3	4	4	4	3	3	0	4	3	3	4	3	3	4	3	4	3	4	0	3	3	0	0	3	4	4	3	3	3	3	4	3	4	3	3	0	4	3	3	3	3	4	4	4	3	4	0	0	4	4	4	3	3	3	4	3	3	3	3	4	3	0	4	0	0	0	3	0	4	3	4	3	3	0	4	0	4	4	3	0	4	4	3	0	3	4	3	3	4	4	0	3	4	3	0	0	4	4	4	3	4	3	3	3	4	0	3	4	4	4	3	3	3	4	3	4	3	0	4	3	4	4	3	4	4	3	3	3	3	0	4	3	3	3	3	4	3	0	4	3	3	3	3	3	3	3	3	3	3	3	3	3	0	3	0	3	3	3	4	3	0	4	3	3	4	4	3	3	3	3	3	3	3	3	3	3	0	3	4	4	0	3	4	0	3	4	4	3	4	3	3	3	3	3	4	3	3	4	3	0	0	0	3	4	3	3	3	0	3	3	4	0	3	3	3	4	3	4	4	3	3	3	3	3	0	3	4	3	4	3	3	3	3	3	3	0	3	4	3	3	3	3	3	3	3	4	0	4	3	4	3	3	0	3	4	3	0	4	4	3	3	3	3	3	4	4	3	4	3	4	3	0	3	4	4	3	4	3	4	0	4	3	3	3	3	3	4	3	0	3	3	3	3	3	3	4	3	3	4	4	4	0	4	3	3	3	3	3	3	3	3	3	4	3	3	3	0	3	4	3	0	4	3	3	3	4	3	4	3	3	3	0	0	3	3	0	3	4	3	3	0	3	3	3	0	0	0	3	0	3	4	3	3	4	0	0	3	0	4	4	4	4	4	0	4	4	3	3	4	3	0	4	3	4	0	4	4	3	3	3	0	4	0	3	4	3	4	4	4	3	4	0	4	4	3	0	3	4	3	3	3	3	0	4	4	4	3	3	0	4	3	3	3	4	0	3	4	4	4	3	4	3	3	0	3	3	4	3	4	4	0	0	3	3	3	3	0	0	0	4	4	3	3	0	3	0	3	3	3	3	4	4	0	0	4	3	3	4	3	4	4	4	0	3	3	4	3	3	4	3	3	3	4	3	3	4	3	4	4	0	0	4	3	3	3	4	3	0	3	3	4	3	0	4	3	3	0	3	4	3	3	4	0	3	3	3	4	0	4	3	4	0	4	3	4	3	4	0	3	3	4	4	3	3	3	4	3	3	3	3	3	4	3	3	3	3	3	0	3	3	0	0	3	0	0	3	3	3	4	3	3	4	4	4	0	0	4	3	3	3	4	3	3	3	3	3	4	3	4	3	0	3	3	3	3	3	3	4	3	3	3	0	4	3	4	3	4	4	0	0	3	4	3	4	3	3	3	4	3	0	4	0	3	3	4	3	3	3	0	3	3	0	3	0	4	3	4	4	4	3	3	3	4	3	4	3	3	0	3	3	4	4	3	3	3	3	0	3	3	4	4	3	3	4	4	3	3	0	4	3	3	3	3	3	0	4	0	3	0	4	3	3	3	3	4	3	4	3	3	0	4	3	3	0	4	3	3	3	4	4	3	3	3	3	3	3	3	3	3	3	3	3	4	3	0	0	3	4	0	4	0	3	0	0	3	0	0	4	0	4	4	0	0	3	0	4	4	0	3	4	3	3	3	4	3	0	3	3	3	4	3	4	4	0	3	0	3	3	3	3	4	0	3	3	0	3	4	3	4	4	0	0	4	4	3	4	3	3	3	4	3	3	4	0	0	3	3	3	3	3	3	3	4	3	3	0	3	4	3	3	3	3	4	0	3	3	3	3	3	4	4	3	3	0	3	3	3	3	3	0	3	3	3	3	3	3	3	4	3	4	4	3	3	4	4	0	4	4	4	3	3	3	4	4	3	3	3	0	3	0	0	0	3	3	4	3	3	0	3	3	0	0	4	3	4	3	4	3	3	3	3	0	0	0	0	4	0	3	4	4	4	3	4	4	3	4	4	4	3	3	3	3	3	3	3	3	4	0	3	3	3	3	4	3	4	0	0	3	3	0	3	4	4	3	0	3	4	0	3	3	3	3	4	4	0	4	3	4	3	4	4	0	0	3	4	4	3	4	3	3	3	3	3	3	0	3	3	3	3	0	3	3	3	3	4	3	4	3	3	0	4	0	3	0	3	3	4	4	4	4	4	3	3	3	3	3	4	3	4	3	4	4	3	4	4	3	3	3	4	0	3	4	3	3	4	3	3	4	3	3	3	3	3	3	3	3	3	4	3	3	4	3	4	3	0	3	3	4	3	3	4	3	4	4	3	3	0	4	0	0	0	0	4	3	4	0	0	0	3	4	3	3	3	4	3	3	3	0	3	3	3	0	3	4	0	4	3	3	3	3	0	0	3	4	4	0	3	4	4	4	3	3	0	0	0	4	0	3	4	4	3	0	0	4	3	4	3	3	4	3	3	3	0	4	3	3	0	3	3	3	3	3	4	3	0	3	4	4	0	3	3	3	4	3	3	3	4	0	4	3	3	3	0	4	3	0	3	3	0	4	3	3	3	3	3	3	4	4	3	0	3	3	3	4	3	3	3	0	0	3	0	4	0	0	4	0	3	3	3	4	3	4	3	3	3	3	3	3	3	4	3	3	4	3	3	0	4	3	3	3	0	3	4	4	3	3	3	4	4	3	4	3	0	3	4	4	3	4	4	4	3	3	4	3	3	4	0	3	3	4	4	4	3	3	3	4	3	4	0	4	4	3	3	0	0	4	4	3	3	0	4	4	4	3	3	0	3	0	0	0	0	3	0	0	3	3	0	4	0	4	3	3	3	3	3	0	3	3	4	4	0	3	4	3	3	0	0	4	4	3	3	3	3	0	3	3	0	4	3	0	3	3	3	3	4	3	3	4	4	3	3	3	3	3	0	3	3	3	3	3	3	3	3	0	3	3	3	3	3	3	4	3	3	4	3	3	4	4	3	3	3	3	3	3	4	3	0	0	0	0	0	3	4	4	0	0	0	3	3	3	3	3	0	4	3	3	4	4	0	3	3	3	0	4	4	0	0	3	0	3	4	4	3	0	4	4	0	3	4	3	3	3	4	3	3	4	3	3	4	3	0	3	0	4	0	4	0	3	0	3	4	0	0	0	4	3	3	0	3	4	3	4	0	3	0	3	0	0	0	3	3	4	4	4	0	3	3	0	4	3	3	0	3	4	4	4	3	4	0	4	4	3	0	4	4	0	3	3	3	3	3	3	4	0	3	0	3	3	3	0	3	4	3	4	4	0	4	0	3	3	4	4	4	4	4	4	4	4	4	3	4	3	4	3	4	0	4	4	4	0	0	3	3	3	3	3	4	0	3	4	4	4	4	3	0	4	3	0	4	3	3	0	3	0	4	3	3	4	3	4	4	0	3	3	0	4	3	3	3	3	3	0	4	3	3	3	4	3	3	3	3	4	0	3	4	4	0	4	0	0	4	3	3	3	0	0	4	0	3	4	0	3	0	4	0	4	4	3	0	0	4	3	4	4	0	4	3	3	3	4	0	0	0	3	3	3	3	3	3	3	4	4	0	3	0	4	3	4	4	3	4	4	0	4	3	0	0	3	3	0	4	3	4	3	3	3	3	4	4	4	4	3	4	3	0	3	0	3	3	4	4	3	3	0	3	4	0	3	0	4	3	0	4	4	3	4	3	4	4	0	4	3	0	0	3	0	3	0	3	3	3	3	0	3	0	4	0	3	3	3	3	3	3	4	4	3	0	3	0	4	3	3	3	0	4	3	3	3	3	0	3	4	3	3	4	4	4	4	4	3	4	0	4	4	4	0	0	3	0	4	3	3	3	0	4	3	3	0	0	0	3	3	4	4	4	3	4	4	4	0	3	4	0	0	3	4	0	4	3	0	4	4	3	0	0	3	3	4	0	0	3	4	3	3	0	3	4	3	3	0	0	3	3	3	3	3	4	4	3	4	3	3	0	0	3	0	3	0	3	3	3	3	3	4	3	3	3	3	3	0	3	0	4	0	3	3	3	4	4	4	3	0	0	4	4	0	0	4	4	3	3	0	4	3	3	4	3	4	0	3	3	3	4	4	3	0	3	3	0	3	0	3	4	4	3	4	4	3	3	4	3	0	3	0	4	3	4	0	3	4	4	3	4	0	4	3	3	0	0	3	0	3	4	3	3	4	4	0	3	0	3	3	3	4	3	3	0	4	0	3	4	4	3	3	4	0	0	3	3	3	4	0	3	4	4	4	0	0	0	0	3	3	0	4	3	0	4	3	0	3	3	3	0	4	0	0	3	4	4	3	3	3	4	4	3	3	3	4	0	4	3	3	3	3	3	3	3	0	3	3	3	0	4	3	0	0	3	4	4	0	3	0	3	4	4	4	3	4	0	4	3	0	0	3	3	3	3	4	3	0	3	4	4	0	3	4	4	3	4	0	4	3	3	0	3	4	3	3	3	3	0	3	0	3	4	3	0	4	4	3	4	3	4	3	4	3	4	3	4	0	3	0	3	3	0	3	3	3	3	0	3	3	3	3	4	3	3	0	0	0	4	0	0	0	4	3	3	0	0	4	3	4	3	3	0	0	0	4	4	3	0	0	3	0	4	3	3	3	0	4	0	3	0	3	0	4	3	0	0	3	4	0	4	4	0	0	0	0	3	4	4	4	4	4	3	0	4	0	4	0	0	0	4	3	3	4	3	3	3	0	3	4	3	3	4	3	3	3	4	4	0	3	0	3	3	3	0	3	0	3	3	0	0	0	4	4	4	4	4	0	3	4	4	3	0	3	0	3	0	3	4	3	0	3	0	4	3	4	3	0	3	3	0	4	4	4	0	3	3	3	3	3	3	4	0	0	0	4	4	0	3	4	3	3	0	3	3	0	3	3	3	3	0	3	0	0	0	3	0	3	3	3	0	3	4	0	0	4	3	4	3	0	0	0	0	3	3	4	3	4	3	3	4	0	3	0	3	3	0	0	4	0	0	3	4	0	3	3	4	3	3	0	4	3	4	3	3	0	0	0	3	0	4	3	3	4	4	3	4	0	3	0	3	4	3	3	3	3	3	3	0	0	3	3	3	4	0	0	4	4	3	3	3	0	0	0	3	3	0	4	3	0	4	0	0	0	4	0	0	3	3	0	3	3	3	3	4	3	3	4	3	4	3	3	4	0	0	3	0	0	4	3	4	4	0	3	3	4	3	0	4	3	0	3	3	3	0	3	3	4	0	0	4	0	3	3	3	4	4	0	4	0	3	3	0	4	3	3	4	0	4	4	4	4	3	3	0	3	4	3	3	0	0	4	3	3	3	4	3	4	3	4	3	3	4	3	0	3	3	3	4	3	4	0	4	4	3	3	3	3	0	4	0	3	3	3	3	0	3	4	4	3	0	3	3	3	3	3	4	3	3	4	0	0	3	3	4	0	4	3	3	4	3	4	0	3	3	3	4	3	0	3	3	0	0	4	3	3	4	0	0	3	0	4	4	0	3	0	0	4	3	4	3	4	0	0	4	0	3	4	3	3	0	0	3	3	3	3	3	0	3	3	0	4	3	4	4	3	3	4	0	3	4	0	4	4	4	0	4	3	4	3	3	4	3	4	3	3	3	4	0	4	3	3	0	3	4	3	0	3	3	3	3	3	0	3	0	0	0	3	3	0	3	3	3	3	3	3	3	3	0	0	3	0	4	4	4	4	0	3	0	4	4	3	0	3	0	0	3	4	4	3	0	3	4	0	4	3	3	4	3	3	3	0	4	3	3	3	0	3	0	3	4	0	0	3	0	4	0	4	3	4	0	0	4	0	3	0	4	3	4	3	3	0	3	3	4	3	4	3	3	0	4	3	0	0	0	0	0	3	3	4	0	3	3	3	0	0	4	4	3	3	3	4	4	0	4	0	0	3	3	3	4	4	0	0	3	0	3	3	0	3	4	3	4	3	0	3	0	4	4	3	0	4	3	0	4	4	3	0	3	3	0	0	4	0	0	4	0	4	0	3	4	4	4	0	4	4	3	4	3	3	0	3	3	0	4	4	3	3	3	0	4	4	0	3	4	3	3	3	3	4	3	3	0	0	4	3	4	3	4	0	3	4	3	4	3	3	3	3	4	4	4	4	0	4	4	3	3	3	0	3	4	4	0	0	0	4	4	4	4	4	4	4	0	0	3	0	3	4	0	0	4	0	4	4	4	3	3	3	3	0	0	3	3	0	0	3	0	3	0	4	4	4	0	4	4	4	3	3	4	3	3	0	3	0	3	0	3	0	0	4	0	4	3	3	4	3	0	0	3	3	3	3	3	4	4	4	3	0	0	3	0	3	4	4	0	0	0	4	3	3	0	3	4	0	3	4	0	0	4	4	3	4	4	4	4	0	3	3	4	4	3	3	3	3	3	3	4	3	4	3	3	3	4	0	3	3	3	3	3	0	4	0	3	4	3	0	0	3	0	3	3	3	0	4	3	4	4	3	0	3	0	3	3	3	3	3	0	4	3	0	0	3	4	3	4	0	3	3	0	0	0	3	3	4	3	4	0	0	4	3	0	4	3	3	3	0	3	4	3	4	0	0	0	0	4	3	4	0	4	0	3	3	0	3	0	3	0	3	3	4	0	0	4	4	0	0	0	3	3	0	3	3	0	0	0	0	4	0	3	0	3	0	0	4	0	3	3	4	3	3	3	3	0	0	0	0	4	3	3	0	0	0	3	4	4	3	0	3	4	3	3	3	3	3	3	0	4	4	0	3	3	0	3	3	3	3	4	3	4	4	0	0	3	3	3	4	3	4	0	0	4	4	0	3	3	0	3	0	3	3	4	3	3	3	4	4	4	4	3	4	0	3	3	0	4	3	3	0	3	3	4	4	4	3	4	0	4	3	0	4	0	3	0	3	3	0	0	0	0	3	0	4	0	3	4	3	4	4	4	3	4	4	3	3	0	3	3	0	4	3	3	4	3	0	4	3	3	0	3	3	3	3	0	3	0	3	0	4	4	0	4	3	0	0	4	0	0	0	4	0	0	4	4	0	3	0	4	4	3	3	3	3	3	3	4	4	3	3	4	3	4	3	3	3	4	0	3	0	3	0	3	3	3	0	3	0	3	4	3	4	0	4	3	3	3	4	3	4	3	4	4	3	4	3	3	4	4	3	0	3	0	4	3	0	3	0	3	3	3	3	3	3	0	4	0	4	0	3	3	3	3	3	4	4	0	0	3	0	0	3	0	0	0	3	0	3	3	3	3	0	0	0	4	0	3	0	3	3	3	3	3	0	4	4	4	3	4	0	4	3	4	4	3	3	3	0	0	3	4	0	0	3	4	3	3	4	3	3	3	3	4	3	0	4	3	4	4	4	4	0	3	3	0	3	3	0	3	0	0	3	3	4	0	0	0	3	0	0	4	3	0	0	4	4	0	0	0	4	3	0	0	0	4	4	4	4	4	4	4	3	4	0	0	0	4	0	3	3	0	4	3	0	4	4	3	0	0	0	0	3	0	0	0	0	3	0	4	0	3	4	4	0	3	3	3	4	0	4	0	0	0	0	3	0	0	4	3	3	3	3	3	3	4	0	4	4	3	0	3	3	0	3	3	3	4	3	3	3	0	0	4	4	3	0	0	0	3	0	3	4	3	4	0	4	3	3	3	0	3	4	3	0	3	4	0	4	3	3	0	4	0	4	3	3	3	3	3	3	4	3	0	4	0	4	0	4	0	3	0	3	3	3	4	4	4	3	3	4	3	0	4	3	0	0	4	4	3	3	0	3	0	3	3	0	0	3	0	3	4	4	0	3	4	3	0	4	4	3	3	4	3	3	4	3	0	3	4	0	0	4	0	0	0	4	4	0	0	3	4	3	3	4	3	4	3	3	4	0	3	3	0	3	3	0	0	0	4	3	3	3	0	4	4	0	4	0	3	3	4	3	0	3	0	3	4	0	0	0	3	0	0	0	3	0	4	3	3	4	0	3	4	4	3	0	0	4	4	3	4	3	3	4	3	3	3	4	3	3	0	3	3	4	3	0	4	3	0	4	3	4	3	3	3	0	3	3	0	0	4	3	3	3	3	0	0	0	3	3	0	3	0	3	0	3	3	0	3	0	3	4	0	3	3	0	3	3	0	3	4	0	4	4	4	0	4	0	0	3	0	0	0	0	0	0	3	4	3	4	3	0	4	0	4	4	0	3	3	4	3	3	3	3	0	3	3	3	3	3	3	3	4	0	3	3	0	4	0	3	3	3	4	0	0	4	0	3	0	4	4	4	3	0	4	4	4	3	0	4	3	3	0	4	3	3	0	0	0	3	3	4	0	3	4	0	4	4	0	3	3	4	3	0	3	3	4	4	0	0	4	3	4	0	4	4	0	3	3	0	0	3	0	3	3	0	0	3	0	4	4	0	4	0	4	4	0	4	3	0	3	4	3	0	4	0	3	4	3	3	4	0	0	3	3	3	0	4	0	0	0	4	0	0	0	4	3	0	4	3	4	0	0	0	3	3	3	0	0	4	0	3	0	0	4	3	3	0	3	0	0	4	0	3	3	3	3	3	0	3	0	3	3	3	0	3	0	3	3	3	0	0	3	3	0	4	3	4	0	0	3	0	4	3	3	3	3	0	0	3	0	0	0	3	0	4	3	0	3	0	0	3	0	0	3	0	4	3	3	0	3	0	0	3	0	4	3	3	4	4	3	3	0	0	3	0	0	0	0	3	3	0	4	3	3	3	0	3	4	4	0	3	0	4	0	0	0	0	3	3	0	3	4	4	3	0	0	0	0	3	4	0	3	3	3	0	0	3	0	3	3	3	0	0	0	4	4	3	0	0	4	3	0	0	3	3	4	3	3	0	4	3	3	3	4	3	4	3	4	4	3	4	4	3	4	3	3	0	0	3	0	0	0	3	3	0	3	4	4	0	4	3	3	0	4	4	4	3	3	3	3	4	0	3	3	4	3	3	3	3	3	0	0	0	3	0	0	0	3	0	0	3	0	0	0	4	0	0	0	0	0	3	3	3	3	3	0	0	3	4	0	0	3	0	0	0	0	4	0	4	3	3	0	4	0	0	0	3	0	0	0	3	3	0	3	4	0	0	4	4	3	4	4	0	0	4	0	3	0	0	3	3	4	4	3	4	0	0	0	4	0	0	0	3	3	0	0	4	4	4	0	0	0	0	0	3	0	0	4	0	4	3	3	0	4	3	3	0	0	0	3	0	3	3	0	3	3	0	0	0	4	3	4	0	3	0	4	3	0	3	3	3	4	3	4	3	4	3	4	0	3	3	3	0	3	0	0	3	4	3	0	3	3	0	0	0	3	0	0	3	0	0	4	0	0	4	3	0	0	0	0	0	0	0	0	3	0	3	4	0	4	0	0	0	3	3	4	4	3	0	3	3	0	4	0	0	3	0	0	0	4	3	0	4	0	0	0	0	0	4	0	0	0	3	0	0	0	4	0	3	3	0	3	3	0	4	0	3	0	0	3	0	0	4	3	4	0	0	0	3	4	4	4	0	4	0	4	4	0	4	0	3	0	0	0	0	0	3	3	4	4	3	0	0	4	4	4	4	4	0	0	0	0	3	0	0	4	4	0	0	3	4	0	4	0	0	3	3	0	0	0	3	4	4	0	3	0	3	0	4	4	3	3	0	3	0	0	0	4	0	4	0	3	0	4	0	4	0	0	3	3	0	4	0	3	4	4	3	3	3	0	3	0	0	0	3	0	0	3	0	3	0	0	3	4	4	0	3	3	0	0	0	4	3	3	3	0	3	0	3	0	3	0	0	3	0	0	0	0	0	4	0	0	0	4	0	0	4	0	3	4	3	0	0	3	4	0	4	0	3	4	0	0	4	4	0	3	4	4	4	0	0	0	0	4	3	3	3	0	0	0	3	0	0	3	0	3	3	3	0	3	0	4	0	0	3	4	0	3	4	3	3	3	4	0	0	3	4	3	0	3	4	3	4	0	3	4	0	3	4	0	3	0	0	3	4	0	3	3	0	3	0	3	0	0	3	4	3	0	4	3	4	3	3	0	0	4	3	3	4	4	0	0	4	0	0	3	4	3	0	4	0	0	4	0	0	0	0	0	0	0	0	3	3	0	0	0	0	0	4	4	3	4	3	4	0	0	4	0	3	0	3	0	0	0	0	3	0	0	4	0	4	0	3	0	0	0	0	0	0	0	0	0	0	0	0	0	3	0	0	0	0	3	3	4	0	4	0	0	4	0	4	3	0	3	4	0	0	0	3	0	3	0	0	0	0	0	0	3	0	4	4	0	0	4	0	3	4	3	4	4	3	0	0	0	0	0	4	0	4	3	0	0	4	4	4	4	3	0	3	0	0	0	3	4	0	0	0	3	4	4	3	3	0	0	3	0	3	0	0	0	0	3	3	4	3	4	4	3	0	3	0	4	0	4	4	0	0	4	4	0	0	0	0	3	0	0	4	0	4	3	3	3	3	0	0	0	0	3	0	0	0	0	0
AU_ABR_13	1	4	3	3	4	4	4	4	4	4	4	3	4	4	4	4	3	4	4	4	4	4	3	4	4	3	4	4	4	4	3	3	4	3	4	3	3	3	3	3	3	4	3	3	3	3	3	3	3	4	3	3	3	3	4	4	3	3	3	3	4	4	4	3	3	3	3	3	4	3	3	3	3	3	3	4	4	4	4	3	3	4	4	4	4	4	4	3	4	4	4	4	3	4	4	3	4	4	4	3	4	4	3	3	3	3	4	3	3	3	4	4	3	3	4	3	3	4	4	4	4	3	4	3	4	3	4	4	4	4	4	4	3	3	4	4	3	4	3	4	3	4	3	4	4	3	3	3	4	3	4	3	3	3	3	4	3	3	3	4	3	3	3	3	3	3	4	3	4	4	3	4	3	3	4	3	3	3	4	3	4	3	3	3	3	3	3	3	3	4	3	3	3	3	4	4	4	4	4	3	4	4	3	3	3	3	3	3	3	3	3	3	4	3	4	4	3	3	3	3	3	3	3	3	3	3	4	4	4	4	4	4	3	3	4	3	4	4	4	3	3	4	4	3	3	4	3	3	3	3	4	3	3	3	3	3	3	3	3	3	4	3	3	4	4	4	4	3	3	3	4	3	3	3	3	3	4	3	3	4	4	3	3	3	3	3	4	3	3	3	4	3	4	4	4	4	4	3	4	4	3	3	3	3	3	3	3	3	3	3	3	3	4	4	3	4	3	4	3	4	3	4	4	4	3	3	3	3	3	4	3	4	3	3	3	3	3	3	3	3	3	3	3	3	4	4	4	4	3	3	3	3	3	3	4	3	3	3	3	4	3	3	3	4	3	3	4	3	4	3	4	3	3	3	4	4	4	4	4	3	4	4	4	4	4	3	4	3	4	4	3	4	3	4	3	3	3	3	3	3	3	3	4	4	4	4	4	4	4	3	4	3	4	3	3	4	3	4	4	3	4	4	3	3	4	3	3	3	4	3	4	3	3	3	4	4	3	4	4	3	4	4	3	4	3	4	3	3	3	3	3	3	4	4	4	4	4	4	4	4	3	3	3	4	4	4	3	3	4	4	3	4	3	3	4	3	3	3	3	3	3	3	3	4	4	3	3	3	4	3	3	3	3	4	3	4	3	4	3	4	4	4	4	4	3	3	3	3	3	3	3	4	3	3	3	3	3	3	3	3	3	3	4	4	4	4	4	3	4	4	4	4	4	4	4	3	4	4	3	3	3	3	4	3	3	3	3	3	4	4	3	3	3	3	4	4	4	4	4	3	3	4	4	4	3	3	3	4	3	3	3	4	3	3	4	4	3	3	3	3	3	3	3	4	4	3	4	4	4	4	4	3	4	3	4	4	4	4	4	3	3	3	0	4	4	4	3	4	3	3	3	3	3	3	3	4	3	4	3	3	4	3	4	3	4	4	3	4	3	3	4	3	3	3	3	3	3	3	4	3	3	4	3	4	4	4	4	4	4	3	3	3	3	4	4	3	3	3	3	3	3	3	3	3	4	4	4	3	3	4	4	4	3	4	4	4	4	4	3	3	3	3	3	4	3	3	4	4	3	4	4	4	3	4	3	3	3	3	4	3	3	3	4	3	3	3	3	3	3	3	4	4	3	4	4	4	4	4	3	4	4	4	4	3	3	4	4	4	4	3	3	3	4	3	4	4	3	4	4	4	4	4	3	4	4	3	4	4	4	3	3	4	3	4	3	4	3	4	3	3	3	3	4	4	4	3	4	4	3	3	4	3	4	3	4	3	3	3	3	3	4	3	4	4	3	4	3	4	4	4	4	4	4	3	3	3	3	3	3	4	3	3	4	3	3	3	3	3	3	3	3	3	3	3	3	4	4	4	4	3	4	4	4	4	3	0	4	3	3	3	3	3	3	3	3	3	3	4	3	3	4	3	3	3	3	3	4	3	4	3	4	4	3	4	3	4	3	4	4	3	3	3	3	3	3	3	4	3	3	3	3	4	3	3	3	3	3	3	4	4	4	4	4	4	3	4	3	4	3	4	3	3	3	3	4	3	3	3	4	4	4	4	3	4	3	4	3	4	4	4	3	4	3	4	3	3	3	3	3	3	3	3	3	4	4	3	4	4	4	3	4	3	3	4	3	4	3	3	3	3	3	4	4	4	3	3	4	3	4	3	3	3	3	4	4	4	4	3	4	4	4	4	4	4	3	3	3	4	3	3	3	3	3	3	4	4	4	3	3	3	3	3	0	3	4	4	3	4	3	4	3	3	3	4	3	3	3	3	3	4	4	3	4	3	3	3	3	3	3	3	3	3	3	3	4	4	3	4	3	4	3	3	4	3	3	3	3	0	3	3	4	3	3	3	3	4	3	3	4	3	4	4	4	4	3	3	3	4	4	3	4	3	3	3	3	3	3	3	3	4	3	4	3	4	4	4	4	4	4	4	4	4	3	4	3	3	3	4	4	3	4	3	3	3	3	3	3	4	4	3	4	3	4	4	3	3	3	3	3	3	3	4	4	3	3	4	3	3	3	4	4	4	4	4	4	4	4	3	4	3	4	3	3	3	3	3	3	3	4	3	3	4	4	0	4	3	3	3	3	3	3	3	4	4	3	3	4	4	3	3	4	4	3	3	3	3	3	4	3	4	3	4	4	4	3	4	4	3	3	3	3	3	3	3	3	3	4	3	3	3	3	4	3	3	3	4	4	4	4	4	3	4	4	4	3	3	3	4	3	3	3	3	3	4	3	3	3	3	3	4	4	3	4	3	4	4	4	3	3	0	4	3	3	3	3	4	3	4	4	4	4	3	4	4	4	4	4	3	3	3	3	3	3	4	3	4	4	3	4	3	3	3	4	4	4	3	3	3	4	4	3	3	4	4	3	3	3	3	3	4	3	3	3	4	4	4	3	4	4	3	3	4	4	3	3	3	4	3	3	4	4	3	3	3	4	4	4	4	3	4	4	4	4	3	4	3	4	4	3	3	3	3	4	3	3	3	3	3	3	3	4	3	3	4	3	4	3	3	4	3	4	3	4	4	4	3	4	4	4	3	3	4	3	4	3	3	3	3	3	3	3	4	4	3	3	3	4	3	3	3	4	3	4	3	4	3	4	4	3	3	3	3	3	3	3	3	3	3	3	3	3	3	0	3	4	4	3	4	3	3	3	3	4	3	3	3	4	4	3	3	4	3	3	3	3	4	4	4	4	3	4	3	3	4	4	4	3	4	3	3	3	4	3	4	3	4	3	4	3	4	4	4	3	3	3	0	0	4	3	3	3	3	4	4	4	3	3	3	3	3	0	3	4	3	3	3	4	3	4	3	4	3	4	3	3	4	4	3	3	3	3	3	3	3	3	3	4	4	3	3	3	3	3	3	3	3	4	4	4	3	4	4	4	4	3	4	4	3	3	0	3	3	3	3	3	3	3	3	4	3	3	3	4	4	3	3	3	4	4	4	3	4	3	3	3	3	3	4	3	4	3	3	3	3	3	3	3	4	3	4	4	4	3	4	4	4	3	3	3	3	0	3	3	3	4	4	4	3	3	4	4	3	3	3	4	4	4	3	4	3	3	3	3	3	3	4	4	3	4	4	4	4	4	4	4	4	4	3	0	3	4	4	3	3	3	4	3	3	4	3	3	0	3	4	3	4	4	3	3	3	4	3	4	4	3	3	3	3	4	4	3	3	3	3	3	3	4	3	3	3	3	3	3	3	4	4	4	4	4	4	3	3	4	3	4	4	3	4	0	3	4	3	4	4	4	4	3	3	3	3	3	3	3	3	3	3	4	3	4	4	3	4	4	3	3	3	3	3	3	3	3	3	4	4	4	3	4	4	4	3	3	4	4	0	3	3	3	3	3	3	3	3	3	3	3	3	4	4	4	3	4	4	3	4	4	4	3	3	4	3	4	4	3	3	4	3	3	4	4	3	3	3	3	3	0	0	4	3	4	4	4	3	4	0	3	4	4	4	3	3	3	3	3	3	3	4	0	4	3	4	4	4	3	4	4	3	4	3	3	3	3	4	3	3	3	3	4	3	3	4	3	3	3	4	4	4	4	3	3	3	4	3	4	3	3	3	3	4	4	3	3	4	4	3	3	3	4	4	3	3	3	3	3	3	3	4	4	4	4	3	4	4	3	4	3	4	3	4	4	0	3	3	3	4	3	3	3	3	3	3	3	4	4	4	4	3	4	0	4	3	4	3	3	4	3	3	3	4	3	3	3	0	3	3	3	4	0	3	3	3	3	4	3	4	4	4	4	4	4	3	3	4	4	3	4	3	3	3	3	3	4	0	3	0	3	3	3	3	3	3	3	4	4	4	3	3	4	4	3	3	3	4	4	3	3	3	4	3	3	3	3	3	3	4	4	4	3	4	4	4	4	4	4	4	3	4	3	4	3	4	4	3	3	4	3	3	3	4	3	3	3	3	3	4	3	4	3	3	3	3	4	4	3	3	4	3	0	3	4	3	3	3	3	3	3	4	3	3	3	3	3	3	4	4	4	3	4	3	3	4	0	4	3	4	3	3	3	4	3	3	3	3	3	3	3	4	0	3	3	3	3	4	3	4	3	3	3	3	4	3	0	4	4	4	3	4	4	4	4	4	3	4	3	4	4	4	3	0	4	4	3	4	3	4	3	4	3	4	3	4	3	4	4	4	3	4	4	3	3	3	3	3	3	3	3	3	3	3	3	3	3	3	3	3	3	3	3	3	3	4	3	4	4	3	4	4	3	3	3	4	4	3	3	4	4	3	3	3	3	3	3	4	3	4	4	4	4	3	3	4	3	4	4	3	4	3	3	3	3	3	3	3	0	4	4	4	0	4	4	3	4	4	3	3	4	4	3	3	4	4	3	3	4	3	3	3	3	3	3	3	3	4	4	3	3	3	4	3	3	4	3	4	3	3	3	3	4	3	3	3	3	4	3	3	3	4	3	0	4	4	3	3	4	3	3	3	3	3	3	3	4	3	0	3	3	4	4	3	3	3	3	4	3	3	4	3	3	3	3	3	4	3	4	3	4	3	3	4	3	3	4	3	3	4	3	3	3	3	4	3	4	3	4	3	3	3	3	4	4	3	3	3	4	3	3	3	3	3	3	3	3	3	4	3	4	3	4	0	4	4	3	3	4	4	4	0	0	3	3	3	3	3	3	3	3	3	4	3	3	3	3	3	3	0	3	3	3	3	3	3	3	4	4	3	3	3	4	3	3	3	4	0	4	3	3	4	3	3	3	4	3	3	3	4	3	4	3	3	3	3	3	4	4	3	4	3	4	3	3	3	4	4	3	4	3	3	4	4	4	4	3	4	3	4	0	4	3	4	4	0	3	3	4	4	3	3	3	3	3	3	4	3	3	3	4	3	4	3	3	3	4	3	3	4	3	3	4	4	3	3	4	3	4	3	3	3	3	4	3	4	4	4	3	3	4	3	4	4	4	4	3	3	3	3	3	3	3	4	3	3	3	4	3	3	4	4	3	3	4	4	3	3	3	3	4	3	3	0	3	3	3	4	3	4	3	4	3	3	3	4	3	3	3	4	0	4	3	3	3	3	3	4	4	4	3	3	4	3	4	0	4	4	3	4	3	3	4	4	3	3	3	3	3	0	4	3	3	3	3	0	3	3	0	4	3	0	3	4	4	3	4	4	4	3	4	0	4	4	3	3	3	4	3	3	3	3	4	3	4	3	3	3	3	4	4	4	4	4	4	4	3	4	4	0	3	3	3	3	4	4	4	4	3	3	3	4	3	3	3	3	4	4	3	3	4	4	3	3	3	4	3	4	3	4	4	3	3	4	3	3	3	3	3	4	3	3	4	4	3	3	3	3	0	4	0	3	4	4	4	3	3	3	3	3	3	3	4	3	4	3	3	3	0	0	0	4	3	3	3	3	3	0	0	3	4	3	3	4	3	4	3	4	3	3	4	4	4	4	3	4	4	3	3	3	3	3	3	3	3	3	4	0	0	3	3	4	4	4	4	4	3	4	0	3	4	4	3	4	3	3	0	3	4	0	3	3	3	4	4	3	4	4	4	4	4	4	3	0	0	4	3	4	4	3	3	4	3	3	0	3	4	3	3	4	4	4	3	3	4	0	3	4	0	3	0	4	3	0	3	4	4	4	3	3	4	3	0	4	4	4	3	4	3	0	3	3	3	3	3	3	4	4	3	3	3	3	3	3	3	3	3	3	4	4	4	4	3	3	4	4	4	3	3	4	3	3	3	3	3	4	4	3	3	3	3	3	3	3	3	3	4	4	4	4	3	3	3	3	4	3	4	3	3	3	4	3	4	4	0	3	3	3	4	3	3	4	4	4	3	4	3	3	3	4	3	4	3	4	4	3	3	3	3	4	3	4	4	3	4	3	4	4	3	4	3	3	4	4	4	0	3	3	4	3	3	3	4	4	4	3	3	4	3	4	3	3	4	3	3	3	3	3	4	4	0	3	4	4	4	4	4	4	4	4	3	4	3	3	3	3	4	3	3	3	4	3	3	3	3	4	3	3	3	3	4	4	3	3	3	3	3	4	4	3	3	3	3	4	3	3	4	3	4	3	4	3	3	4	3	4	0	4	3	4	3	3	0	3	3	3	3	0	4	3	4	3	4	4	3	4	4	4	4	4	3	3	3	4	4	3	3	3	3	4	3	0	3	4	3	0	3	0	4	0	3	3	0	4	3	3	3	4	4	4	4	4	4	4	4	3	3	3	3	3	4	3	3	3	3	3	3	3	3	3	3	4	4	0	4	4	4	4	3	4	4	4	4	4	3	3	0	3	3	3	4	4	3	3	3	3	3	3	4	3	3	3	3	3	3	3	4	3	3	3	0	3	3	4	3	3	4	4	4	3	3	3	3	3	3	4	3	4	3	3	3	3	3	3	3	4	4	4	4	4	4	4	4	4	4	3	3	4	4	4	4	3	0	4	3	4	4	3	3	4	4	3	3	3	0	0	3	3	3	0	3	3	4	3	3	4	0	0	4	0	0	4	3	4	3	4	3	3	4	4	3	3	3	3	3	3	0	3	3	3	3	3	3	3	4	3	3	4	3	3	4	3	3	3	3	4	4	3	4	4	4	4	0	0	3	3	3	4	3	3	3	3	3	3	3	3	3	4	3	3	4	3	3	4	3	4	3	4	3	3	4	4	3	3	3	4	3	3	3	4	4	3	4	3	3	4	3	3	3	4	3	3	4	3	3	3	4	3	3	4	0	3	3	4	4	3	4	0	4	4	4	4	3	4	3	3	3	3	3	3	3	3	3	3	3	4	3	3	3	3	4	4	4	4	3	3	3	4	3	3	4	3	4	3	3	4	4	3	3	0	3	4	3	3	4	4	3	4	4	3	4	3	3	3	4	4	3	3	4	3	4	4	3	3	3	3	3	3	4	0	3	3	4	3	3	4	3	4	3	3	3	3	3	4	4	4	3	4	3	3	4	3	4	4	4	3	4	4	4	4	4	4	3	3	0	4	3	3	4	4	3	4	3	3	4	3	4	3	4	3	4	3	4	3	3	4	3	4	4	4	4	3	4	3	3	4	3	4	3	3	4	3	3	3	4	0	4	4	3	4	3	3	4	3	4	4	3	3	4	0	3	3	4	3	4	4	3	4	3	3	3	0	4	4	4	4	3	4	3	4	3	3	3	4	3	4	3	4	3	4	3	3	3	3	3	3	4	4	4	4	3	3	3	3	4	4	3	3	4	3	3	3	3	3	3	3	3	3	3	4	3	4	4	4	4	4	3	3	3	3	3	4	3	3	4	3	3	0	3	3	3	3	3	3	4	4	3	0	3	4	4	3	4	3	3	4	3	3	3	3	0	3	3	4	4	4	4	4	3	3	3	3	3	3	3	3	4	3	3	4	3	3	3	0	4	3	3	4	4	3	3	3	3	3	0	0	4	4	3	4	3	3	3	3	3	3	3	3	4	3	3	3	3	4	4	4	3	3	3	4	3	3	4	3	0	3	3	3	3	3	3	0	4	0	3	0	3	0	4	4	3	3	0	4	4	3	0	4	3	4	3	3	3	3	3	4	4	4	4	3	3	4	0	4	3	4	4	3	3	3	4	4	3	4	4	4	3	3	3	3	3	4	3	3	3	4	4	3	3	3	4	4	4	3	4	4	4	4	4	3	4	4	4	0	3	4	4	0	3	3	0	3	3	3	3	3	3	4	3	3	3	4	3	0	3	4	3	3	4	4	3	3	3	4	3	3	4	3	4	4	3	4	3	3	4	3	3	4	4	4	4	4	3	4	0	4	4	4	4	3	3	4	3	4	3	3	4	4	3	3	4	4	0	4	0	3	4	4	3	3	0	3	3	3	0	4	3	3	4	3	0	3	4	4	3	4	3	3	0	4	4	3	4	4	3	3	4	3	4	3	3	3	3	3	4	3	3	3	3	3	3	4	4	3	3	4	4	0	4	3	4	3	0	3	3	3	3	3	3	3	3	3	3	3	4	3	3	3	0	0	3	3	3	3	4	3	4	4	4	4	0	4	0	0	0	3	3	3	0	4	4	4	3	3	3	4	4	3	4	3	3	3	3	4	3	3	3	3	3	3	4	0	4	4	4	3	0	4	3	0	4	4	4	3	3	3	3	3	4	3	3	3	3	0	4	4	3	3	4	4	4	4	4	4	0	3	3	4	3	3	3	3	3	4	3	4	3	4	3	3	3	3	3	3	3	4	4	4	3	3	4	0	3	3	3	4	4	3	3	3	3	3	4	0	3	3	4	0	3	4	3	0	4	3	3	4	3	3	4	3	4	4	4	4	4	4	4	3	4	4	4	3	3	3	4	4	3	3	3	3	3	4	4	3	3	3	3	3	3	4	4	3	3	4	4	4	4	3	3	3	4	0	3	3	3	3	3	4	4	3	3	3	3	4	3	4	3	4	4	3	3	3	0	3	3	4	4	3	4	4	4	4	4	4	3	3	4	3	4	4	4	4	3	0	3	3	3	3	3	3	3	4	4	4	4	4	4	4	3	4	4	4	4	0	0	0	3	4	3	3	3	3	4	4	4	3	3	4	3	3	3	3	3	4	3	3	0	4	3	3	0	4	4	3	3	0	4	0	0	4	3	4	3	4	4	4	3	0	0	4	3	4	3	3	3	3	3	3	4	3	3	0	4	4	4	3	3	4	0	0	4	4	4	4	4	4	4	4	4	3	0	3	3	3	3	3	3	3	3	3	3	3	3	3	3	3	3	4	3	4	3	3	4	0	3	4	3	4	4	4	4	3	4	3	3	3	3	3	3	3	3	3	0	3	0	0	3	3	4	4	0	4	3	3	4	4	4	3	4	3	3	0	4	0	3	4	3	3	3	3	4	3	3	4	4	3	4	3	4	3	4	3	3	3	3	3	4	3	3	4	3	0	3	3	4	3	3	3	3	4	3	4	3	4	4	4	4	4	4	4	3	3	4	3	4	4	3	3	3	3	0	3	4	3	4	3	4	3	4	3	3	4	4	0	3	4	4	3	4	0	0	3	3	3	3	3	3	3	3	3	3	3	4	4	3	3	3	3	3	3	3	3	4	4	3	3	4	3	0	4	4	4	3	0	3	3	3	3	4	3	4	4	3	4	3	3	3	3	0	3	3	3	4	3	3	4	3	3	0	4	3	4	3	4	4	4	3	4	4	4	3	3	3	3	3	4	3	3	3	3	3	3	3	3	3	3	3	0	3	3	3	4	4	3	3	3	3	3	3	3	0	3	3	3	3	3	4	3	0	4	0	4	3	3	4	3	4	3	3	3	4	3	3	3	3	3	3	0	3	3	4	3	3	4	3	3	4	3	4	3	3	4	3	0	3	0	4	3	4	4	3	3	0	4	3	4	3	3	3	3	4	4	3	0	3	3	4	4	4	3	4	4	3	3	3	3	0	0	4	4	4	0	4	0	4	3	3	3	3	4	3	3	3	3	3	4	4	4	4	4	3	3	3	4	0	4	4	3	4	3	4	3	3	3	0	4	4	3	4	3	3	0	3	0	3	0	0	3	3	3	3	3	3	4	4	3	4	4	4	4	4	4	4	4	4	0	3	3	4	3	3	0	3	3	3	3	4	3	4	3	3	4	0	0	3	3	3	3	3	4	3	3	4	0	4	4	4	4	0	3	4	3	3	3	4	3	3	3	4	0	0	3	3	3	3	3	3	3	4	4	3	4	3	3	4	3	4	3	3	3	4	4	3	4	3	3	0	4	4	4	4	4	0	3	0	4	4	3	4	3	4	0	0	3	3	3	3	3	4	3	0	4	4	0	4	3	4	3	4	0	3	4	4	4	3	0	3	4	3	4	0	3	3	4	3	3	3	4	4	3	3	4	4	4	4	3	3	4	3	0	4	4	4	3	3	3	3	3	3	3	3	4	4	0	3	4	3	4	4	4	3	4	3	3	4	4	0	3	4	0	0	4	4	4	3	3	3	4	3	3	3	4	3	3	3	3	3	3	0	3	3	3	4	3	3	4	3	3	4	3	4	4	0	3	4	4	4	4	3	3	3	3	4	3	4	3	3	0	3	3	3	3	4	3	3	3	3	3	4	0	4	3	3	4	0	3	4	4	4	4	4	4	3	0	4	3	4	3	3	3	4	3	4	3	3	3	4	4	3	3	4	3	4	0	3	0	4	4	4	3	3	4	3	3	3	3	4	4	4	4	4	3	3	3	4	4	3	0	0	3	3	3	3	0	3	4	3	4	4	0	3	3	3	3	0	0	3	4	3	3	4	3	4	3	4	3	3	3	3	4	3	3	3	3	4	3	4	3	4	4	4	4	0	4	0	3	3	4	0	0	3	3	3	4	0	0	0	4	4	0	3	0	0	3	4	3	3	4	3	4	3	3	0	3	3	4	3	0	4	3	0	4	0	4	0	3	0	3	3	0	0	0	4	3	3	3	3	0	0	3	3	4	0	3	3	3	3	3	4	3	3	4	4	0	3	3	3	3	4	4	3	4	3	0	4	0	4	4	0	0	3	3	3	4	3	3	3	4	3	0	4	3	3	4	3	3	4	4	0	4	3	3	3	3	4	4	3	4	0	4	3	3	4	3	3	3	3	3	3	4	3	4	3	3	3	0	4	4	4	3	4	3	3	4	0	4	3	3	3	4	3	4	4	3	4	3	0	3	4	3	4	3	0	4	0	3	3	4	3	0	4	4	3	3	4	3	0	3	3	4	4	3	3	3	4	4	0	0	4	3	4	0	3	4	4	4	4	4	3	3	3	3	4	4	3	4	4	0	0	3	3	3	4	3	4	3	3	4	0	0	3	4	0	4	3	3	4	3	3	4	3	0	4	3	3	4	3	3	4	4	4	4	3	0	4	4	3	4	3	3	4	3	4	3	4	0	3	3	0	0	3	4	4	3	4	3	3	4	4	4	3	3	0	4	3	3	3	3	4	4	4	3	4	0	0	4	4	4	3	4	4	4	3	4	4	3	4	3	0	4	0	0	0	3	0	4	4	4	3	3	0	4	0	4	4	4	0	4	4	4	0	3	4	3	3	4	4	0	4	4	3	0	0	4	4	4	3	4	3	3	4	4	0	3	4	4	4	3	3	3	4	3	4	3	0	4	3	4	4	3	4	4	3	4	4	3	0	4	3	3	3	3	4	4	0	4	4	3	3	3	3	3	3	3	3	3	3	3	3	0	4	0	3	3	4	4	4	0	4	3	4	4	4	3	4	4	3	3	3	3	3	3	3	0	3	4	4	0	3	4	0	3	4	4	3	4	3	4	3	3	3	4	3	4	4	3	0	0	0	3	4	4	3	4	0	4	3	4	0	3	3	3	4	3	4	4	3	3	3	3	3	0	3	4	3	4	3	3	3	3	3	3	0	4	4	3	3	3	3	3	3	4	4	0	4	3	4	3	4	0	3	4	3	0	4	4	3	3	4	3	4	4	4	3	4	3	4	3	0	3	4	4	3	4	3	4	0	4	3	3	3	3	3	4	4	0	3	3	3	4	3	3	4	3	3	4	4	4	0	4	3	3	3	3	3	3	3	3	3	4	3	3	3	0	3	4	4	0	4	3	4	3	4	3	4	3	3	3	0	0	3	4	0	3	4	3	3	0	3	3	3	0	0	0	3	0	3	4	3	3	4	0	0	3	0	4	4	4	4	4	0	4	4	3	3	4	3	0	4	3	4	0	4	4	3	3	4	0	4	0	3	4	4	4	4	4	3	4	0	4	4	3	0	3	4	3	3	3	4	0	4	4	4	3	3	0	4	3	3	3	4	0	3	4	4	4	3	4	3	3	0	3	3	4	3	4	4	0	0	4	3	3	3	0	0	0	4	4	3	3	0	3	0	3	3	4	4	4	4	0	0	4	3	3	4	3	4	4	4	0	4	4	4	3	3	4	3	3	3	4	3	3	4	3	4	4	0	0	4	3	3	3	4	3	0	3	3	4	3	0	4	3	3	0	3	4	4	3	4	0	3	3	3	4	0	4	4	4	0	4	3	4	3	4	0	3	3	4	4	3	3	4	4	4	3	3	4	3	4	4	4	3	3	3	0	3	3	0	0	4	0	0	3	3	3	4	3	4	4	4	4	0	0	4	3	4	4	4	3	3	3	4	4	4	3	4	3	0	3	3	3	3	3	3	4	3	3	3	0	4	3	4	3	4	4	0	0	4	4	3	4	4	3	3	4	4	0	4	0	3	3	4	3	3	3	0	4	3	0	4	0	4	4	4	4	4	3	3	3	4	3	4	3	3	0	3	3	4	4	3	4	4	3	0	4	3	4	4	4	3	4	4	3	3	0	4	3	3	3	3	3	0	4	0	3	0	4	3	4	3	3	4	4	4	3	3	0	4	3	3	0	4	3	3	4	4	4	4	3	3	4	3	4	3	3	3	3	3	3	4	3	0	0	3	4	0	4	0	3	0	0	3	0	0	4	0	4	4	0	0	3	0	4	4	0	3	4	3	3	4	4	3	0	3	3	3	4	4	4	4	0	3	0	4	3	3	3	4	0	4	3	0	4	4	3	4	4	0	0	4	4	3	4	3	3	3	4	3	3	4	0	0	3	4	4	4	3	3	3	4	4	3	0	3	4	3	3	3	3	4	0	3	4	4	3	3	4	4	4	3	0	3	3	3	3	3	0	4	3	3	3	3	3	3	4	3	4	4	3	3	4	4	0	4	4	4	3	3	3	4	4	3	4	4	0	4	0	0	0	3	4	4	3	3	0	3	3	0	0	4	3	4	3	4	3	3	3	3	0	0	0	0	4	0	3	4	4	4	3	4	4	3	4	4	4	3	3	3	4	4	3	4	3	4	0	3	3	3	3	4	3	4	0	0	3	4	0	3	4	4	4	0	3	4	0	4	3	3	3	4	4	0	4	3	4	3	4	4	0	0	3	4	4	3	4	3	3	3	3	3	3	0	3	3	3	4	0	3	3	4	3	4	3	4	3	3	0	4	0	3	0	4	3	4	4	4	4	4	3	3	3	3	3	4	3	4	3	4	4	3	4	4	3	3	4	4	0	3	4	3	3	4	3	3	4	3	4	3	4	3	3	3	4	3	4	3	3	4	4	4	3	0	3	3	4	3	3	4	3	4	4	3	3	0	4	0	0	0	0	4	3	4	0	0	0	3	4	3	3	3	4	4	3	3	0	3	3	3	0	3	4	0	4	3	3	3	4	0	0	4	4	4	0	3	4	4	4	3	3	0	0	0	4	0	3	4	4	3	0	0	4	3	4	3	3	4	3	3	3	0	4	3	3	0	3	3	3	3	3	4	3	0	3	4	4	0	3	3	3	4	3	3	3	4	0	4	3	3	4	0	4	3	0	3	3	0	4	3	3	3	3	3	3	4	4	3	0	3	3	3	4	4	3	4	0	0	3	0	4	0	0	4	0	4	4	3	4	3	4	3	3	3	4	4	3	4	4	4	3	4	4	3	0	4	3	4	3	0	4	4	4	3	3	3	4	4	3	4	3	0	3	4	4	3	4	4	4	3	3	4	3	3	4	0	3	3	4	4	4	3	3	3	4	3	4	0	4	4	4	4	0	0	4	4	3	3	0	4	4	4	3	4	0	3	0	0	0	0	3	0	0	3	3	0	4	0	4	3	3	3	3	3	0	3	3	4	4	0	4	4	3	3	0	0	4	4	3	3	4	3	0	3	3	0	4	3	0	3	3	3	3	4	3	3	4	4	3	3	3	4	3	0	4	3	3	3	4	3	3	3	0	3	3	3	3	3	4	4	4	3	4	3	3	4	4	3	3	4	3	3	3	4	3	0	0	0	0	0	3	4	4	0	0	0	3	3	3	3	3	0	4	3	3	4	4	0	4	4	3	0	4	4	0	0	4	0	3	4	4	3	0	4	4	0	3	4	4	4	3	4	3	3	4	4	3	4	3	0	4	0	4	0	4	0	3	0	3	4	0	0	0	4	3	3	0	3	4	3	4	0	4	0	3	0	0	0	3	3	4	4	4	0	4	3	0	4	3	3	0	3	4	4	4	3	4	0	4	4	3	0	4	4	0	3	3	3	4	4	3	4	0	3	0	4	3	4	0	3	4	3	4	4	0	4	0	3	3	4	4	4	4	4	4	4	4	4	3	4	4	4	4	4	0	4	4	4	0	0	3	4	3	3	3	4	0	4	4	4	4	4	3	0	4	3	0	4	3	3	0	3	0	4	4	3	4	3	4	4	0	3	3	0	4	3	3	3	3	3	0	4	3	3	3	4	4	3	4	3	4	0	3	4	4	0	4	0	0	4	3	3	3	0	0	4	0	4	4	0	4	0	4	0	4	4	3	0	0	4	3	4	4	0	4	3	3	3	4	0	0	0	3	3	3	3	3	4	3	4	4	0	3	0	4	3	4	4	4	4	4	0	4	4	0	0	3	3	0	4	3	4	3	4	4	3	4	4	4	4	3	4	3	0	4	0	3	3	4	4	4	3	0	3	4	0	4	0	4	3	0	4	4	3	4	3	4	4	0	4	3	0	0	3	0	3	0	4	3	3	4	0	3	0	4	0	3	3	3	3	3	3	4	4	3	0	3	0	4	3	3	3	0	4	3	3	3	3	0	3	4	3	3	4	4	4	4	4	3	4	0	4	4	4	0	0	4	0	4	3	4	3	0	4	3	3	0	0	0	3	3	4	4	4	3	4	4	4	0	3	4	0	0	3	4	0	4	3	0	4	4	3	0	0	3	3	4	0	0	3	4	4	3	0	3	4	3	3	0	0	3	3	3	3	3	4	4	3	4	3	3	0	0	3	0	3	0	3	4	3	3	3	4	3	4	3	3	3	0	3	0	4	0	3	3	3	4	4	4	3	0	0	4	4	0	0	4	4	3	4	0	4	3	3	4	3	4	0	3	3	3	4	4	3	0	3	3	0	3	0	3	4	4	4	4	4	4	3	4	3	0	3	0	4	3	4	0	3	4	4	3	4	0	4	3	4	0	0	3	0	4	4	4	3	4	4	0	3	0	3	3	4	4	3	3	0	4	0	3	4	4	3	3	4	0	0	3	3	3	4	0	3	4	4	4	0	0	0	0	4	3	0	4	3	0	4	3	0	3	4	3	0	4	0	0	3	4	4	3	3	3	4	4	4	4	3	4	0	4	3	3	3	3	4	3	4	0	4	3	3	0	4	3	0	0	3	4	4	0	3	0	3	4	4	4	3	4	0	4	3	0	0	3	3	3	3	4	3	0	3	4	4	0	3	4	4	3	4	0	4	3	3	0	3	4	3	3	4	3	0	3	0	3	4	3	0	4	4	3	4	3	4	3	4	3	4	3	4	0	3	0	3	4	0	4	4	3	3	0	3	4	3	3	4	3	3	0	0	0	4	0	0	0	4	3	3	0	0	4	3	4	4	3	0	0	0	4	4	3	0	0	3	0	4	3	3	3	0	4	0	3	0	4	0	4	3	0	0	3	4	0	4	4	0	0	0	0	3	4	4	4	4	4	3	0	4	0	4	0	0	0	4	3	3	4	3	3	3	0	3	4	3	3	4	3	3	3	4	4	0	3	0	3	3	3	0	3	0	3	3	0	0	0	4	4	4	4	4	0	3	4	4	3	0	3	0	3	0	3	4	3	0	3	0	4	3	4	3	0	3	3	0	4	4	4	0	3	3	4	3	3	3	4	0	0	0	4	4	0	3	4	3	3	0	4	3	0	3	3	4	4	0	4	0	0	0	3	0	3	3	3	0	4	4	0	0	4	3	4	4	0	0	0	0	3	3	4	3	4	3	3	4	0	3	0	3	3	0	0	4	0	0	3	4	0	3	3	4	3	3	0	4	3	4	3	3	0	0	0	3	0	4	3	3	4	4	4	4	0	3	0	3	4	3	3	3	3	3	3	0	0	4	4	4	4	0	0	4	4	3	4	3	0	0	0	3	3	0	4	3	0	4	0	0	0	4	0	0	3	3	0	3	3	3	3	4	3	3	4	4	4	3	3	4	0	0	3	0	0	4	4	4	4	0	3	3	4	3	0	4	3	0	3	3	3	0	3	3	4	0	0	4	0	3	4	4	4	4	0	4	0	3	4	0	4	4	3	4	0	4	4	4	4	3	3	0	3	4	3	3	0	0	4	3	3	3	4	3	4	3	4	3	3	4	4	0	3	3	3	4	3	4	0	4	4	3	3	3	3	0	4	0	3	3	3	3	0	3	4	4	3	0	4	3	3	3	3	4	4	3	4	0	0	3	4	4	0	4	3	4	4	4	4	0	3	3	4	4	4	0	3	3	0	0	4	3	3	4	0	0	3	0	4	4	0	4	0	0	4	3	4	3	4	0	0	4	0	3	4	3	3	0	0	4	3	4	3	3	0	3	3	0	4	3	4	4	3	3	4	0	3	4	0	4	4	4	0	4	3	4	3	3	4	3	4	4	3	3	4	0	4	3	3	0	4	4	3	0	3	3	4	3	4	0	3	0	0	0	3	3	0	3	3	3	3	4	3	3	3	0	0	3	0	4	4	4	4	0	3	0	4	4	3	0	3	0	0	3	4	4	3	0	3	4	0	4	3	4	4	3	3	4	0	4	3	3	3	0	3	0	3	4	0	0	3	0	4	0	4	3	4	0	0	4	0	3	0	4	3	4	3	4	0	3	3	4	4	4	3	3	0	4	4	0	0	0	0	0	3	3	4	0	3	3	3	0	0	4	4	3	3	3	4	4	0	4	0	0	4	3	3	4	4	0	0	4	0	3	3	0	3	4	3	4	3	0	3	0	4	4	3	0	4	3	0	4	4	4	0	4	3	0	0	4	0	0	4	0	4	0	3	4	4	4	0	4	4	4	4	3	4	0	4	3	0	4	4	4	3	4	0	4	4	0	3	4	3	3	3	3	4	3	3	0	0	4	4	4	3	4	0	3	4	3	4	3	4	3	3	4	4	4	4	0	4	4	4	3	4	0	3	4	4	0	0	0	4	4	4	4	4	4	4	0	0	3	0	3	4	0	0	4	0	4	4	4	3	3	3	3	0	0	3	3	0	0	3	0	3	0	4	4	4	0	4	4	4	3	3	4	3	4	0	3	0	3	0	3	0	0	4	0	4	3	3	4	3	0	0	3	4	3	3	4	4	4	4	3	0	0	4	0	3	4	4	0	0	0	4	3	3	0	3	4	0	3	4	0	0	4	4	3	4	4	4	4	0	3	3	4	4	3	3	3	4	3	4	4	3	4	3	3	4	4	0	3	3	3	4	3	0	4	0	4	4	3	0	0	3	0	3	4	3	0	4	3	4	4	4	0	3	0	4	3	3	3	3	0	4	3	0	0	3	4	4	4	0	3	3	0	0	0	3	3	4	3	4	0	0	4	3	0	4	3	3	3	0	4	4	3	4	0	0	0	0	4	3	4	0	4	0	4	3	0	4	0	3	0	3	3	4	0	0	4	4	0	0	0	3	4	0	3	3	0	0	0	0	4	0	3	0	3	0	0	4	0	3	4	4	3	3	3	3	0	0	0	0	4	3	3	0	0	0	3	4	4	3	0	3	4	3	3	3	3	3	3	0	4	4	0	3	4	0	4	3	3	3	4	3	4	4	0	0	3	3	3	4	3	4	0	0	4	4	0	4	3	0	3	0	3	3	4	3	3	3	4	4	4	4	3	4	0	4	3	0	4	3	3	0	3	3	4	4	4	3	4	0	4	3	0	4	0	3	0	3	3	0	0	0	0	3	0	4	0	3	4	3	4	4	4	3	4	4	3	3	0	3	3	0	4	3	3	4	3	0	4	3	4	0	4	3	3	3	0	3	0	3	0	4	4	0	4	3	0	0	4	0	0	0	4	0	0	4	4	0	3	0	4	4	3	3	3	3	3	3	4	4	3	3	4	3	4	3	3	3	4	0	3	0	3	0	4	3	3	0	3	0	3	4	3	4	0	4	3	4	3	4	4	4	3	4	4	3	4	3	3	4	4	3	0	3	0	4	3	0	4	0	3	3	3	3	4	4	0	4	0	4	0	3	3	3	3	3	4	4	0	0	3	0	0	3	0	0	0	3	0	4	3	3	3	0	0	0	4	0	3	0	3	3	3	4	3	0	4	4	4	3	4	0	4	3	4	4	3	3	3	0	0	3	4	0	0	3	4	3	3	4	3	3	3	3	4	3	0	4	3	4	4	4	4	0	4	3	0	3	3	0	3	0	0	3	4	4	0	0	0	3	0	0	4	3	0	0	4	4	0	0	0	4	3	0	0	0	4	4	4	4	4	4	4	3	4	0	0	0	4	0	3	3	0	4	4	0	4	4	3	0	0	0	0	3	0	0	0	0	4	0	4	0	3	4	4	0	3	3	3	4	0	4	0	0	0	0	3	0	0	4	3	3	3	3	3	3	4	0	4	4	3	0	3	3	0	3	3	3	4	3	3	3	0	0	4	4	3	0	0	0	3	0	4	4	3	4	0	4	3	3	3	0	3	4	3	0	3	4	0	4	3	3	0	4	0	4	4	3	3	3	3	3	4	3	0	4	0	4	0	4	0	3	0	3	3	3	4	4	4	3	3	4	3	0	4	3	0	0	4	4	3	3	0	3	0	3	3	0	0	3	0	3	4	4	0	3	4	3	0	4	4	3	3	4	3	3	4	3	0	3	4	0	0	4	0	0	0	4	4	0	0	3	4	4	3	4	3	4	3	3	4	0	3	3	0	3	3	0	0	0	4	4	3	3	0	4	4	0	4	0	3	3	4	3	0	3	0	3	4	0	0	0	3	0	0	0	3	0	4	3	3	4	0	3	4	4	3	0	0	4	4	3	4	4	3	4	3	3	3	4	3	3	0	3	3	4	3	0	4	3	0	4	3	4	3	3	3	0	4	3	0	0	4	3	3	3	3	0	0	0	3	3	0	3	0	3	0	3	3	0	3	0	3	4	0	3	3	0	3	3	0	3	4	0	4	4	4	0	4	0	0	3	0	0	0	0	0	0	3	4	3	4	4	0	4	0	4	4	0	3	3	4	3	3	3	3	0	3	3	4	3	3	3	3	4	0	3	3	0	4	0	3	3	3	4	0	0	4	0	3	0	4	4	4	3	0	4	4	4	3	0	4	4	3	0	4	3	4	0	0	0	3	3	4	0	3	4	0	4	4	0	4	3	4	3	0	3	3	4	4	0	0	4	3	4	0	4	4	0	3	4	0	0	3	0	3	3	0	0	3	0	4	4	0	4	0	4	4	0	4	3	0	3	4	4	0	4	0	3	4	3	3	4	0	0	3	3	3	0	4	0	0	0	4	0	0	0	4	3	0	4	3	4	0	0	0	3	3	3	0	0	4	0	3	0	0	4	3	3	0	3	0	0	4	0	3	3	3	3	3	0	3	0	3	3	3	0	3	0	3	3	3	0	0	3	3	0	4	3	4	0	0	3	0	4	3	3	3	3	0	0	3	0	0	0	3	0	4	3	0	3	0	0	4	0	0	3	0	4	3	3	0	3	0	0	3	0	4	3	3	4	4	4	3	0	0	3	0	0	0	0	3	4	0	4	3	3	3	0	3	4	4	0	3	0	4	0	0	0	0	3	3	0	3	4	4	4	0	0	0	0	3	4	0	3	3	3	0	0	3	0	3	3	3	0	0	0	4	4	3	0	0	4	3	0	0	3	3	4	3	3	0	4	3	3	3	4	3	4	4	4	4	3	4	4	3	4	3	3	0	0	3	0	0	0	3	3	0	3	4	4	0	4	3	4	0	4	4	4	3	3	3	3	4	0	3	3	4	3	4	4	3	3	0	0	0	3	0	0	0	3	0	0	3	0	0	0	4	0	0	0	0	0	4	3	3	3	3	0	0	3	4	0	0	3	0	0	0	0	4	0	4	3	3	0	4	0	0	0	3	0	0	0	3	3	0	3	4	0	0	4	4	3	4	4	0	0	4	0	3	0	0	3	3	4	4	3	4	0	0	0	4	0	0	0	3	3	0	0	4	4	4	0	0	0	0	0	3	0	0	4	0	4	3	4	0	4	3	3	0	0	0	3	0	3	3	0	3	3	0	0	0	4	4	4	0	3	0	4	3	0	3	3	3	4	3	4	4	4	4	4	0	3	3	3	0	3	0	0	3	4	3	0	3	3	0	0	0	3	0	0	3	0	0	4	0	0	4	3	0	0	0	0	0	0	0	0	3	0	4	4	0	4	0	0	0	3	3	4	4	3	0	4	3	0	4	0	0	3	0	0	0	4	3	0	4	0	0	0	0	0	4	0	0	0	3	0	0	0	4	0	3	4	0	3	3	0	4	0	3	0	0	3	0	0	4	3	4	0	0	0	3	4	4	4	0	4	0	4	4	0	4	0	3	0	0	0	0	0	3	3	4	4	3	0	0	4	4	4	4	4	0	0	0	0	3	0	0	4	4	0	0	3	4	0	4	0	0	3	3	0	0	0	3	4	4	0	3	0	3	0	4	4	3	3	0	3	0	0	0	4	0	4	0	3	0	4	0	4	0	0	3	3	0	4	0	3	4	4	3	3	3	0	3	0	0	0	4	0	0	3	0	3	0	0	3	4	4	0	3	3	0	0	0	4	3	3	3	0	3	0	3	0	3	0	0	3	0	0	0	0	0	4	0	0	0	4	0	0	4	0	4	4	3	0	0	3	4	0	4	0	3	4	0	0	4	4	0	3	4	4	4	0	0	0	0	4	3	3	3	0	0	0	3	0	0	3	0	3	3	3	0	3	0	4	0	0	3	4	0	3	4	3	3	3	4	0	0	3	4	3	0	3	4	3	4	0	3	4	0	4	4	0	3	0	0	3	4	0	3	4	0	3	0	3	0	0	3	4	3	0	4	3	4	3	3	0	0	4	3	3	4	4	0	0	4	0	0	3	4	3	0	4	0	0	4	0	0	0	0	0	0	0	0	3	3	0	0	0	0	0	4	4	3	4	3	4	0	0	4	0	3	0	3	0	0	0	0	4	0	0	4	0	4	0	3	0	0	0	0	0	0	0	0	0	0	0	0	0	3	0	0	0	0	3	3	4	0	4	0	0	4	0	4	3	0	3	4	0	0	0	3	0	3	0	0	0	0	0	0	4	0	4	4	0	0	4	0	3	4	3	4	4	3	0	0	0	0	0	4	0	4	4	0	0	4	4	4	4	3	0	4	0	0	0	3	4	0	0	0	3	4	4	3	3	0	0	3	0	3	0	0	0	0	3	3	4	3	4	4	3	0	3	0	4	0	4	4	0	0	4	4	0	0	0	0	3	0	0	4	0	4	3	4	3	3	0	0	0	0	3	0	0	0	0	0
AU_ABR_49	1	4	3	3	3	3	4	3	3	3	3	4	3	4	3	3	3	3	3	3	3	3	3	3	3	3	3	4	3	3	3	3	3	3	3	3	3	3	3	3	3	4	3	3	3	3	3	3	3	3	3	3	3	3	4	3	3	3	3	3	3	3	3	3	3	3	3	3	3	3	3	3	3	3	3	3	3	3	3	3	3	4	3	3	4	3	3	3	3	3	3	3	3	3	4	3	4	4	3	3	3	4	3	3	3	3	3	3	3	3	3	4	3	3	3	3	3	3	3	4	3	3	3	4	3	3	4	4	3	3	3	4	3	3	3	4	3	4	3	3	3	3	3	3	3	3	3	3	4	3	3	3	3	3	4	3	3	3	3	3	3	3	3	3	3	3	4	3	3	3	3	3	3	3	3	3	3	3	4	3	4	3	3	4	3	3	3	3	3	3	3	3	3	3	3	4	3	3	4	4	4	3	3	3	3	3	3	3	3	3	3	3	3	3	3	4	3	3	3	3	3	3	3	3	3	3	3	3	3	3	3	3	3	3	4	3	3	3	3	3	3	3	4	3	3	3	3	3	3	3	4	3	3	3	3	3	3	3	3	4	3	3	3	3	4	4	3	3	3	3	4	3	3	3	3	3	3	3	3	4	3	3	3	3	3	3	3	4	3	3	3	4	3	3	3	3	4	3	4	4	3	3	3	3	3	3	3	3	3	3	3	3	3	4	3	3	3	3	3	3	3	3	4	3	3	3	3	3	3	4	3	3	3	3	3	3	3	3	3	3	3	3	3	3	3	3	4	3	3	4	3	3	3	3	3	3	3	3	3	4	3	3	3	3	3	3	3	3	4	3	3	3	3	3	4	3	4	3	3	4	4	3	4	3	3	3	3	3	4	4	3	3	3	3	3	3	3	3	3	3	3	3	3	3	3	3	3	3	3	3	3	3	3	3	3	3	3	4	3	3	4	3	3	3	3	3	3	3	3	3	3	3	3	3	4	3	3	3	3	3	3	4	3	3	3	4	3	3	3	3	3	3	4	3	4	3	0	3	4	4	3	3	3	3	3	3	3	3	0	3	3	4	3	3	4	3	3	3	3	3	3	3	3	3	3	3	3	3	4	3	3	3	3	4	3	4	3	4	3	3	3	3	3	3	3	3	3	4	3	3	3	3	3	3	3	3	3	0	3	3	3	3	3	3	3	3	3	4	4	3	4	3	4	3	4	3	3	4	3	3	3	3	4	3	3	3	3	3	4	4	3	3	3	3	3	4	3	4	3	3	3	4	3	3	3	3	3	4	3	3	3	4	3	3	4	4	3	3	3	3	3	3	3	4	4	3	4	4	3	3	3	3	3	3	3	3	4	3	3	0	3	3	3	3	3	4	3	4	3	3	3	3	3	3	3	4	3	0	3	3	3	3	3	3	3	3	3	3	3	3	4	3	3	3	3	3	3	3	3	3	3	4	3	3	3	3	3	4	3	3	3	3	3	4	4	3	3	3	3	3	4	3	3	3	4	3	3	3	3	3	3	3	4	3	3	3	3	3	3	3	3	3	3	3	3	3	4	4	3	3	3	4	3	3	3	3	3	3	3	3	3	3	3	3	3	3	3	3	3	3	4	3	3	4	4	3	3	4	3	3	4	3	3	3	3	0	4	4	3	3	3	3	4	3	3	4	3	3	4	4	4	3	3	4	3	3	3	3	3	3	3	4	3	3	3	3	3	3	3	3	3	3	4	3	3	4	3	4	3	3	3	3	4	3	4	3	3	3	3	3	4	3	3	3	3	3	4	3	3	3	4	3	3	3	3	3	3	3	3	3	3	3	0	3	3	3	3	3	3	3	3	3	3	3	3	3	4	3	4	4	3	3	3	4	3	3	4	3	3	3	3	3	3	3	3	3	3	3	3	3	4	3	3	3	3	3	3	3	3	3	3	4	3	3	3	4	3	4	3	3	3	3	3	3	3	3	4	3	3	3	3	3	3	3	3	3	3	3	4	3	3	3	4	3	3	3	3	4	3	3	3	3	3	3	4	3	3	3	4	4	3	4	3	3	3	3	3	4	4	3	3	0	3	4	3	3	3	3	3	3	3	3	3	4	3	3	3	3	3	3	3	3	3	4	3	4	3	3	3	3	3	4	3	4	3	3	3	3	3	3	3	3	3	3	4	3	3	3	3	4	3	3	4	3	3	3	3	3	3	3	3	3	3	3	3	4	3	3	3	3	3	3	4	3	3	3	3	4	3	3	3	3	3	4	3	3	3	0	3	4	4	3	4	3	3	3	3	0	3	3	3	3	3	3	3	3	3	4	3	3	3	3	3	3	3	3	3	4	3	3	4	3	3	3	3	4	3	3	4	3	3	4	4	4	3	3	3	3	4	3	3	3	3	3	0	3	3	3	3	3	3	3	3	4	4	4	3	4	3	3	3	3	3	4	3	3	3	4	3	3	3	3	3	3	3	3	3	4	4	3	3	3	3	3	3	0	3	3	3	3	3	4	3	3	3	4	3	3	3	4	3	3	4	0	4	3	0	3	3	3	4	3	3	3	3	3	3	3	4	3	4	3	3	3	3	3	4	0	4	3	3	3	4	4	3	3	3	4	3	3	4	4	3	3	3	0	3	4	3	3	3	3	4	3	3	4	4	3	3	3	3	3	3	3	3	3	4	3	3	3	3	3	3	3	3	3	3	3	3	4	3	3	3	4	3	3	3	3	3	3	3	3	3	4	3	3	3	3	4	3	4	3	3	3	3	4	3	3	3	3	3	3	3	3	3	4	3	4	3	4	3	3	3	4	3	4	3	3	3	3	3	3	3	4	3	4	3	3	4	3	3	3	3	4	4	3	0	3	3	4	3	3	3	4	3	3	3	4	3	3	3	3	3	4	4	4	3	3	3	3	3	3	3	3	3	3	0	3	4	4	4	0	3	4	4	3	4	3	4	3	3	4	3	3	3	3	4	4	3	3	3	4	3	3	3	3	3	3	3	3	4	3	0	4	3	3	4	3	3	3	3	3	4	4	3	4	4	4	3	3	3	3	3	3	3	3	3	3	3	3	3	0	4	3	3	3	4	3	3	3	3	3	3	3	4	3	3	3	3	3	3	3	0	3	3	3	3	3	3	3	3	3	3	3	3	3	0	4	3	3	3	3	4	3	3	3	4	3	3	3	4	3	3	3	3	4	3	4	3	3	3	0	3	4	3	3	3	3	3	3	3	3	3	4	3	3	3	3	3	3	4	4	3	3	4	0	3	4	3	3	3	3	3	3	3	3	3	3	3	3	3	3	3	0	3	3	3	3	4	3	4	3	3	3	3	3	4	3	3	3	3	3	3	3	3	3	4	3	3	3	3	3	3	3	3	3	4	4	4	3	4	3	3	4	3	4	3	3	3	4	3	3	3	3	3	3	3	3	3	3	3	0	3	3	3	3	3	3	3	3	3	4	3	3	3	3	3	3	0	3	3	3	3	3	3	3	4	3	3	3	4	3	0	3	4	4	3	3	3	3	3	3	3	3	4	4	3	3	3	3	4	3	3	0	3	3	3	3	4	3	3	3	3	4	3	4	4	3	3	3	4	3	3	3	4	3	3	3	3	3	4	3	3	3	3	4	3	3	4	3	3	4	3	3	3	4	3	3	3	3	4	3	3	3	3	0	3	3	3	3	3	3	3	3	3	0	4	4	3	3	3	3	3	3	3	3	3	4	4	3	3	3	4	3	4	4	3	3	0	3	4	3	3	3	3	3	3	3	3	3	3	3	3	3	3	3	4	3	3	0	3	3	3	3	3	3	3	3	3	3	3	3	4	3	4	3	4	3	3	3	3	3	4	3	3	3	3	3	3	3	3	3	3	3	3	3	3	0	3	3	3	3	3	3	3	4	3	3	4	3	4	4	3	3	3	3	3	3	3	3	3	3	3	3	3	4	4	3	3	4	4	3	3	4	3	3	4	3	3	3	3	3	0	0	3	3	3	3	3	3	4	3	3	3	4	3	0	3	3	0	3	3	3	3	3	3	4	3	3	4	3	3	3	3	3	3	3	3	3	3	4	3	3	3	3	3	3	3	4	3	3	3	3	3	4	3	3	4	3	3	3	3	3	3	3	3	3	3	4	3	4	3	4	4	3	4	3	3	4	3	3	3	0	3	3	3	3	3	3	3	3	3	3	0	4	3	0	3	3	3	4	4	3	3	4	3	3	4	3	3	3	3	3	3	3	4	0	3	3	3	3	4	3	3	3	3	3	4	4	3	3	4	3	3	3	3	3	3	3	3	4	0	3	0	3	3	3	3	3	0	3	4	3	4	3	3	4	3	3	3	3	4	4	3	3	4	0	3	3	3	3	3	3	4	3	3	3	3	3	3	3	4	3	3	3	0	3	3	3	3	4	3	3	3	3	3	3	0	3	3	3	3	3	3	3	3	3	0	3	3	0	4	3	3	3	0	3	3	3	3	3	3	3	3	3	4	3	3	3	3	3	3	4	3	4	3	3	3	3	3	0	0	3	3	3	3	3	4	3	3	3	3	3	3	3	3	3	3	3	3	3	3	3	4	3	3	3	3	3	3	3	4	4	3	3	4	3	4	4	3	3	4	3	4	3	3	3	3	3	4	3	4	3	3	3	3	3	4	3	4	3	3	4	3	3	3	3	3	3	3	3	3	3	0	3	3	3	3	3	3	3	3	3	3	3	3	3	3	3	3	3	4	4	3	0	4	3	0	3	3	4	3	3	0	3	3	3	3	3	3	3	3	4	4	4	4	3	0	0	4	3	3	3	3	3	3	3	3	3	3	3	3	3	3	3	4	4	4	4	3	3	4	3	3	4	4	4	3	4	3	3	3	0	3	3	3	3	3	3	3	3	4	3	3	0	3	4	3	3	0	3	3	3	3	3	3	4	3	3	3	3	4	3	3	3	3	0	3	3	3	3	3	3	4	4	3	3	3	3	3	4	3	3	3	3	3	4	0	0	3	3	4	3	3	4	3	3	0	3	0	4	3	4	3	3	3	3	4	0	3	4	3	3	4	3	3	3	0	4	3	3	3	4	3	3	3	0	4	4	3	3	3	3	3	0	3	3	3	3	3	3	4	3	3	3	3	4	0	3	4	3	3	3	3	0	3	4	3	3	3	3	3	3	3	3	3	3	3	3	3	0	3	3	3	3	4	3	3	3	3	3	3	4	3	3	3	4	3	3	3	4	4	4	3	3	4	3	3	3	4	3	3	3	4	3	4	3	3	3	3	3	3	0	3	0	3	4	3	3	3	3	3	3	3	3	3	3	0	3	3	0	4	3	3	3	4	3	3	3	4	3	3	4	3	0	3	3	3	3	3	4	3	4	3	4	3	4	3	0	3	3	4	3	4	3	3	3	3	3	3	3	3	4	3	3	3	3	4	3	4	3	0	4	3	3	4	3	4	0	3	3	3	3	3	3	3	3	4	0	3	3	4	0	3	4	0	3	3	3	4	3	3	3	3	4	3	0	3	3	3	3	3	0	3	3	3	3	3	3	3	3	3	3	3	3	0	0	3	3	0	3	3	3	4	3	3	3	3	3	0	4	3	3	3	3	3	4	3	3	3	3	3	3	3	4	3	3	3	3	3	3	3	3	3	3	4	3	0	3	0	4	4	3	3	4	4	3	3	3	3	3	4	3	3	3	3	3	3	4	4	3	3	3	3	3	3	3	3	4	3	3	4	3	3	3	0	3	4	4	3	3	4	3	3	3	0	0	4	3	3	4	3	3	3	3	4	3	3	3	4	3	0	3	3	4	3	3	4	3	3	3	3	3	0	3	3	4	4	3	3	3	3	3	3	3	3	3	3	4	0	0	3	3	3	3	3	4	3	4	3	3	3	4	3	4	3	3	3	3	3	3	3	3	3	4	3	3	4	4	3	3	4	4	3	3	0	4	0	3	3	4	4	0	3	3	3	3	3	3	0	4	3	4	3	3	4	4	4	3	3	0	0	3	3	4	3	3	4	3	3	0	3	3	3	3	3	3	4	4	0	4	4	3	3	3	3	3	3	0	4	3	3	3	3	3	4	3	3	4	0	3	3	3	4	3	4	3	3	3	3	3	4	3	3	3	4	3	3	3	4	4	3	0	3	0	3	4	4	3	3	3	4	3	3	0	3	3	3	3	3	4	4	3	3	3	3	3	3	3	3	3	3	0	3	4	4	3	3	0	3	3	3	3	3	3	3	3	3	0	3	0	3	3	3	3	3	3	3	3	3	3	3	3	3	3	3	3	3	4	3	4	3	3	3	4	3	4	3	3	3	3	3	4	3	3	4	4	0	4	4	3	3	3	4	0	3	3	0	0	3	3	3	3	4	0	4	4	3	4	3	3	4	3	4	3	4	4	4	3	0	3	3	3	3	3	3	4	4	3	3	3	3	3	0	3	0	3	3	3	3	3	3	3	3	3	3	3	4	3	3	3	3	4	4	3	3	3	3	3	3	3	3	3	3	0	3	3	3	3	4	3	3	3	3	3	4	3	3	3	3	3	3	3	3	3	3	3	4	3	3	0	3	4	3	4	3	3	4	0	4	0	4	3	4	3	3	3	3	3	3	3	3	4	3	3	3	3	4	3	3	3	4	0	4	3	4	3	4	4	3	3	3	3	4	3	3	3	4	3	0	3	3	3	3	0	3	3	3	3	4	3	3	3	3	3	3	0	4	4	0	3	3	4	3	4	3	3	3	3	3	3	3	3	3	0	3	4	3	3	3	0	3	3	4	0	3	4	3	3	3	0	3	3	4	4	4	0	3	3	3	0	3	4	3	3	3	3	3	0	4	4	0	3	0	0	3	3	4	3	3	4	4	0	0	3	3	0	3	3	4	3	3	3	3	3	3	3	3	3	4	0	3	4	4	4	0	3	3	4	3	3	3	4	4	3	3	0	4	3	4	4	3	3	4	4	3	0	3	3	3	3	3	3	3	3	3	3	3	3	4	3	4	4	3	0	3	3	3	3	0	3	3	3	4	3	3	3	3	0	3	3	3	3	3	3	3	3	3	4	3	3	3	3	3	3	3	3	3	3	3	3	0	3	3	4	3	0	4	3	3	3	4	3	3	4	3	3	3	3	3	3	0	3	3	3	3	3	0	0	3	3	4	3	3	3	4	3	4	3	3	3	3	0	4	0	3	4	3	0	4	0	3	3	4	3	3	3	3	3	3	0	3	3	4	0	3	3	4	4	0	0	3	4	3	4	3	3	0	3	3	3	3	3	3	3	3	0	3	0	4	3	3	3	3	3	3	3	4	0	3	0	3	3	3	3	3	3	3	0	4	4	3	3	0	3	4	0	3	4	4	3	3	4	3	4	3	3	3	4	3	3	3	3	3	4	3	3	4	3	0	3	3	3	3	3	3	3	3	0	4	3	4	3	3	3	3	3	3	3	3	3	3	0	0	4	0	4	3	3	3	3	3	3	3	4	4	3	3	0	4	3	3	4	4	3	4	3	3	3	3	4	4	3	3	4	3	3	3	3	3	3	4	0	0	3	0	4	3	3	0	3	4	0	3	4	0	3	3	3	4	3	4	4	3	3	3	4	3	4	4	3	3	3	0	3	3	3	3	4	4	3	0	3	3	3	0	3	4	3	4	3	3	3	4	3	3	3	4	0	3	3	4	4	4	3	3	3	3	3	3	3	3	4	3	4	3	3	3	4	3	0	0	3	3	0	3	3	3	3	3	3	3	3	4	3	3	3	3	3	3	3	4	0	3	3	0	3	3	4	0	3	3	3	3	3	3	0	3	4	4	3	0	3	3	4	3	4	3	3	4	3	3	3	3	0	0	3	3	4	3	4	4	3	3	3	3	3	4	3	3	3	3	3	4	3	3	0	4	0	3	3	4	3	0	3	0	3	3	3	3	4	4	3	4	3	3	0	3	3	3	4	3	3	3	3	3	3	3	3	4	3	3	3	4	0	3	4	3	0	3	3	3	3	3	3	3	4	0	0	4	3	3	3	4	3	3	4	3	3	4	3	4	3	4	3	3	3	3	3	4	3	4	4	3	0	4	3	4	3	3	4	3	3	3	4	3	3	3	4	4	3	0	0	3	3	4	3	3	3	4	4	3	3	0	3	0	4	3	3	3	4	4	0	3	4	4	4	0	3	4	3	4	3	3	0	3	3	3	3	0	3	4	3	4	3	4	3	3	3	4	3	3	3	3	0	3	3	4	4	0	0	3	3	4	3	4	3	3	4	0	0	4	4	4	4	3	3	3	0	3	3	4	0	3	4	3	3	4	3	3	3	3	3	3	4	3	0	3	3	3	3	0	3	3	3	3	3	3	3	4	3	3	4	3	0	0	4	4	0	4	3	3	3	4	3	3	4	3	3	3	3	3	4	3	3	3	3	3	4	3	3	3	3	3	3	3	3	3	3	3	3	3	3	3	4	3	0	0	3	3	3	0	0	3	0	3	3	3	4	3	3	3	3	3	3	3	3	3	4	3	3	3	3	3	4	4	0	0	0	3	3	3	3	3	4	4	3	3	3	4	4	3	4	4	3	3	3	0	3	3	3	3	0	3	4	3	3	3	4	3	3	4	3	4	0	3	4	0	3	3	3	3	3	3	3	3	0	3	4	3	4	3	4	3	4	0	3	3	0	3	3	0	3	3	3	3	3	4	3	4	3	4	3	3	3	3	3	3	3	3	3	3	3	3	4	0	3	3	4	3	3	3	3	0	3	3	3	0	0	3	3	3	3	0	3	0	0	3	3	4	3	3	3	0	3	3	3	3	0	4	4	4	4	4	3	3	3	3	4	0	3	0	3	3	3	4	0	3	3	3	3	3	3	3	3	3	3	4	4	4	3	3	3	4	0	0	3	3	3	3	3	4	4	3	3	3	3	4	3	4	3	0	4	3	3	3	4	4	3	4	3	3	0	3	3	3	3	4	3	3	4	3	4	4	4	3	4	4	3	4	3	3	3	0	3	3	4	0	3	4	4	0	3	3	3	4	4	3	0	0	0	3	3	0	3	3	3	4	4	0	3	0	3	3	3	3	0	4	3	3	3	4	3	3	0	4	3	3	3	4	4	3	3	3	3	4	3	3	3	3	3	3	4	3	3	4	3	4	3	3	3	3	4	3	3	0	4	4	4	4	3	4	3	0	4	3	3	3	4	3	0	3	4	3	4	0	3	3	3	0	3	3	3	3	3	3	3	3	3	0	3	3	3	3	3	3	4	4	3	0	3	3	4	3	4	3	4	0	3	3	3	3	3	3	3	3	3	0	0	3	3	3	4	4	3	0	3	3	3	3	4	3	3	3	3	3	0	3	3	0	3	3	3	4	3	4	4	4	0	0	3	0	3	3	4	3	3	3	3	3	4	3	3	0	3	4	3	3	4	3	0	3	3	4	3	4	3	4	3	4	3	0	3	4	3	3	4	3	4	3	4	3	3	3	3	3	4	3	0	0	3	3	3	3	3	0	4	0	3	3	4	3	3	4	3	0	3	3	3	4	3	3	3	3	3	3	0	4	3	3	3	0	0	3	3	0	3	0	3	3	4	3	3	0	4	3	3	0	4	3	3	3	4	3	3	4	3	4	3	3	3	3	3	3	3	0	3	3	3	0	0	3	4	4	0	4	3	0	3	4	4	0	3	4	3	3	3	3	3	0	3	3	3	3	3	3	3	3	3	3	4	3	0	3	3	4	3	3	3	3	0	3	3	3	4	3	4	3	3	3	0	3	3	4	0	4	3	3	4	3	4	3	0	0	4	0	4	3	3	3	3	4	3	0	4	3	3	3	3	3	3	0	4	3	3	3	3	0	0	3	0	3	3	4	0	3	0	3	3	4	3	3	3	3	4	4	3	3	3	3	4	3	0	4	0	4	3	3	3	3	0	0	4	3	4	4	4	4	3	3	3	3	3	4	3	0	3	3	0	3	4	4	4	4	0	3	3	4	4	3	0	3	3	3	3	3	3	3	4	4	4	3	3	0	3	3	3	0	3	3	4	3	3	3	3	3	4	0	4	0	0	4	0	4	4	4	3	4	4	4	4	3	4	3	3	3	3	0	4	3	4	3	0	3	3	3	3	4	3	3	3	3	0	3	0	3	3	3	4	0	3	0	4	0	4	3	3	4	3	3	4	3	3	0	0	3	3	3	3	3	3	3	3	4	3	4	3	3	4	3	4	3	3	0	4	3	0	3	3	3	0	4	0	4	4	0	3	3	0	4	3	3	4	0	3	4	3	3	3	0	0	3	4	3	4	4	0	4	4	3	3	3	3	3	3	3	3	3	3	4	3	4	3	3	3	3	3	4	3	3	3	0	3	3	3	3	4	4	4	3	3	0	3	4	4	0	4	3	3	3	3	3	3	3	3	3	4	0	3	4	3	4	0	4	3	4	3	3	3	4	0	3	4	3	3	4	4	3	0	0	3	3	3	4	0	3	3	3	0	3	3	3	3	3	3	3	4	3	4	4	0	4	3	4	3	0	3	3	3	3	0	4	3	3	3	3	0	0	3	3	3	0	0	3	3	3	3	0	3	4	3	0	4	0	3	3	3	4	0	3	4	3	4	4	4	4	3	3	3	0	4	3	3	4	4	3	0	0	3	3	3	4	3	3	4	3	4	3	0	3	3	0	3	3	0	3	3	3	0	0	3	4	0	0	4	3	3	3	0	4	3	0	4	3	3	3	0	0	3	4	3	3	3	0	3	0	3	3	0	3	3	3	3	0	4	3	3	4	4	4	3	3	0	4	0	3	3	3	4	0	3	3	4	3	4	4	0	3	0	3	3	3	0	3	3	3	3	3	3	0	3	3	0	3	3	3	4	0	3	3	3	4	3	4	3	3	0	3	3	4	3	4	3	3	0	3	0	4	3	3	3	3	3	3	3	0	0	3	3	3	3	3	0	3	3	3	3	0	0	3	3	3	4	3	3	3	4	0	0	3	3	3	4	0	4	4	3	3	4	0	4	4	4	0	3	3	3	4	3	3	3	0	3	4	3	4	3	3	3	3	0	4	3	3	3	3	3	3	0	4	0	4	4	4	3	3	0	0	3	3	3	3	3	3	3	4	3	3	3	3	4	0	4	3	4	3	0	0	0	4	0	3	0	4	3	3	3	0	0	3	0	3	4	3	4	3	0	3	3	3	3	4	3	4	4	0	3	3	3	4	3	4	3	3	4	3	0	3	3	3	3	3	3	3	4	0	3	3	3	4	4	0	3	0	3	3	0	4	3	4	0	3	3	3	0	0	3	3	3	3	3	3	0	3	3	4	3	4	3	3	0	3	3	4	3	4	4	0	4	4	4	4	3	0	4	4	3	0	4	3	3	4	3	3	0	3	4	3	0	0	3	4	3	0	3	4	4	3	3	3	0	0	0	4	3	3	3	3	3	3	3	3	0	4	4	0	0	0	0	4	4	4	3	3	4	0	3	3	3	0	3	3	3	3	3	3	4	3	0	4	3	4	3	3	0	0	0	3	3	4	0	0	3	3	4	3	4	3	3	4	0	4	0	4	0	3	3	4	0	4	3	4	3	0	4	0	0	3	4	0	4	3	3	3	4	3	4	3	0	4	0	4	4	0	4	4	3	3	0	3	0	4	3	3	3	3	0	3	3	4	0	3	3	3	3	3	3	3	0	3	3	3	3	0	4	3	3	3	3	4	3	3	4	3	3	4	4	0	3	4	3	3	3	0	3	3	3	0	3	0	0	0	3	4	4	3	4	4	3	4	0	3	3	0	3	0	3	3	4	3	3	4	3	4	0	3	3	3	0	3	3	4	0	0	0	3	3	3	0	4	3	3	3	3	3	0	4	4	0	0	0	3	3	3	3	3	0	3	4	3	3	3	3	0	0	3	4	3	3	0	3	0	3	3	3	4	0	0	4	0	0	3	3	0	3	4	4	0	4	3	0	3	0	3	4	3	3	4	3	4	0	4	3	0	0	3	3	3	4	3	3	3	0	0	3	3	0	3	3	4	4	4	3	0	0	3	3	3	3	3	3	3	3	0	3	3	0	3	3	0	0	0	0	3	3	3	4	3	3	3	3	0	4	4	3	3	0	3	4	3	3	0	0	0	0	0	0	0	3	0	0	0	3	0	3	4	3	3	3	0	4	4	4	0	3	3	3	3	3	4	3	0	0	3	4	0	0	4	3	3	3	0	4	3	3	4	3	4	3	4	3	0	0	0	3	3	3	0	0	0	3	3	4	3	3	0	4	3	3	3	3	3	3	3	0	3	3	4	4	4	3	4	3	3	4	3	3	0	3	0	3	4	3	3	3	3	3	0	0	3	4	4	0	3	3	3	4	3	3	0	3	3	3	3	0	4	3	0	0	3	4	3	4	4	0	3	0	3	3	4	3	3	3	0	3	3	3	3	4	0	3	0	4	3	3	3	4	4	4	3	3	4	3	4	0	3	0	3	3	4	3	3	0	4	3	3	3	0	0	4	3	4	0	4	4	4	3	4	0	3	3	4	4	3	3	3	4	3	4	3	3	3	4	3	3	3	3	4	0	3	3	0	0	3	0	3	3	3	3	4	3	4	4	3	4	3	0	4	3	3	3	4	3	4	3	4	0	4	3	0	3	4	3	3	3	3	3	3	0	3	3	3	0	4	3	4	3	0	4	4	0	3	0	0	0	3	0	0	4	3	0	3	0	3	0	4	3	3	3	3	4	3	3	0	4	0	0	3	4	4	3	3	4	3	3	4	3	3	3	3	3	4	4	3	0	4	3	4	4	3	4	4	3	4	0	0	3	3	3	4	3	3	3	3	0	3	3	3	3	0	4	3	3	0	3	3	3	4	0	3	0	0	0	3	0	4	3	3	0	4	0	3	4	3	3	3	4	3	3	3	3	3	3	0	3	0	3	0	4	0	0	3	3	0	0	3	3	3	4	0	3	0	0	0	3	0	4	4	0	0	4	3	3	4	4	4	0	3	4	3	4	0	4	0	3	3	4	4	0	3	0	4	3	4	3	0	3	0	3	4	4	3	3	3	3	3	3	0	0	0	4	0	3	4	3	3	3	3	3	4	0	3	0	4	3	4	4	0	4	3	3	3	0	3	0	3	3	3	3	0	0	4	3	3	3	0	3	3	3	3	4	0	3	0	3	0	3	3	4	3	4	0	0	0	4	4	0	4	4	0	3	3	3	3	4	3	0	3	0	0	4	0	3	3	0	0	3	3	0	3	3	3	3	4	0	4	3	4	3	3	3	0	4	0	0	0	4	3	0	4	4	4	3	4	4	3	4	4	0	3	0	4	4	3	3	4	0	4	3	3	3	3	3	4	0	0	3	4	3	3	3	0	0	0	3	4	3	4	3	3	3	3	3	4	4	0	3	3	3	3	4	0	3	0	3	4	0	3	4	3	0	3	3	3	0	0	3	0	3	3	0	0	3	3	3	4	3	0	3	0	0	0	4	3	0	3	0	4	4	4	0	4	3	0	3	3	0	3	3	4	0	4	4	4	0	0	3	3	4	4	3	3	4	3	3	0	3	3	0	3	3	3	0	3	3	0	4	3	4	0	3	3	3	4	3	3	3	3	4	0	3	3	3	4	0	3	3	3	0	3	4	4	4	4	0	3	3	4	0	3	4	3	3	3	4	3	0	3	0	0	0	3	3	3	4	0	4	3	3	0	3	0	0	4	0	0	3	3	4	4	4	3	3	0	0	3	3	0	3	4	3	3	0	3	4	0	3	0	3	0	3	3	3	0	4	3	0	3	3	3	3	3	3	0	3	3	0	0	3	4	0	4	0	4	3	3	3	4	0	3	4	0	3	3	4	3	3	0	3	0	4	3	3	4	0	3	3	0	4	3	4	3	3	3	3	3	3	4	3	0	3	4	4	4	4	4	3	3	0	3	4	3	4	3	3	3	3	4	3	3	4	3	3	0	4	3	0	0	3	3	3	4	3	0	4	3	3	3	0	4	3	0	4	0	3	4	4	0	4	4	4	0	3	4	3	3	4	0	3	3	0	4	0	0	3	4	4	0	4	3	3	4	0	4	4	3	0	4	3	3	3	4	4	4	3	3	3	0	4	3	0	0	0	4	4	3	0	3	4	3	0	0	3	0	3	3	0	3	3	4	4	4	4	4	3	0	3	0	0	0	4	3	3	3	0	4	3	3	4	3	4	3	3	3	3	4	0	3	4	0	3	3	3	4	0	0	3	3	3	0	4	3	3	0	0	3	3	0	4	0	0	4	0	3	4	3	3	4	4	3	3	3	3	3	3	4	3	0	0	3	3	3	3	3	0	3	4	3	3	3	3	3	3	0	0	3	3	0	4	0	3	0	4	3	4	4	0	3	3	3	3	4	0	0	3	0	0	0	3	4	0	3	3	3	3	3	4	3	3	3	3	0	3	3	4	0	0	3	3	3	3	0	4	3	3	4	3	3	3	3	0	3	3	3	0	0	0	0	4	0	0	0	4	0	0	4	4	4	3	0	3	3	0	3	4	4	0	0	4	4	4	4	0	4	0	4	3	3	4	3	3	3	3	0	0	3	0	0	0	0	3	3	3	3	4	0	0	4	0	3	3	4	4	0	4	3	4	0	4	4	3	4	3	4	4	4	3	4	4	4	0	4	3	4	4	3	3	4	0	3	4	4	4	0	3	0	3	4	4	0	3	3	3	3	0	3	4	3	0	3	4	4	4	3	3	0	4	0	3	0	0	0	0	4	3	4	0	0	4	4	3	3	4	3	3	0	4	4	0	3	3	4	0	3	3	0	4	4	3	3	0	0	4	0	4	0	0	4	3	0	0	4	3	3	0	3	4	3	0	3	0	0	4	4	3	0	3	4	3	4	3	3	4	3	3	4	0	3	4	0	3	4	4	0	4	4	0	0	3	4	3	4	0	4	3	4	4	3	4	4	4	0	3	4	3	4	3	0	3	3	4	4	0	3	3	3	4	3	3	0	4	3	0	0	0	4	4	3	0	4	0	0	3	4	4	3	0	3	0	3	0	3	0	3	0	4	0	3	0	3	0	3	3	3	0	4	0	0	3	0	4	0	0	3	4	4	3	3	3	0	0	3	4	3	0	4	4	4	0	4	0	4	4	4	4	3	3	0	3	0	3	3	3	0	4	4	3	3	4	3	3	3	3	4	0	3	0	0	0	0	0	0	0	3	4	3	4	3	0	3	4	0	4	3	0	0	3	3	3	0	4	0	0	3	3	3	3	4	3	4	0	4	3	0	3	3	0	4	4	3	4	0	3	4	0	0	0	3	3	3	3	0	0	0	0	3	4	4	3	3	0	3	4	0	4	3	0	3	4	4	4	3	3	3	0	0	3	4	0	0	0	3	3	3	0	0	3	3	0	3	3	3	3	4	0	0	3	3	3	3	0	0	3	4	4	3	4	4	3	0	4	3	0	3	3	0	0	4	0	0	0	3	3	0	0	4	3	3	3	0	0	0	4	4	0	4	4	0	3	3	3	3	3	0	0	3	0	4	0	0	0	4	4	3	3	4	0	0	3	0	0	4	3	3	4	0	4	0	0	0	0	0	3	0	4	3	3	4	3	0	3	3	3	0	0	0	0	3	0	4	3	0	3	4	0	3	3	3	4	4	0	0	0	3	3	3	3	3	0	4	0	3	0	4	3	3	0	3	4	0	4	0	4	3	4	4	4	0	4	0	0	0	0	3	0	3	0	0	4	3	3	0	3	4	0	0	4	0	0	0	0	4	0	3	0	0	0	0	3	4	3	0	0	3	3	0	3	0	0	0	3	4	3	4	3	3	0	4	3	4	0	0	4	4	3	0	0	3	3	0	0	3	3	3	3	4	0	0	0	0	3	4	0	0	0	4	0	3	4	0	3	0	0	3	3	3	4	4	4	0	0	0	0	3	0	4	0	3	0	0	4	0	4	0	3	0	0	3	0	0	0	4	3	4	0	0	0	4	4	3	4	4	4	4	3	0	0	0	0	4	3	0	3	4	3	3	0	3	3	3	0	3	4	3	0	4	0	3	0	0	4	0	3	3	3	0	0	3	3	4	0	0	3	3	0	3	4	0	4	0	3	3	0	0	3	3	3	4	3	3	3	0	3	0	3	0	4	0	4	3	0	3	3	0	4	0	0	0	0	3	4	0	3	3	4	0	4	3	4	4	3	3	4	3	3	3	3	0	3	3	4	0	3	3	3	3	0	4	3	3	3	0	3	0	3	3	3	0	4	0	4	3	4	3	4	0	3	3	3	3	0	3	3	4	4	3	0	3	0	0	4	0	3	3	3	4	4	3	3	4	3	3	0	0	0	4	4	3	0	3	0	3	4	0	3	4	4	0	0	0	0	3	4	0	0	3	3	3	0	0	0	3	0	0	4	0	4	0	0	4	4	0	3	0	0	0	0	0	3	4	4	3	0	4	0	3	0	3	3	3	3	0	0	0	0	3	3	4	3	3	0	0	4	3	3	4	0	0	3	4	3	0	3	4	3	3	3	3	3	0	3	4	3	0	3	3	0	0	3	3	0	0	3	0	0	3	3	0	4	4	3	4	4	3	4	3	4	4	0	4	0	4	0	0	4	3	0	0	3	4	3	0	4	0	4	3	0	3	4	3	4	3	0	3	0	0	4	0	3	0	3	0	3	4	0	4	3	3	0	3	0	4	4	3	3	4	0	0	3	3	0	4	0	4	3	3	3	3	3	4	3	0	0	0	0	3	3	4	0	4	3	3	0	3	4	3	3	0	3	4	3	0	0	0	3	0	0	0	4	3	3	0	0	0	0	0	0	3	0	0	4	3	4	0	4	0	0	4	4	3	4	0	3	3	0	4	3	4	3	3	4	3	3	0	0	0	0	0	3	3	4	4	0	3	0	3	4	4	3	0	3	3	3	3	4	0	4	3	0	3	4	0	4	3	0	0	3	3	3	3	0	3	4	4	3	0	4	0	3	0	3	3	0	3	0	3	3	4	0	3	0	0	0	0	3	4	0	3	0	3	0	0	0	4	0	4	0	0	0	0	4	4	0	3	3	4	3	4	3	3	0	3	3	0	0	3	0	3	0	4	3	0	3	4	3	4	3	0	0	4	4	3	4	4	4	3	0	3	0	4	4	4	0	3	0	0	3	0	3	0	3	0	3	3	4	4	3	4	0	0	4	3	4	0	0	3	3	0	0	0	0	0	0	3	0	0	0	0	0	0	3	4	3	4	4	0	0	3	0	3	3	0	3	4	0	4	0	0	3	3	4	4	0	0	4	3	4	0	0	3	4	3	3	0	0	4	4	0	0	4	4	0	0	0	4	4	3	0	3	0	4	0	0	4	0	3	0	0	0	3	0	3	0	4	4	4	3	4	4	3	3	0	4	3	3	0	3	4	3	4	3	4	3	4	0	3	4	0	3	3	3	0	4	0	0	0	4	3	4	4	3	0	3	0	4	3	0	4	4	0	4	4	4	4	4	0	0	3	0	3	4	0	4	0	4	4	0	4	3	0	3	3	0	4	3	3	3	0	3	0	0	0	4	0	4	0	4	4	4	3	3	4	0	4	0	0	4	3	4	3	4	0	4	0	4	0	0	4	3	3	4	0	0	3	0	4	0	4	0	3	4	0	4	0	3	3	4	0	4	4	3	0	3	3	3	4	0	0	0	4	0	4	3	3	3	4	4	4	3	3	0	0	4	4	4	4	4	3	0	4	3	0	3	3	3	0	3	0	0	0	4	4	4	3	0	0	4	3	0	0	3	4	0	3	3	3	0	0	4	0	3	0	3	0	0	0	3	3	3	3	4	0	4	3	0	4	0	4	3	3	3	0	0	0	0	0	0	3	4	0	0	4	3	0	4	0	3	0	0	0	4	0	4	0	0	0	3	4	3	4	0	4	4	0	0	4	3	0	3	0	3	3	4	0	0	4	4	0	0	0	3	3	0	0	0	0	0	0	0	4	0	0	4	3	0	3	4	4	0	3	0	0	3	0	0	3	0	0	0	0	3	3	0	0	0	0	4	4	0	0	4	0	3	3	3	3	3	0	3	0	0	0	4	3	0	3	0	3	4	4	3	4	4	4	0	0	0	3	0	0	0	0	0	4	4	3	4	3	3	0	0	0	0	4	3	0	3	4	0	4	0	4	0	0	3	3	3	0	3	0	0	0	4	4	4	4	3	4	4	0	3	3	0	0	3	0	3	3	4	0	0	3	3	0	0	3	3	4	3	4	3	4	3	3	0	3	3	3	3	3	3	4	0	3	4	3	4	0	0	3	0	4	3	3	3	0	0	0	3	3	0	0	4	3	3	0	4	4	4	3	3	4	0	3	4	4	0	0	4	0	4	0	3	3	0	0	3	0	0	0	0	4	3	4	4	0	3	0	0	3	4	3	4	3	0	3	0	3	0	0	0	3	4	3	4	3	0	0	4	3	4	0	4	4	3	4	3	4	3	4	3	0	3	4	4	3	0	0	0	3	0	3	3	0	3	4	4	0	4	0	3	3	3	3	3	0	4	3	4	0	0	4	3	0	0	0	3	0	3	0	3	3	3	4	3	4	0	0	0	3	0	0	0	3	0	0	0	0	3	4	0	4	0	4	3	0	3	3	4	0	3	0	0	0	3	0	3	3	0	0	0	3	3	3	3	0	0	0	4	0	0	3	0	4	4	0	0	3	4	0	4	0	0	4	0	0	0	4	0	0	0	0	4	0	0	4	0	3	0	3	3	3	0	0	0	3	0	4	4	4	0	4	3	4	0	4	0	4	0	3	3	0	4	3	0	4	3	3	0	3	0	0	3	4	4	3	3	0	4	0	0	3	0	4	0	3	0	3	4	0	3	0	4	3	0	0	0	3	4	3	3	3	0	0	0	4	4	4	4	3	0	0	0	0	0	3	3	4	0	3	0	0	4	4	4	0	3	4	4	3	0	3	4	3	4	0	4	3	0	3	4	3	0	3	3	3	4	0	0	3	0	0	0	0	0	0	0	3	3	0	0	4	3	0	0	3	0	3	4	0	0	3	3	0	0	4	4	4	3	0	4	0	4	4	0	0	0	0	3	3	0	0	3	0	3	0	4	4	3	0	0	4	0	0	0	4	3	0	0	4	0	0	4	3	0	4	0	0	0	4	0	0	4	0	4	3	4	4	0	3	3	4	0	3	4	0	4	4	0	4	0	3	3	3	3	0	3	0	3	4	3	3	0	3	4	4	0	0	3	4	3	3	3	0	0	0	0	4	4	3	0	3	0	0	4	0	4	0	3	3	0	0	3	0	4	3	3	0	3	4	4	3	4	0	0	3	3	3	4	3	3	0	3	3	4	0	0	0	3	3	0	0	4	0	0	3	0	4	0	4	4	0	3	0	3	0	3	0	0	3	0	0	3	0	0	0	3	0	3	0	4	0	4	0	0	3	3	0	3	0	3	4	4	4	3	4	0	0	0	0	3	0	0	0	4	4	0	4	0	3	0	4	0	4	0	4	0	0	3	0	0	3	0	3	0	4	3	3	3	3	3	0	0	4	0	0	3	0	4	0	0	3	3	0	0	3	0	4	0	0	0	4	4	3	4	0	0	0	0	0	4	4	3	0	0	3	3	0	4	4	3	3	0	0	3	4	4	3	4	0	4	0	4	3	0	3	0	0	4	3	0	4	0	4	0	4	4	0	3	4	4	0	4	0	3	0	3	0	0	4	0	4	0	4	0	3	4	0	0	3	0	4	0	0	3	4	0	0	0	3	0	4	0	0	3	4	3	0	4	4	0	0	0	0	3	0	4	3	3	0	0	4	0	0	0	0	3	0	0	0	4	0	4	4	0	3	3	3	4	3	0	3	0	4	3	0	3	3	3	0	0	0	0	3	3	0	3	0	0	3	3	0	3	3	3	0	0	0	0	4	0	0	0	0	3	3	0	3	0	0	0	0	0	0	0	3	4	3	0	0	0	0	0	4	3	3	0	4	3	3	0	3	4	0	0	0	4	0	3	4	4	4	0	0	0	3	0	0	4	0	4	3	0	0	0	0	0	3	0	0	0	0	3	0	0	0	0	0	0	3	0	0	3	4	0	3	0	0	0	4	0	0	0	0	3	3	4	3	3	0	3	3	0	0	4	4	4	4	0	0	0	4	3	0	3	0	3	0	0	3	0	0	3	0	3	4	0	4	4	4	4	0	4	4	0	4	3	0	0	0	0	0	0	0	3	3	3	3	0	3	3	0	4	3	0	4	0	0	3	0	0	0	3	4	3	0	0	0	3	3	3	3	0	0	0	0	4	0	3	3	0	4	3	0	0	0	0	0	0	3	0	3	3	3	3	0	3	0	3	3	0	4	0	3	0	0	0	3	0	0	4	0	3	0	4	4	0	0	3	0	4	0	3	0	4	0	0	0	0	0	4	0	0	4	0	4	0	0	0	0	0	0	0	4	4	3	4	0	3	4	0	3	0	0	3	3	0	3	0	0	0	3	0	0	0	0	0	3	0	3	0	4	0	3	4	0	3	3	0	0	0	3	4	3	0	3	0	0	4	0	3	4	4	0	0	0	0	4	3	4	3	0	0	0	0	4	0	4	4	4	0	0	3	0	3	3	0	4	0	4	0	0	3	4	0	0	0	0	0	0	0	3	0	0	3	0	0	3	0	4	0	3	0	0	0	4	3	4	0	4	0	4	0	0	0	3	0	0	0	0	0	0	4	0	0	4	3	3	0	4	0	0	3	3	4	0	4	3	3	0	0	0	3	0	0	0	0	0	0	0	3	3	4	3	0	0	0	0	0	0	0	3	0	4	0	4	0	3	0	3	0	4	0	3	0	0	3	4	0	0	0	0	3	3	0	0	4	4	3	0	0	3	3	0	0	0	0	0	0	0	0	0	0	0	3	0	0	4	0	4	4	0	4	0	3	3	0	3	0	3	4	3	0	0	0	0	0	0	3	0	0	4	0	3	0	3	3	0	0	4	0	4	0	0	0	0	0	4	0	0	0	3	0	4	0	0	4	4	0	3	0	4	0	0	0	0	0	4	4	3	4	3	0	0	3	0	0	3	0	0	4	0	0	4	3	3	3	0	3	0	0	4	0	0	0	3	0	3	4	0	0	3	0	0	0	4	0	0	4	0	0	4	3	0	0	3	0	0	0	0	0	0	0	0	0	3	3	3	3	0	4	0	0	3	0	4	0	0	0	3	0	0	3	0	0	0	0	3	3	0	0	0	0	4	0	4	3	4	4	3	0	0	0	3	4	0	0	3	4	0	0	0	4	0	4	0	0	0	0	3	0	0	0	0	0	3	4	0	3	4	0	4	0	4	0	3	0	4	0	4	0	0	0	3	3	4	0	4	3	0	0	0	3	4	4	4	0	3	3	0	0	4	0	4	0	0	0	0	0	0	0	0	0	0	0	4	3	0	0	0	4	4	0	4	3	4	0	0	4	3	4	0	0	0	0	0	0	3	4	0	0	0	4	0	3	4	0	4	0	0	0	0	0	4	0	0	0	0	3	0	4	0	0	3	3	0	4	3	0	0	0	0	4	3	0	0	0	0	3	3	0	0	0	3	0	3	3	3	3	3	0	4	0	0	0	4	0	0	3	3	3	0	3	4	0	4	0	0	4	0	4	3	0	0	4	0	4	4	3	0	0	0	0	0	0	0	0	0	4	0	0	0	0	3	0	0	3	0	0	3	4	0	4	0	0	0	3	0	0	3	0	3	0	0	0	4	4	0	0	4	4	0	0	0	0	3	0	0	0	0	4	3	0	0	3	0	0	4	0	0	0	0	0	3	0
AU_ABR_49	1	4	3	3	4	3	4	4	4	3	4	4	4	4	3	4	3	4	4	3	4	4	3	4	4	4	4	4	3	3	3	4	4	3	4	3	4	4	3	3	3	4	3	3	3	3	3	3	3	3	3	3	3	3	4	3	3	3	3	3	3	3	3	3	3	3	3	3	3	3	3	3	4	3	3	4	4	4	3	3	4	4	4	4	4	3	3	3	3	4	3	3	3	3	4	4	4	4	4	3	3	4	3	4	3	3	3	3	3	3	3	4	3	3	3	3	3	4	3	4	4	3	4	4	4	3	4	4	3	4	4	4	3	3	3	4	4	4	3	4	3	4	3	3	3	3	3	3	4	3	4	3	3	3	4	4	3	3	3	3	3	4	3	3	3	3	4	3	4	4	4	4	3	3	4	3	3	3	4	3	4	4	3	4	3	3	3	3	3	4	3	3	3	3	4	4	4	3	4	4	4	3	3	3	3	3	3	4	3	4	3	3	3	3	4	4	3	3	3	3	3	3	3	3	3	3	4	4	3	4	4	4	3	3	4	3	4	4	4	3	3	3	4	3	3	3	3	4	3	3	4	3	3	3	3	3	3	3	3	4	4	4	3	4	4	4	3	3	4	3	4	3	3	3	3	3	3	3	3	4	3	3	3	3	4	3	4	4	3	3	4	4	4	4	3	3	4	3	4	4	3	3	3	3	3	3	3	3	3	3	3	3	3	4	3	4	3	4	3	4	4	4	4	3	3	3	3	3	3	4	3	3	4	3	3	4	3	3	3	3	3	3	3	3	3	4	4	4	4	4	3	4	3	3	4	3	3	3	3	4	3	3	3	4	3	3	3	3	4	3	3	3	4	3	4	4	4	3	4	4	4	3	4	3	3	3	4	4	4	4	4	4	3	4	3	3	3	3	3	3	3	3	4	3	4	4	4	4	4	4	4	3	4	3	3	4	3	4	3	3	4	3	4	3	3	3	3	3	4	3	4	3	3	4	4	3	3	4	3	3	4	4	3	4	3	4	3	3	3	3	3	3	4	4	4	3	0	3	4	4	3	3	4	4	4	3	3	3	0	3	3	4	4	3	4	3	3	3	3	3	3	3	3	3	3	3	3	3	4	3	3	3	3	4	3	4	4	4	4	4	4	3	4	3	3	4	3	4	3	3	3	3	4	3	3	3	4	0	3	3	3	3	3	4	3	4	4	4	4	4	4	4	4	3	4	3	4	4	3	3	3	3	4	3	3	3	3	3	4	4	3	3	3	3	4	4	4	4	4	4	4	4	3	4	4	3	3	4	4	3	3	4	3	3	4	4	3	4	3	3	3	3	3	4	4	3	4	4	4	4	4	3	4	4	4	4	4	3	3	0	3	3	3	4	4	4	3	4	4	3	4	3	3	3	3	4	3	0	3	3	3	3	3	4	4	4	3	3	3	3	4	3	3	3	3	3	3	3	3	3	3	4	3	3	4	4	3	4	3	3	4	3	3	4	4	3	3	3	4	3	4	3	3	3	4	4	3	3	4	4	4	4	4	4	4	3	3	3	4	3	3	3	3	4	3	3	4	4	3	4	3	4	3	3	3	4	3	3	3	3	3	3	4	3	3	3	3	3	3	3	4	4	3	4	4	4	4	4	3	3	4	3	3	3	3	0	4	4	4	3	3	3	4	3	4	4	3	3	4	4	4	3	4	4	3	3	3	4	3	3	3	4	3	3	4	4	3	4	3	3	3	3	4	4	4	4	3	4	3	3	4	3	4	3	4	3	3	3	3	3	4	3	4	4	4	3	4	4	4	3	4	4	3	3	3	3	3	3	3	3	3	3	0	3	3	3	3	3	3	3	4	3	4	3	3	4	4	3	4	4	4	3	4	4	3	3	4	3	3	3	3	4	3	3	4	3	3	4	3	3	4	3	3	3	3	3	4	3	4	3	4	4	3	3	3	4	3	4	3	3	3	3	4	3	3	4	4	3	3	4	3	3	3	3	3	3	3	3	4	4	4	3	4	3	4	3	3	4	3	3	3	3	3	3	4	4	3	3	4	4	3	4	4	3	3	3	3	4	4	3	3	0	3	4	3	3	3	3	3	3	3	3	3	4	3	4	4	3	3	3	4	3	3	4	3	4	3	3	3	3	3	4	4	4	3	3	4	3	3	3	3	3	3	3	4	3	4	4	4	4	3	3	4	4	3	3	3	4	3	3	3	3	4	3	4	4	3	3	3	3	3	3	4	4	4	3	3	4	4	3	4	3	3	4	4	4	3	0	3	4	4	3	4	3	3	3	3	0	4	3	3	3	3	3	4	4	4	4	3	4	3	3	3	4	3	3	3	4	3	3	4	3	3	3	3	4	3	4	4	3	3	4	4	4	3	3	3	3	4	4	4	3	3	3	0	3	3	3	3	4	3	4	4	4	4	4	3	4	3	4	4	3	3	4	3	3	3	4	3	3	4	3	3	3	3	3	3	4	4	3	3	3	3	3	3	0	3	3	3	3	3	4	4	3	3	4	3	3	3	4	4	3	4	0	4	3	0	3	3	3	4	3	3	3	3	3	3	3	4	4	4	4	4	3	3	3	4	0	4	3	3	3	4	4	3	3	4	4	3	3	4	4	3	3	3	0	3	4	3	3	4	4	4	4	3	4	4	3	3	3	3	3	3	3	3	3	4	3	3	3	3	4	3	3	3	3	3	3	3	4	4	3	3	4	3	3	3	3	3	3	3	3	3	4	3	3	3	3	4	3	4	3	3	4	3	4	4	3	3	3	3	3	3	3	3	4	3	4	4	4	3	4	3	4	3	4	3	3	4	4	3	3	3	4	3	4	3	3	4	3	3	3	3	4	4	3	0	3	4	4	3	4	3	4	3	3	3	4	3	3	3	3	3	4	4	4	3	3	3	3	3	3	3	3	3	3	0	3	4	4	4	0	3	4	4	4	4	4	4	4	3	4	4	3	4	3	4	4	3	3	3	4	3	3	3	3	3	3	3	3	4	3	0	4	3	3	4	3	4	3	3	4	4	4	4	4	4	4	3	3	3	3	3	4	3	3	3	3	3	3	3	0	4	3	3	3	4	4	3	3	3	4	4	4	4	4	3	3	3	3	3	3	0	3	3	3	3	3	3	4	3	3	3	3	3	3	0	4	3	3	3	3	4	3	3	3	4	3	3	3	4	3	3	3	3	4	4	4	3	3	4	0	4	4	3	4	3	3	3	4	3	3	3	4	3	4	3	4	3	3	4	4	4	4	4	0	3	4	3	3	3	3	4	4	3	3	3	3	3	3	3	3	3	0	3	3	4	3	4	3	4	3	4	3	3	3	4	3	3	3	4	3	3	3	3	3	4	3	3	3	3	3	4	3	3	3	4	4	4	4	4	4	3	4	3	4	3	3	3	4	4	3	3	3	3	3	3	4	3	3	3	0	3	3	3	3	4	3	4	4	3	4	3	3	3	3	3	3	0	3	3	3	3	3	3	3	4	4	3	3	4	4	0	3	4	4	3	3	3	3	3	3	3	3	4	4	4	3	3	3	4	3	3	0	4	3	3	3	4	3	3	3	3	4	3	4	4	3	4	4	4	3	4	3	4	4	3	4	3	4	4	3	3	4	3	4	3	3	4	3	3	4	3	3	4	4	4	4	3	3	4	3	3	3	3	0	3	3	3	3	3	3	3	3	3	0	4	4	3	3	3	3	3	3	3	3	4	4	4	4	4	3	4	3	4	4	3	4	0	3	4	3	4	3	3	3	3	3	3	3	3	3	3	3	3	3	4	4	4	0	4	3	4	3	3	3	3	3	3	4	3	3	4	3	4	3	4	4	3	4	3	3	4	3	3	3	3	3	3	3	3	3	3	3	3	4	4	0	4	4	4	4	3	4	4	4	3	3	4	3	4	4	3	3	3	3	3	3	4	3	3	3	3	3	3	4	4	3	4	4	4	3	4	4	3	3	4	3	3	4	3	3	0	0	3	3	3	4	4	3	4	4	3	4	4	4	0	4	4	0	3	4	3	3	3	3	4	3	3	4	3	3	3	4	3	4	4	3	3	4	4	3	3	3	3	3	3	4	4	4	3	3	4	3	4	3	3	4	3	3	4	3	3	3	3	4	4	4	4	3	4	3	4	4	3	4	3	4	4	3	3	3	0	3	3	3	3	3	3	3	3	3	4	0	4	3	0	3	3	3	4	4	3	3	4	3	3	4	3	3	3	3	4	4	3	4	0	3	3	3	3	4	3	4	4	3	4	4	4	3	3	4	3	3	4	3	3	3	3	3	4	0	3	0	3	3	3	4	4	0	3	4	3	4	3	3	4	3	3	3	3	4	4	3	3	4	0	3	3	3	3	3	3	4	4	4	3	3	4	3	3	4	3	3	3	0	3	3	3	3	4	3	3	3	3	4	3	0	3	3	3	3	3	3	3	3	3	0	3	3	0	4	3	3	3	0	3	3	3	3	4	3	3	4	3	4	3	3	3	3	3	3	4	3	4	4	4	3	3	3	0	0	3	4	3	3	3	4	3	3	3	3	3	3	3	3	3	4	3	3	3	3	3	4	3	3	3	3	3	3	3	4	4	4	3	4	4	4	4	4	3	4	4	4	3	3	3	3	3	4	3	4	3	3	4	3	3	4	3	4	3	4	4	3	3	4	4	3	3	3	3	3	3	0	3	3	3	3	3	3	3	3	3	3	3	3	3	3	3	4	3	4	4	4	0	4	3	0	3	4	4	3	3	0	3	3	3	3	3	3	3	4	4	4	4	4	3	0	0	4	3	3	4	3	4	3	3	3	3	3	3	3	4	4	3	4	4	4	4	3	3	4	3	3	4	4	4	3	4	3	3	3	0	3	3	3	3	3	3	4	3	4	3	3	0	3	4	3	3	0	3	3	3	3	3	3	4	3	3	3	3	4	3	3	4	4	0	4	4	3	3	4	3	4	4	3	3	3	3	3	4	3	3	3	3	3	4	0	0	3	3	4	3	3	4	3	3	0	3	0	4	3	4	3	3	3	4	4	0	3	4	3	4	4	3	3	3	0	4	3	3	3	4	3	3	3	0	4	4	3	3	3	3	3	0	3	3	3	3	3	3	4	4	3	3	3	4	0	4	4	3	4	4	4	0	3	4	3	3	3	3	3	3	3	3	3	3	3	3	3	0	3	3	4	3	4	3	3	3	3	3	4	4	3	3	4	4	3	3	3	4	4	4	3	3	4	3	3	3	4	3	3	3	4	3	4	3	3	3	3	3	4	0	3	0	3	4	3	3	3	3	3	3	3	3	3	4	0	3	3	0	4	3	4	3	4	3	3	3	4	3	3	4	3	0	3	3	3	3	3	4	3	4	3	4	3	4	3	0	3	3	4	3	4	3	3	3	4	3	3	3	3	4	3	3	3	3	4	3	4	4	0	4	3	3	4	3	4	0	4	3	3	3	3	3	3	3	4	0	3	3	4	0	3	4	0	3	3	4	4	3	3	3	3	4	3	0	3	3	3	3	4	0	3	3	3	3	4	3	3	3	3	3	4	3	0	0	3	3	0	3	4	3	4	3	4	3	3	4	0	4	3	3	3	3	3	4	3	3	3	3	3	3	3	4	3	3	3	3	3	3	3	3	3	3	4	4	0	3	0	4	4	3	3	4	4	3	3	3	3	3	4	3	3	3	3	3	3	4	4	3	3	3	3	4	3	3	3	4	3	3	4	4	3	3	0	3	4	4	3	3	4	3	3	3	0	0	4	4	4	4	4	3	3	3	4	3	3	4	4	3	0	3	3	4	3	3	4	3	3	3	3	3	0	3	3	4	4	3	3	3	3	3	3	3	3	4	4	4	0	0	3	3	3	3	3	4	3	4	3	3	3	4	3	4	3	3	3	4	3	3	3	3	3	4	3	3	4	4	4	3	4	4	3	3	0	4	0	3	3	4	4	0	3	3	3	3	3	3	0	4	3	4	3	3	4	4	4	3	3	0	0	3	3	4	3	3	4	3	3	0	3	3	3	3	3	3	4	4	0	4	4	4	4	4	3	3	3	0	4	3	3	3	3	3	4	3	3	4	0	4	3	3	4	4	4	3	3	3	3	4	4	3	3	3	4	3	3	3	4	4	3	0	3	0	3	4	4	3	4	3	4	3	3	0	3	3	3	3	3	4	4	3	3	3	3	3	3	3	3	3	3	0	4	4	4	3	3	0	4	3	3	3	3	3	3	3	3	0	3	0	3	3	3	3	3	3	3	3	3	3	4	3	4	4	4	3	4	4	3	4	3	4	3	4	3	4	3	3	3	3	3	4	3	3	4	4	0	4	4	3	3	3	4	0	3	3	0	0	3	3	3	3	4	0	4	4	3	4	3	3	4	3	4	3	4	4	4	4	0	4	3	3	4	3	3	4	4	3	3	3	3	3	0	3	0	3	3	3	3	3	3	3	3	4	3	3	4	4	3	4	3	4	4	3	3	3	3	3	3	4	3	3	3	0	3	3	3	3	4	3	3	3	3	4	4	3	3	3	3	3	4	3	4	4	3	3	4	3	3	0	3	4	4	4	3	3	4	0	4	0	4	3	4	3	3	3	3	3	3	4	3	4	3	3	3	3	4	3	3	3	4	0	4	4	4	3	4	4	4	3	3	3	4	3	3	3	4	4	0	3	3	3	3	0	3	3	3	3	4	3	4	3	4	4	4	0	4	4	0	3	3	4	3	4	3	3	3	3	3	3	3	3	3	0	4	4	4	3	3	0	4	3	4	0	4	4	4	3	3	0	3	3	4	4	4	0	4	3	3	0	3	4	3	3	3	3	3	0	4	4	0	3	0	0	3	3	4	3	3	4	4	0	0	3	3	0	3	3	4	3	3	3	3	3	3	3	3	3	4	0	3	4	4	4	0	3	4	4	3	3	3	4	4	3	3	0	4	3	4	4	3	3	4	4	3	0	3	3	3	3	3	3	3	3	3	3	3	3	4	3	4	4	4	0	3	3	3	4	0	3	3	4	4	4	3	3	4	0	4	3	3	3	3	3	3	3	3	4	3	3	4	3	3	3	4	3	3	3	3	4	0	3	3	4	4	0	4	3	3	3	4	3	3	4	3	3	3	3	3	3	0	3	3	3	3	3	0	0	3	3	4	3	3	3	4	4	4	3	3	3	3	0	4	0	3	4	3	0	4	0	3	3	4	3	4	3	3	3	3	0	3	3	4	0	3	3	4	4	0	0	3	4	4	4	3	3	0	3	3	3	3	3	3	3	3	0	3	0	4	4	3	3	3	4	3	3	4	0	3	0	4	3	3	4	3	4	3	0	4	4	4	3	0	3	4	0	3	4	4	3	3	4	3	4	3	3	3	4	4	3	3	3	3	4	3	3	4	3	0	3	3	3	3	3	3	4	3	0	4	3	4	3	3	3	3	3	3	3	3	3	4	0	0	4	0	4	4	4	3	3	3	3	3	4	4	3	3	0	4	3	4	4	4	3	4	3	3	4	3	4	4	3	4	4	3	4	3	3	3	3	4	0	0	4	0	4	3	3	0	3	4	0	3	4	0	3	3	3	4	4	4	4	4	3	3	4	3	4	4	3	3	4	0	3	3	3	3	4	4	3	0	3	3	3	0	3	4	4	4	4	3	3	4	3	3	3	4	0	3	3	4	4	4	3	3	3	3	3	3	3	3	4	3	4	4	4	3	4	3	0	0	3	3	0	3	3	3	3	3	3	3	3	4	3	3	3	3	4	4	3	4	0	3	3	0	3	3	4	0	3	3	3	3	3	3	0	3	4	4	3	0	3	3	4	3	4	3	3	4	3	3	4	3	0	0	3	4	4	3	4	4	3	3	3	3	3	4	3	3	3	3	4	4	4	3	0	4	0	3	3	4	4	0	3	0	3	3	3	4	4	4	3	4	3	3	0	3	3	3	4	3	3	3	3	4	3	4	3	4	3	3	3	4	0	3	4	3	0	3	3	3	3	3	3	3	4	0	0	4	3	3	3	4	3	3	4	3	4	4	3	4	3	4	3	3	3	3	3	4	4	4	4	3	0	4	3	4	3	3	4	3	4	3	4	3	3	3	4	4	3	0	0	3	3	4	3	3	3	4	4	3	3	0	4	0	4	3	4	3	4	4	0	3	4	4	4	0	3	4	4	4	3	3	0	3	3	3	3	0	3	4	3	4	3	4	3	3	3	4	4	3	4	3	0	3	3	4	4	0	0	3	3	4	3	4	3	3	4	0	0	4	4	4	4	3	3	4	0	4	3	4	0	3	4	4	3	4	3	3	3	3	3	3	4	4	0	3	3	3	4	0	3	3	3	3	3	3	3	4	3	3	4	3	0	0	4	4	0	4	3	3	3	4	3	4	4	3	4	3	4	3	4	3	3	3	3	3	4	3	3	3	3	3	3	4	4	3	3	3	3	3	3	3	4	3	0	0	3	3	3	0	0	3	0	3	3	3	4	3	3	3	3	3	3	3	3	3	4	3	3	3	3	4	4	4	0	0	0	4	3	3	3	3	4	4	3	3	3	4	4	3	4	4	3	4	3	0	3	3	3	3	0	3	4	4	3	3	4	3	4	4	3	4	0	3	4	0	3	4	3	3	4	3	3	3	0	3	4	4	4	3	4	4	4	0	3	4	0	3	3	0	4	3	3	3	3	4	3	4	3	4	3	3	3	3	3	3	3	4	3	4	3	4	4	0	4	3	4	3	3	4	3	0	3	3	4	0	0	3	3	3	3	0	3	0	0	3	3	4	3	4	3	0	4	3	3	4	0	4	4	4	4	4	3	3	4	3	4	0	3	0	4	3	3	4	0	3	3	3	3	4	3	3	4	4	3	4	4	4	4	3	3	4	0	0	4	3	3	4	3	4	4	3	3	3	3	4	3	4	3	0	4	3	3	3	4	4	3	4	4	3	0	3	4	4	3	4	3	3	4	3	4	4	4	3	4	4	3	4	4	3	3	0	3	3	4	0	4	4	4	0	3	3	3	4	4	3	0	0	0	4	3	0	3	3	4	4	4	0	3	0	3	3	3	3	0	4	3	3	3	4	3	3	0	4	4	3	3	4	4	3	3	4	4	4	3	3	4	4	3	3	4	3	3	4	3	4	3	3	3	3	4	3	3	0	4	4	4	4	3	4	3	0	4	3	3	3	4	4	0	3	4	3	4	0	4	4	3	0	3	3	3	3	3	3	3	3	3	0	3	4	3	3	3	3	4	4	4	0	3	3	4	4	4	3	4	0	3	3	3	3	3	3	3	3	3	0	0	3	3	3	4	4	3	0	3	3	3	3	4	4	4	3	3	3	0	3	3	0	3	3	3	4	4	4	4	4	0	0	3	0	4	4	4	3	3	3	3	3	4	3	3	0	3	4	3	3	4	3	0	3	3	4	3	4	3	4	3	4	3	0	4	4	3	3	4	4	4	4	4	3	3	3	3	3	4	3	0	0	4	3	4	3	3	0	4	0	4	4	4	3	4	4	4	0	3	3	3	4	3	3	3	3	3	3	0	4	3	3	3	0	0	3	4	0	3	0	3	4	4	4	3	0	4	3	4	0	4	4	3	3	4	3	3	4	4	4	3	4	3	3	3	3	3	0	4	3	3	0	0	3	4	4	0	4	3	0	3	4	4	0	3	4	4	3	3	3	4	0	3	3	3	3	3	3	3	3	3	3	4	3	0	3	3	4	4	3	3	3	0	3	3	3	4	3	4	3	4	3	0	4	3	4	0	4	3	3	4	3	4	3	0	0	4	0	4	3	3	3	3	4	3	0	4	3	3	3	3	3	3	0	4	3	3	3	3	0	0	3	0	3	3	4	0	3	0	3	3	4	3	3	3	3	4	4	3	3	3	3	4	3	0	4	0	4	3	3	3	3	0	0	4	3	4	4	4	4	3	3	3	3	3	4	3	0	3	3	0	3	4	4	4	4	0	3	3	4	4	3	0	3	4	3	4	3	3	3	4	4	4	3	3	0	3	3	3	0	3	3	4	3	3	3	3	3	4	0	4	0	0	4	0	4	4	4	4	4	4	4	4	3	4	3	3	3	3	0	4	3	4	3	0	3	3	3	3	4	3	3	3	3	0	3	0	3	4	3	4	0	4	0	4	0	4	3	3	4	3	3	4	4	3	0	0	3	3	3	3	3	3	3	3	4	3	4	3	4	4	3	4	3	3	0	4	4	0	4	3	3	0	4	0	4	4	0	3	3	0	4	3	3	4	0	4	4	3	3	3	0	0	3	4	3	4	4	0	4	4	4	3	3	3	3	4	3	3	3	3	4	3	4	3	3	4	4	3	4	3	3	3	0	3	3	3	3	4	4	4	3	3	0	3	4	4	0	4	3	3	3	3	3	3	3	3	3	4	0	3	4	3	4	0	4	3	4	3	3	3	4	0	3	4	3	4	4	4	3	0	0	4	4	3	4	0	3	3	3	0	3	3	3	3	3	3	3	4	3	4	4	0	4	4	4	4	0	3	3	3	4	0	4	3	3	3	3	0	0	3	3	3	0	0	3	3	3	4	0	3	4	3	0	4	0	4	3	3	4	0	3	4	3	4	4	4	4	3	3	3	0	4	3	4	4	4	3	0	0	3	3	3	4	3	3	4	3	4	3	0	3	3	0	4	3	0	3	3	3	0	0	3	4	0	0	4	3	3	3	0	4	3	0	4	3	3	3	0	0	3	4	3	3	3	0	3	0	3	3	0	3	3	3	3	0	4	3	3	4	4	4	3	3	0	4	0	3	4	3	4	0	4	4	4	4	4	4	0	3	0	3	3	4	0	3	3	3	3	4	4	0	3	3	0	3	3	3	4	0	3	3	3	4	3	4	3	3	0	3	3	4	3	4	4	3	0	3	0	4	3	3	3	3	3	3	3	0	0	3	3	3	3	3	0	3	3	3	3	0	0	4	3	3	4	3	3	3	4	0	0	3	3	3	4	0	4	4	3	3	4	0	4	4	4	0	3	3	3	4	4	3	3	0	3	4	4	4	3	3	3	3	0	4	3	3	3	3	3	3	0	4	0	4	4	4	3	3	0	0	3	3	3	3	3	3	3	4	3	3	3	3	4	0	4	3	4	3	0	0	0	4	0	3	0	4	3	3	3	0	0	3	0	3	4	3	4	3	0	3	3	3	3	4	3	4	4	0	3	3	3	4	3	4	3	4	4	3	0	3	3	3	3	3	3	3	4	0	3	4	4	4	4	0	3	0	3	3	0	4	3	4	0	4	3	3	0	0	4	4	3	3	3	3	0	3	4	4	3	4	3	3	0	3	4	4	3	4	4	0	4	4	4	4	3	0	4	4	4	0	4	3	3	4	3	3	0	3	4	3	0	0	3	4	3	0	3	4	4	4	4	3	0	0	0	4	3	3	3	4	3	3	3	3	0	4	4	0	0	0	0	4	4	4	3	3	4	0	3	3	4	0	3	3	3	3	3	3	4	3	0	4	3	4	3	3	0	0	0	4	3	4	0	0	4	3	4	3	4	3	3	4	0	4	0	4	0	3	3	4	0	4	3	4	3	0	4	0	0	4	4	0	4	3	3	3	4	3	4	3	0	4	0	4	4	0	4	4	4	3	0	3	0	4	3	3	3	3	0	3	3	4	0	4	4	3	4	3	3	3	0	3	3	3	3	0	4	4	3	3	3	4	4	3	4	3	4	4	4	0	4	4	3	3	3	0	3	3	3	0	3	0	0	0	4	4	4	3	4	4	3	4	0	3	3	0	3	0	3	3	4	3	3	4	3	4	0	4	3	3	0	3	3	4	0	0	0	3	3	3	0	4	3	3	3	3	3	0	4	4	0	0	0	3	3	3	3	3	0	3	4	3	3	3	3	0	0	3	4	3	4	0	4	0	3	3	3	4	0	0	4	0	0	3	3	0	3	4	4	0	4	3	0	3	0	3	4	3	3	4	3	4	0	4	3	0	0	3	3	3	4	3	3	4	0	0	4	3	0	4	3	4	4	4	3	0	0	3	3	3	3	3	3	3	3	0	3	3	0	3	3	0	0	0	0	3	3	3	4	3	4	3	3	0	4	4	3	3	0	3	4	3	3	0	0	0	0	0	0	0	3	0	0	0	3	0	3	4	4	3	3	0	4	4	4	0	3	3	4	4	3	4	3	0	0	3	4	0	0	4	3	3	3	0	4	3	3	4	4	4	4	4	3	0	0	0	3	3	3	0	0	0	3	3	4	3	3	0	4	4	3	3	3	3	3	3	0	3	3	4	4	4	3	4	3	3	4	3	3	0	3	0	3	4	3	4	3	3	3	0	0	3	4	4	0	3	3	3	4	3	3	0	3	3	4	3	0	4	3	0	0	3	4	3	4	4	0	3	0	3	3	4	3	3	3	0	3	3	4	3	4	0	3	0	4	3	3	3	4	4	4	3	3	4	3	4	0	3	0	3	3	4	3	3	0	4	3	3	3	0	0	4	3	4	0	4	4	4	3	4	0	3	3	4	4	3	3	3	4	3	4	3	3	3	4	3	3	3	3	4	0	3	3	0	0	3	0	3	3	3	3	4	3	4	4	4	4	3	0	4	3	3	4	4	3	4	3	4	0	4	3	0	3	4	3	3	3	3	3	3	0	3	3	3	0	4	3	4	3	0	4	4	0	4	0	0	0	3	0	0	4	3	0	4	0	3	0	4	4	3	3	3	4	3	3	0	4	0	0	3	4	4	3	3	4	3	3	4	3	3	3	3	3	4	4	3	0	4	3	4	4	3	4	4	4	4	0	0	3	3	3	4	3	3	3	3	0	3	3	3	3	0	4	4	3	0	3	3	3	4	0	3	0	0	0	3	0	4	3	3	0	4	0	4	4	3	3	3	4	3	3	3	3	3	3	0	3	0	3	0	4	0	0	3	3	0	0	3	3	3	4	0	3	0	0	0	3	0	4	4	0	0	4	3	3	4	4	4	0	3	4	3	4	0	4	0	3	3	4	4	0	3	0	4	3	4	3	0	3	0	3	4	4	3	4	3	3	3	3	0	0	0	4	0	3	4	3	3	4	3	3	4	0	4	0	4	3	4	4	0	4	3	3	3	0	3	0	3	3	3	3	0	0	4	4	3	3	0	3	3	3	3	4	0	3	0	3	0	3	3	4	4	4	0	0	0	4	4	0	4	4	0	3	3	3	3	4	3	0	4	0	0	4	0	3	3	0	0	3	3	0	3	3	3	3	4	0	4	3	4	3	3	3	0	4	0	0	0	4	3	0	4	4	4	3	4	4	3	4	4	0	3	0	4	4	3	3	4	0	4	3	4	3	3	3	4	0	0	3	4	3	4	3	0	0	0	3	4	3	4	3	4	3	3	3	4	4	0	3	3	3	3	4	0	3	0	3	4	0	3	4	3	0	3	3	3	0	0	3	0	3	4	0	0	3	3	3	4	3	0	3	0	0	0	4	3	0	3	0	4	4	4	0	4	3	0	3	3	0	3	3	4	0	4	4	4	0	0	3	3	4	4	3	3	4	4	3	0	3	3	0	3	4	3	0	3	3	0	4	3	4	0	3	4	3	4	4	3	3	3	4	0	3	3	3	4	0	3	3	3	0	4	4	4	4	4	0	3	3	4	0	3	4	3	3	3	4	3	0	3	0	0	0	3	3	3	4	0	4	3	3	0	4	0	0	4	0	0	3	3	4	4	4	3	4	0	0	3	4	0	3	4	4	3	0	4	4	0	3	0	3	0	4	3	3	0	4	3	0	3	3	3	3	3	3	0	3	4	0	0	3	4	0	4	0	4	3	3	3	4	0	3	4	0	3	3	4	3	3	0	3	0	4	3	3	4	0	3	3	0	4	3	4	3	3	3	4	3	3	4	3	0	3	4	4	4	4	4	3	3	0	3	4	3	4	3	3	3	4	4	3	4	4	3	3	0	4	4	0	0	3	4	3	4	3	0	4	3	3	3	0	4	3	0	4	0	3	4	4	0	4	4	4	0	3	4	3	3	4	0	3	3	0	4	0	0	3	4	4	0	4	3	4	4	0	4	4	3	0	4	3	3	3	4	4	4	3	3	3	0	4	3	0	0	0	4	4	3	0	3	4	3	0	0	3	0	3	3	0	3	3	4	4	4	4	4	3	0	3	0	0	0	4	3	3	3	0	4	3	3	4	3	4	3	3	3	3	4	0	3	4	0	3	3	3	4	0	0	3	4	3	0	4	3	3	0	0	3	3	0	4	0	0	4	0	3	4	3	3	4	4	3	3	3	3	3	4	4	3	0	0	3	3	3	3	3	0	3	4	3	3	3	3	3	3	0	0	4	3	0	4	0	4	0	4	4	4	4	0	4	3	3	3	4	0	0	3	0	0	0	3	4	0	3	3	3	3	3	4	3	3	3	3	0	3	3	4	0	0	3	3	3	3	0	4	3	3	4	3	3	4	3	0	3	3	3	0	0	0	0	4	0	0	0	4	0	0	4	4	4	3	0	3	4	0	3	4	4	0	0	4	4	4	4	0	4	0	4	3	3	4	3	3	3	3	0	0	3	0	0	0	0	3	3	3	3	4	0	0	4	0	3	3	4	4	0	4	3	4	0	4	4	3	4	3	4	4	4	3	4	4	4	0	4	3	4	4	3	3	4	0	4	4	4	4	0	3	0	4	4	4	0	3	3	3	3	0	3	4	3	0	3	4	4	4	3	3	0	4	0	3	0	0	0	0	4	3	4	0	0	4	4	3	3	4	3	3	0	4	4	0	3	3	4	0	3	3	0	4	4	4	3	0	0	4	0	4	0	0	4	3	0	0	4	3	3	0	3	4	3	0	3	0	0	4	4	3	0	3	4	3	4	3	3	4	3	3	4	0	3	4	0	3	4	4	0	4	4	0	0	3	4	3	4	0	4	3	4	4	3	4	4	4	0	3	4	3	4	3	0	3	3	4	4	0	3	3	4	4	3	3	0	4	3	0	0	0	4	4	3	0	4	0	0	3	4	4	3	0	3	0	3	0	3	0	3	0	4	0	3	0	3	0	3	3	3	0	4	0	0	3	0	4	0	0	3	4	4	3	3	3	0	0	3	4	3	0	4	4	4	0	4	0	4	4	4	4	3	3	0	3	0	4	3	3	0	4	4	3	3	4	3	3	3	3	4	0	3	0	0	0	0	0	0	0	3	4	3	4	3	0	3	4	0	4	3	0	0	3	3	3	0	4	0	0	4	3	3	3	4	3	4	0	4	3	0	3	3	0	4	4	3	4	0	3	4	0	0	0	3	3	4	4	0	0	0	0	3	4	4	3	3	0	3	4	0	4	3	0	3	4	4	4	3	3	3	0	0	3	4	0	0	0	3	3	3	0	0	4	3	0	3	3	3	3	4	0	0	3	3	3	3	0	0	3	4	4	3	4	4	3	0	4	3	0	3	3	0	0	4	0	0	0	3	3	0	0	4	3	3	3	0	0	0	4	4	0	4	4	0	3	3	3	3	3	0	0	3	0	4	0	0	0	4	4	3	3	4	0	0	3	0	0	4	3	3	4	0	4	0	0	0	0	0	3	0	4	3	3	4	3	0	3	3	3	0	0	0	0	3	0	4	3	0	3	4	0	3	3	3	4	4	0	0	0	3	3	3	3	3	0	4	0	3	0	4	3	3	0	3	4	0	4	0	4	3	4	4	4	0	4	0	0	0	0	3	0	3	0	0	4	3	3	0	3	4	0	0	4	0	0	0	0	4	0	3	0	0	0	0	3	4	3	0	0	3	3	0	3	0	0	0	3	4	3	4	3	3	0	4	3	4	0	0	4	4	3	0	0	3	4	0	0	4	3	3	3	4	0	0	0	0	3	4	0	0	0	4	0	3	4	0	3	0	0	3	4	3	4	4	4	0	0	0	0	3	0	4	0	3	0	0	4	0	4	0	3	0	0	4	0	0	0	4	3	4	0	0	0	4	4	3	4	4	4	4	4	0	0	0	0	4	3	0	3	4	3	3	0	3	3	3	0	3	4	3	0	4	0	3	0	0	4	0	3	3	3	0	0	3	3	4	0	0	3	4	0	3	4	0	4	0	3	3	0	0	3	3	3	4	3	3	3	0	3	0	3	0	4	0	4	3	0	3	3	0	4	0	0	0	0	3	4	0	3	3	4	0	4	3	4	4	3	3	4	3	3	3	3	0	3	3	4	0	3	3	3	4	0	4	3	3	3	0	3	0	4	3	4	0	4	0	4	3	4	3	4	0	3	3	3	3	0	3	3	4	4	3	0	3	0	0	4	0	3	3	3	4	4	3	3	4	3	3	0	0	0	4	4	3	0	3	0	3	4	0	3	4	4	0	0	0	0	3	4	0	0	3	3	3	0	0	0	3	0	0	4	0	4	0	0	4	4	0	4	0	0	0	0	0	3	4	4	3	0	4	0	3	0	3	3	3	3	0	0	0	0	3	3	4	3	3	0	0	4	3	3	4	0	0	3	4	4	0	4	4	3	3	3	3	3	0	3	4	3	0	3	3	0	0	4	3	0	0	3	0	0	3	3	0	4	4	3	4	4	3	4	3	4	4	0	4	0	4	0	0	4	3	0	0	3	4	3	0	4	0	4	3	0	3	4	3	4	3	0	3	0	0	4	0	3	0	3	0	3	4	0	4	4	3	0	3	0	4	4	3	3	4	0	0	3	3	0	4	0	4	3	3	3	3	3	4	4	0	0	0	0	3	3	4	0	4	3	3	0	4	4	3	3	0	3	4	3	0	0	0	3	0	0	0	4	3	4	0	0	0	0	0	0	4	0	0	4	3	4	0	4	0	0	4	4	3	4	0	3	3	0	4	3	4	3	3	4	3	3	0	0	0	0	0	3	3	4	4	0	4	0	3	4	4	3	0	3	3	3	3	4	0	4	4	0	3	4	0	4	3	0	0	3	3	3	4	0	4	4	4	3	0	4	0	3	0	3	3	0	3	0	3	3	4	0	3	0	0	0	0	3	4	0	3	0	3	0	0	0	4	0	4	0	0	0	0	4	4	0	3	3	4	3	4	3	4	0	4	3	0	0	4	0	4	0	4	3	0	3	4	3	4	3	0	0	4	4	4	4	4	4	3	0	4	0	4	4	4	0	3	0	0	3	0	3	0	3	0	3	3	4	4	3	4	0	0	4	3	4	0	0	3	3	0	0	0	0	0	0	3	0	0	0	0	0	0	4	4	3	4	4	0	0	3	0	3	3	0	3	4	0	4	0	0	3	3	4	4	0	0	4	3	4	0	0	4	4	3	3	0	0	4	4	0	0	4	4	0	0	0	4	4	3	0	3	0	4	0	0	4	0	3	0	0	0	3	0	3	0	4	4	4	3	4	4	3	3	0	4	3	3	0	3	4	4	4	3	4	3	4	0	3	4	0	3	3	3	0	4	0	0	0	4	4	4	4	3	0	3	0	4	3	0	4	4	0	4	4	4	4	4	0	0	3	0	3	4	0	4	0	4	4	0	4	3	0	3	3	0	4	3	3	4	0	3	0	0	0	4	0	4	0	4	4	4	3	3	4	0	4	0	0	4	3	4	3	4	0	4	0	4	0	0	4	3	3	4	0	0	3	0	4	0	4	0	3	4	0	4	0	3	3	4	0	4	4	3	0	3	3	3	4	0	0	0	4	0	4	3	3	4	4	4	4	3	3	0	0	4	4	4	4	4	3	0	4	3	0	3	3	4	0	3	0	0	0	4	4	4	3	0	0	4	3	0	0	3	4	0	4	3	3	0	0	4	0	4	0	3	0	0	0	3	3	3	3	4	0	4	3	0	4	0	4	4	3	3	0	0	0	0	0	0	3	4	0	0	4	4	0	4	0	3	0	0	0	4	0	4	0	0	0	3	4	3	4	0	4	4	0	0	4	3	0	3	0	3	3	4	0	0	4	4	0	0	0	3	3	0	0	0	0	0	0	0	4	0	0	4	3	0	3	4	4	0	4	0	0	3	0	0	3	0	0	0	0	3	3	0	0	0	0	4	4	0	0	4	0	3	3	3	3	3	0	3	0	0	0	4	3	0	3	0	3	4	4	3	4	4	4	0	0	0	3	0	0	0	0	0	4	4	3	4	4	3	0	0	0	0	4	4	0	3	4	0	4	0	4	0	0	3	4	4	0	3	0	0	0	4	4	4	4	3	4	4	0	3	3	0	0	3	0	3	3	4	0	0	3	3	0	0	3	3	4	3	4	3	4	3	4	0	3	4	3	3	3	3	4	0	3	4	3	4	0	0	3	0	4	3	3	3	0	0	0	3	3	0	0	4	3	3	0	4	4	4	3	3	4	0	3	4	4	0	0	4	0	4	0	3	3	0	0	3	0	0	0	0	4	3	4	4	0	3	0	0	3	4	3	4	4	0	3	0	3	0	0	0	3	4	3	4	3	0	0	4	3	4	0	4	4	3	4	3	4	3	4	3	0	3	4	4	3	0	0	0	3	0	3	3	0	3	4	4	0	4	0	3	3	3	3	3	0	4	3	4	0	0	4	3	0	0	0	3	0	3	0	3	3	3	4	4	4	0	0	0	3	0	0	0	3	0	0	0	0	3	4	0	4	0	4	3	0	3	3	4	0	3	0	0	0	4	0	3	3	0	0	0	3	3	4	3	0	0	0	4	0	0	3	0	4	4	0	0	3	4	0	4	0	0	4	0	0	0	4	0	0	0	0	4	0	0	4	0	3	0	3	3	3	0	0	0	4	0	4	4	4	0	4	3	4	0	4	0	4	0	3	4	0	4	3	0	4	3	3	0	3	0	0	3	4	4	3	3	0	4	0	0	3	0	4	0	3	0	3	4	0	3	0	4	3	0	0	0	3	4	3	3	3	0	0	0	4	4	4	4	3	0	0	0	0	0	3	3	4	0	3	0	0	4	4	4	0	3	4	4	3	0	3	4	3	4	0	4	3	0	3	4	3	0	3	3	3	4	0	0	3	0	0	0	0	0	0	0	3	3	0	0	4	3	0	0	3	0	3	4	0	0	3	3	0	0	4	4	4	3	0	4	0	4	4	0	0	0	0	3	3	0	0	3	0	3	0	4	4	3	0	0	4	0	0	0	4	3	0	0	4	0	0	4	4	0	4	0	0	0	4	0	0	4	0	4	3	4	4	0	3	3	4	0	3	4	0	4	4	0	4	0	3	3	3	3	0	4	0	3	4	3	3	0	3	4	4	0	0	3	4	3	3	3	0	0	0	0	4	4	3	0	3	0	0	4	0	4	0	3	3	0	0	3	0	4	3	3	0	4	4	4	3	4	0	0	3	3	3	4	3	3	0	3	3	4	0	0	0	3	3	0	0	4	0	0	3	0	4	0	4	4	0	3	0	3	0	3	0	0	3	0	0	3	0	0	0	3	0	3	0	4	0	4	0	0	3	3	0	3	0	4	4	4	4	3	4	0	0	0	0	3	0	0	0	4	4	0	4	0	3	0	4	0	4	0	4	0	0	3	0	0	3	0	3	0	4	3	3	3	3	3	0	0	4	0	0	3	0	4	0	0	3	3	0	0	3	0	4	0	0	0	4	4	3	4	0	0	0	0	0	4	4	3	0	0	3	3	0	4	4	3	3	0	0	3	4	4	4	4	0	4	0	4	3	0	3	0	0	4	3	0	4	0	4	0	4	4	0	3	4	4	0	4	0	3	0	3	0	0	4	0	4	0	4	0	3	4	0	0	3	0	4	0	0	3	4	0	0	0	3	0	4	0	0	3	4	4	0	4	4	0	0	0	0	3	0	4	3	3	0	0	4	0	0	0	0	3	0	0	0	4	0	4	4	0	3	3	3	4	3	0	3	0	4	3	0	3	3	3	0	0	0	0	3	3	0	3	0	0	3	3	0	3	3	4	0	0	0	0	4	0	0	0	0	3	3	0	3	0	0	0	0	0	0	0	3	4	3	0	0	0	0	0	4	3	3	0	4	3	3	0	3	4	0	0	0	4	0	3	4	4	4	0	0	0	3	0	0	4	0	4	3	0	0	0	0	0	3	0	0	0	0	3	0	0	0	0	0	0	3	0	0	3	4	0	3	0	0	0	4	0	0	0	0	3	3	4	3	3	0	3	3	0	0	4	4	4	4	0	0	0	4	3	0	3	0	3	0	0	3	0	0	3	0	3	4	0	4	4	4	4	0	4	4	0	4	4	0	0	0	0	0	0	0	3	3	3	3	0	3	3	0	4	3	0	4	0	0	3	0	0	0	3	4	3	0	0	0	4	3	3	3	0	0	0	0	4	0	3	3	0	4	3	0	0	0	0	0	0	3	0	3	3	4	3	0	3	0	3	3	0	4	0	3	0	0	0	3	0	0	4	0	3	0	4	4	0	0	3	0	4	0	3	0	4	0	0	0	0	0	4	0	0	4	0	4	0	0	0	0	0	0	0	4	4	3	4	0	3	4	0	3	0	0	3	3	0	3	0	0	0	3	0	0	0	0	0	3	0	3	0	4	0	3	4	0	3	3	0	0	0	3	4	3	0	3	0	0	4	0	3	4	4	0	0	0	0	4	3	4	3	0	0	0	0	4	0	4	4	4	0	0	3	0	3	3	0	4	0	4	0	0	3	4	0	0	0	0	0	0	0	3	0	0	4	0	0	3	0	4	0	4	0	0	0	4	3	4	0	4	0	4	0	0	0	3	0	0	0	0	0	0	4	0	0	4	3	3	0	4	0	0	3	3	4	0	4	3	3	0	0	0	3	0	0	0	0	0	0	0	3	4	4	3	0	0	0	0	0	0	0	3	0	4	0	4	0	3	0	3	0	4	0	3	0	0	3	4	0	0	0	0	3	3	0	0	4	4	3	0	0	3	3	0	0	0	0	0	0	0	0	0	0	0	3	0	0	4	0	4	4	0	4	0	4	3	0	3	0	3	4	3	0	0	0	0	0	0	3	0	0	4	0	3	0	3	3	0	0	4	0	4	0	0	0	0	0	4	0	0	0	3	0	4	0	0	4	4	0	3	0	4	0	0	0	0	0	4	4	3	4	3	0	0	3	0	0	3	0	0	4	0	0	4	4	3	3	0	3	0	0	4	0	0	0	3	0	3	4	0	0	3	0	0	0	4	0	0	4	0	0	4	3	0	0	3	0	0	0	0	0	0	0	0	0	3	3	3	4	0	4	0	0	3	0	4	0	0	0	3	0	0	3	0	0	0	0	3	3	0	0	0	0	4	0	4	3	4	4	3	0	0	0	3	4	0	0	3	4	0	0	0	4	0	4	0	0	0	0	3	0	0	0	0	0	3	4	0	3	4	0	4	0	4	0	3	0	4	0	4	0	0	0	3	3	4	0	4	4	0	0	0	3	4	4	4	0	3	3	0	0	4	0	4	0	0	0	0	0	0	0	0	0	0	0	4	3	0	0	0	4	4	0	4	3	4	0	0	4	3	4	0	0	0	0	0	0	3	4	0	0	0	4	0	3	4	0	4	0	0	0	0	0	4	0	0	0	0	3	0	4	0	0	3	3	0	4	4	0	0	0	0	4	3	0	0	0	0	3	3	0	0	0	3	0	3	3	3	3	3	0	4	0	0	0	4	0	0	3	3	3	0	3	4	0	4	0	0	4	0	4	3	0	0	4	0	4	4	3	0	0	0	0	0	0	0	0	0	4	0	0	0	0	3	0	0	3	0	0	3	4	0	4	0	0	0	3	0	0	3	0	3	0	0	0	4	4	0	0	4	4	0	0	0	0	3	0	0	0	0	4	3	0	0	3	0	0	4	0	0	0	0	0	3	0
AU_ABR_35	1	4	3	3	3	3	3	3	3	3	3	4	3	4	3	4	3	3	3	3	3	3	3	3	3	3	3	4	3	3	3	3	3	3	3	3	3	3	3	3	3	4	3	3	3	3	3	3	3	3	3	3	3	3	4	4	3	3	3	3	3	3	3	3	3	3	3	3	3	3	3	3	3	3	4	3	3	4	3	3	3	3	3	3	3	3	3	3	3	3	3	3	3	3	4	3	3	3	3	3	3	4	3	3	3	3	3	3	3	3	3	4	3	3	3	3	3	4	3	3	3	3	3	3	3	3	3	4	4	3	3	4	3	3	3	4	3	4	3	3	3	3	3	3	3	3	3	3	4	3	3	3	3	3	3	3	3	3	3	3	3	3	3	3	3	3	4	3	3	4	3	4	3	3	3	3	3	3	4	3	4	3	3	3	3	3	3	3	3	3	3	3	3	3	3	3	3	3	3	4	4	3	3	3	3	3	3	3	3	3	3	3	3	3	3	4	3	3	3	3	3	3	3	3	3	3	3	3	4	3	4	3	3	3	4	3	3	3	3	3	3	3	4	3	3	3	3	3	3	3	4	3	3	3	3	3	3	3	3	3	3	3	3	3	3	4	3	3	3	3	4	3	3	3	3	3	3	3	3	4	3	3	3	3	3	3	3	3	3	3	3	3	3	3	3	3	4	3	4	4	3	3	3	3	3	3	3	3	3	3	3	3	3	4	3	3	3	3	3	3	3	3	4	3	3	3	3	3	3	4	3	3	3	3	3	3	3	3	3	3	3	3	3	3	3	3	4	3	3	3	3	3	3	3	3	3	3	3	3	4	3	3	3	3	3	3	3	3	4	3	3	3	3	3	3	3	3	3	3	3	4	4	3	3	3	3	3	3	4	4	3	3	3	3	3	3	3	3	3	3	3	4	4	3	3	3	3	3	3	3	3	3	3	3	3	3	3	4	3	3	4	3	3	3	3	3	3	3	3	3	3	3	3	3	4	3	3	3	3	3	3	4	3	3	3	4	3	3	3	3	3	3	4	4	3	3	4	3	4	4	3	3	3	3	3	3	3	3	4	4	3	4	3	3	4	3	3	3	3	3	3	3	3	3	3	3	3	3	4	3	3	3	3	4	3	4	4	4	3	3	4	3	3	3	3	3	3	4	3	3	3	4	3	3	3	3	3	0	3	3	3	3	3	4	3	4	4	3	3	4	3	4	4	3	3	4	3	4	3	3	3	3	4	3	3	3	3	3	4	4	3	3	3	3	4	3	4	3	3	3	3	3	3	3	3	0	3	4	3	3	3	4	3	3	4	4	3	3	3	3	3	3	3	4	4	3	4	4	3	4	3	3	3	3	3	3	4	3	3	4	3	3	3	4	3	4	3	4	3	3	3	3	3	3	3	4	3	0	3	3	3	3	3	3	4	3	3	3	3	3	4	3	3	3	3	3	3	3	3	3	3	4	3	3	3	0	3	3	3	3	3	3	3	4	4	3	3	3	3	3	0	3	3	3	4	3	3	3	3	3	3	3	3	3	3	3	3	3	3	3	3	3	3	3	3	3	4	4	3	4	3	4	4	3	3	3	3	3	3	3	3	3	4	3	3	3	3	3	3	3	4	4	3	3	0	4	3	4	3	3	3	3	3	3	3	0	4	4	3	3	3	3	4	3	3	3	3	3	4	4	4	3	3	4	3	3	3	3	3	3	3	4	3	3	3	3	3	3	3	3	3	3	4	3	4	3	3	4	3	3	3	3	4	3	4	3	3	3	4	3	4	3	4	3	3	3	3	4	3	3	0	3	3	3	3	3	3	3	3	3	3	3	3	3	3	0	3	3	3	3	3	3	3	3	3	3	4	3	4	4	4	3	3	3	3	3	4	0	3	3	3	3	3	3	3	3	3	3	3	3	4	3	3	3	3	3	3	3	4	3	3	4	3	3	0	0	3	3	3	3	3	3	3	3	3	3	4	3	3	3	3	3	3	3	3	3	3	3	4	4	3	4	3	3	3	3	3	4	3	3	3	3	3	3	4	3	3	3	4	3	3	3	3	3	3	3	3	4	4	3	3	4	3	4	0	3	3	0	3	3	3	0	3	4	3	4	3	3	3	3	3	3	3	4	3	3	3	3	3	3	3	3	3	4	3	3	3	3	3	3	3	3	3	3	3	4	3	3	3	4	3	3	4	3	3	3	3	3	3	3	3	3	3	3	3	4	3	3	3	3	3	3	4	3	3	4	4	0	3	3	3	3	3	0	3	3	3	3	3	4	4	3	4	3	3	3	3	3	3	3	3	3	3	3	3	3	3	4	3	3	3	3	3	3	3	3	3	4	3	3	4	3	3	3	0	4	3	3	3	3	3	4	4	4	0	3	3	3	4	3	3	3	3	3	3	3	3	3	3	3	4	3	3	4	4	4	3	3	3	3	4	3	3	4	3	3	3	4	3	3	3	3	3	3	3	3	3	4	4	3	3	3	3	3	3	3	3	3	3	3	3	4	3	3	3	4	3	3	3	4	3	3	4	3	3	4	4	3	3	3	4	3	3	3	3	3	3	3	4	3	3	4	3	3	3	3	4	0	3	3	4	3	4	4	3	0	3	4	3	3	3	4	0	3	3	3	3	4	3	4	3	4	4	3	3	4	4	3	3	3	3	3	3	3	3	0	4	3	3	3	3	3	3	3	3	3	3	4	3	4	3	3	4	4	3	3	3	3	3	3	3	3	3	4	3	3	3	4	4	3	3	3	3	3	3	4	3	3	3	3	3	3	3	3	3	4	3	3	3	4	3	3	3	4	3	3	3	3	3	3	3	3	3	0	3	4	3	3	4	3	3	3	3	4	4	3	4	3	3	3	3	3	3	4	3	3	3	3	3	3	3	3	3	3	4	3	4	3	3	4	3	3	3	3	3	3	3	3	3	4	4	0	3	3	4	3	4	3	3	4	3	4	3	3	3	3	4	4	3	3	3	0	3	3	3	3	3	3	3	3	4	3	0	4	3	3	3	3	4	4	3	4	4	4	4	3	4	3	3	3	3	3	3	3	3	0	3	3	3	3	3	4	4	3	3	3	4	3	3	3	3	0	3	3	4	3	3	3	3	3	3	3	3	3	3	3	3	3	3	3	3	3	0	3	3	4	4	3	3	3	3	3	3	3	3	3	4	3	3	3	4	3	3	3	3	4	3	4	4	3	3	0	3	4	3	3	3	4	3	3	0	3	3	4	3	3	3	3	3	3	3	4	3	3	3	0	3	0	3	3	3	3	4	3	3	3	3	3	3	3	3	3	3	3	3	3	3	4	4	3	4	4	3	3	3	3	4	3	3	3	3	3	3	3	3	3	4	3	3	3	3	3	3	3	3	3	4	3	4	3	4	3	4	3	3	3	3	3	0	4	3	3	3	3	3	3	3	3	3	3	3	0	3	3	3	3	3	3	3	4	3	4	3	3	3	3	3	4	3	3	3	3	3	3	3	3	3	3	0	3	4	3	3	3	0	4	3	3	3	3	3	3	3	3	4	4	4	4	3	3	3	4	3	3	3	3	3	3	4	3	3	3	3	3	3	4	4	3	3	3	4	3	4	3	0	4	3	3	3	3	4	3	3	3	3	4	3	3	4	3	3	0	3	3	3	4	3	3	3	3	4	3	3	3	3	3	3	3	4	3	3	3	3	3	3	3	4	0	0	3	3	3	3	3	3	3	3	3	3	3	3	3	3	0	4	4	3	0	0	3	0	3	3	3	3	3	3	3	3	4	0	3	3	3	3	3	4	3	3	3	4	3	3	3	3	3	3	3	3	4	3	3	4	3	4	4	4	3	3	0	3	3	4	3	0	3	3	3	3	3	3	3	3	3	3	3	3	3	3	3	0	3	3	3	3	4	3	3	4	0	4	4	3	3	3	3	3	3	4	3	3	3	3	3	4	3	4	0	3	4	4	3	3	0	3	3	4	3	3	3	3	3	3	0	3	4	3	3	3	3	4	4	3	3	4	4	4	3	3	4	3	3	0	3	3	3	4	3	3	4	3	3	3	3	3	3	3	3	3	3	3	3	3	0	0	3	3	3	3	3	3	3	3	4	3	3	3	4	3	0	3	3	3	3	3	0	3	3	3	3	4	3	4	4	3	4	3	4	4	3	3	3	3	3	0	4	3	3	3	3	3	4	3	3	0	4	3	0	3	3	4	4	3	3	3	3	3	4	3	3	3	3	3	3	3	4	0	3	0	3	3	4	3	3	4	3	4	3	4	3	0	4	3	3	3	3	3	3	3	3	4	0	3	3	3	0	3	3	3	3	3	4	3	4	3	3	4	4	3	0	3	4	4	3	0	4	3	3	3	3	3	3	3	3	4	3	4	3	3	3	3	4	3	3	3	3	3	3	3	4	4	3	3	3	3	3	3	3	3	0	3	3	3	3	3	3	3	3	3	3	4	3	3	3	3	3	3	3	3	3	3	3	0	3	3	4	3	3	3	3	3	3	4	3	4	3	3	0	4	3	4	4	0	3	3	3	3	4	3	3	3	3	0	3	0	3	4	3	3	3	3	3	0	4	3	0	0	0	3	3	3	4	0	4	3	4	3	4	4	3	3	3	4	3	3	3	3	3	4	3	3	4	3	3	3	3	3	4	3	4	3	3	3	3	3	4	4	3	3	3	3	3	3	3	3	3	3	3	3	3	3	3	3	3	0	3	3	3	3	3	3	3	4	3	3	4	3	4	3	3	4	3	3	0	3	3	3	3	3	0	3	3	0	4	4	0	0	3	3	4	3	3	3	3	3	3	3	0	3	3	3	3	3	4	3	4	3	4	4	3	3	3	3	3	4	4	4	3	4	3	3	3	0	3	3	3	3	3	3	4	3	4	3	3	3	3	3	3	3	0	3	3	3	3	3	3	4	0	3	3	3	4	3	3	3	3	4	4	3	3	3	3	3	0	4	3	3	3	3	3	4	3	0	3	3	3	4	3	3	3	3	4	3	0	3	3	3	3	3	0	4	3	4	3	3	3	3	4	3	3	4	3	3	0	3	3	3	0	4	3	4	3	4	3	3	3	3	4	4	3	0	3	4	3	3	3	3	0	3	3	3	3	4	3	3	3	0	0	3	4	3	3	4	3	4	3	4	3	3	3	3	4	3	3	3	3	3	3	3	3	3	3	3	4	3	3	3	0	3	3	3	3	4	3	3	3	3	3	3	3	4	4	4	3	3	3	3	3	3	4	3	0	3	4	3	0	0	3	3	3	0	4	4	3	3	3	4	3	3	3	3	3	3	3	3	3	3	4	3	3	3	4	3	4	3	3	3	3	4	4	3	3	4	3	3	3	3	3	3	3	0	3	3	3	4	3	4	3	0	0	3	3	3	4	0	3	3	3	4	3	3	3	4	3	4	3	0	4	0	4	3	3	4	3	3	0	4	4	3	3	3	0	3	3	3	3	3	4	3	3	3	4	3	0	4	4	3	3	0	3	3	3	3	3	3	3	0	4	3	3	3	3	3	3	3	3	3	3	3	3	3	3	3	3	3	4	3	3	3	3	3	3	4	3	3	3	3	3	4	3	4	0	3	3	3	3	0	3	3	3	3	3	3	0	4	3	3	3	3	3	4	3	3	4	3	4	3	4	3	3	4	3	3	3	3	4	3	3	3	3	3	4	3	3	3	3	4	3	4	3	3	4	3	3	3	3	3	4	4	0	3	4	3	3	0	0	3	3	4	3	3	0	3	3	3	4	4	4	4	3	3	3	0	3	3	0	4	3	3	3	3	3	3	3	3	3	3	0	3	3	3	3	3	0	3	0	4	4	3	3	3	3	3	3	0	3	3	4	4	0	3	3	3	3	3	3	4	3	4	3	0	3	0	3	0	3	0	3	3	3	3	0	3	3	4	3	3	4	3	4	3	3	3	3	3	3	4	4	3	3	4	4	3	3	3	3	3	3	3	3	4	0	4	3	3	4	4	4	4	3	0	3	3	3	4	4	3	3	3	4	3	3	3	3	3	3	3	4	4	3	3	4	3	3	3	3	3	3	0	4	3	3	3	3	3	4	3	3	3	3	3	3	0	4	3	0	3	3	3	0	3	4	3	3	3	4	3	3	3	4	4	3	3	4	3	3	4	0	3	4	3	3	3	3	3	3	3	3	3	3	4	4	3	3	3	3	3	3	3	3	3	3	4	3	0	3	3	3	4	3	4	3	3	3	0	3	3	3	0	3	0	3	3	3	0	3	3	3	3	3	3	3	3	3	3	3	3	3	4	3	4	3	3	3	4	3	4	3	0	3	3	3	4	3	3	3	3	0	3	4	3	3	3	0	4	3	3	0	3	0	3	3	0	4	3	4	4	3	0	3	3	0	3	3	3	4	0	3	4	3	3	3	3	3	3	3	3	3	3	3	3	3	3	3	3	3	4	3	3	3	3	3	3	4	0	3	4	4	3	3	3	3	4	4	0	3	3	3	3	3	3	3	3	3	4	3	3	0	3	3	3	3	3	3	4	4	3	3	3	3	3	4	3	3	3	3	3	4	3	3	0	3	4	3	4	3	3	4	0	4	3	4	3	4	3	3	3	3	3	3	3	0	0	3	3	0	3	4	3	4	3	3	3	4	3	4	3	3	4	3	3	3	3	4	3	0	3	4	3	0	3	3	3	0	3	3	0	0	3	3	3	3	3	3	3	3	3	4	4	3	3	3	3	3	4	3	3	3	3	3	3	3	3	3	3	4	3	3	4	3	3	4	3	4	4	4	4	3	3	3	3	3	3	3	4	4	0	3	3	3	3	3	4	3	3	3	3	3	0	3	3	3	3	3	3	3	3	4	3	3	4	4	4	0	3	0	3	3	3	4	3	3	0	3	3	3	3	3	3	4	4	0	4	3	0	0	3	3	3	3	3	3	4	4	3	3	3	4	3	4	4	3	3	4	3	3	0	3	3	3	3	3	3	0	3	3	3	3	3	4	0	4	3	4	4	4	3	3	3	0	3	3	3	4	3	3	3	3	4	4	3	3	3	3	3	3	3	3	4	3	3	3	3	3	4	3	3	3	3	3	3	3	0	3	4	3	0	4	3	3	3	4	3	0	3	3	3	3	3	3	3	4	3	3	3	3	3	4	3	3	3	4	3	3	3	4	3	4	3	3	3	3	3	4	4	0	4	0	3	4	3	3	3	4	3	3	3	3	3	3	4	0	3	4	4	3	3	4	3	3	4	0	3	4	4	3	3	0	3	0	3	3	0	3	3	3	3	3	0	4	3	3	0	3	3	3	3	3	0	3	3	3	3	3	3	3	3	3	0	4	3	3	0	0	3	4	3	3	4	0	3	3	4	3	4	3	3	3	4	3	3	3	4	3	0	3	3	3	3	0	3	3	3	0	3	3	3	3	3	4	4	4	3	3	3	3	0	4	3	3	3	4	3	3	3	0	4	3	4	3	3	0	3	0	0	4	3	3	4	4	3	3	4	4	3	4	3	3	3	3	3	0	4	3	3	3	3	4	3	3	0	4	4	0	3	3	4	3	3	3	3	4	3	3	4	3	3	3	3	4	3	3	4	3	3	3	3	0	4	4	3	3	3	0	3	3	3	3	4	4	3	4	3	3	3	0	3	4	4	4	3	4	3	4	0	3	3	4	3	3	0	4	0	0	3	3	3	3	3	3	3	3	4	3	4	4	3	3	4	3	3	3	3	3	3	3	3	3	3	3	3	3	3	4	3	3	0	3	4	3	0	3	3	3	3	4	3	3	4	0	3	3	3	3	3	3	4	4	4	4	3	3	3	0	4	3	4	3	3	0	3	3	3	3	3	0	3	3	4	3	3	4	3	3	3	3	3	4	3	3	3	3	0	4	3	3	3	4	0	4	3	4	3	3	0	3	0	3	0	3	0	4	3	0	3	3	0	3	3	3	0	0	3	3	3	3	3	3	4	4	3	3	3	4	3	3	4	3	0	3	3	3	3	3	3	3	0	4	0	4	3	3	3	4	3	3	4	3	3	3	0	4	3	4	3	0	3	3	3	4	3	4	3	3	0	4	3	4	3	4	3	3	3	3	4	3	3	4	0	4	0	3	4	3	3	4	3	3	3	4	0	3	3	3	3	4	4	3	3	3	3	0	3	3	4	3	3	0	3	3	3	0	3	4	0	3	3	3	3	3	3	4	3	3	3	4	3	3	3	4	3	3	4	3	3	3	3	3	4	0	4	3	4	4	3	4	3	0	4	0	0	3	4	3	3	3	0	3	0	3	3	4	4	3	3	0	3	3	3	3	3	4	3	3	4	3	0	0	0	3	3	4	3	3	0	3	3	3	3	4	0	3	4	3	4	3	0	3	0	0	3	0	3	4	3	4	0	3	3	3	3	3	0	3	3	4	3	3	4	3	3	3	3	3	3	4	3	4	4	0	3	0	3	3	4	3	0	3	3	3	0	3	4	3	3	3	0	3	4	3	3	3	3	0	3	3	0	3	4	3	3	3	3	4	4	0	0	4	3	3	3	3	3	3	4	4	3	3	3	4	4	3	4	4	3	3	3	4	3	3	3	3	3	3	4	3	3	3	3	3	3	4	3	4	4	3	4	3	0	4	0	3	3	3	3	3	0	3	4	3	3	0	3	3	4	0	3	4	3	0	0	3	3	3	3	3	3	4	0	3	0	0	3	3	3	3	3	3	3	3	3	3	3	3	3	0	3	3	3	3	3	0	3	3	0	3	3	4	3	3	0	3	3	4	3	0	0	3	3	0	0	3	4	0	0	4	3	3	0	4	4	3	4	4	4	3	3	3	4	4	3	4	4	4	3	4	4	3	3	3	3	4	3	3	4	0	3	3	4	3	4	3	3	0	4	4	3	3	3	3	3	4	4	3	3	0	3	4	3	4	3	3	4	3	3	3	4	3	3	0	3	3	4	3	3	3	3	3	3	3	4	3	4	4	4	3	3	4	3	3	3	3	3	0	3	0	4	3	4	3	4	0	3	3	0	4	4	3	3	3	3	3	0	3	3	3	3	0	4	0	3	0	3	3	3	3	3	0	3	3	3	4	4	3	0	4	3	4	3	3	0	3	3	4	3	4	3	3	4	3	0	3	4	3	3	4	3	3	3	0	3	3	4	3	3	0	4	4	3	3	3	4	3	0	3	3	4	4	3	4	4	4	4	3	4	3	3	3	3	3	0	3	3	3	3	3	3	4	3	0	3	3	3	3	3	3	4	0	3	0	3	3	4	3	3	0	4	3	3	3	3	3	3	3	3	3	3	3	0	3	3	0	0	4	3	3	3	3	4	3	4	3	3	3	3	0	4	3	3	4	3	3	3	3	4	3	0	4	3	0	3	3	3	3	3	3	3	0	3	3	4	3	3	3	3	0	0	3	0	3	0	3	3	0	3	4	4	4	3	4	4	3	3	4	0	3	4	3	4	3	3	3	3	3	3	3	4	3	3	3	3	3	3	3	3	0	3	3	4	3	4	4	4	0	4	0	3	3	3	3	3	3	3	3	3	3	3	4	0	3	3	3	3	3	3	0	3	3	3	4	4	0	0	3	4	3	4	3	3	3	3	3	4	3	3	4	3	4	3	3	3	3	3	3	0	3	3	3	3	4	3	3	4	4	3	0	3	4	3	3	3	4	3	4	3	0	3	3	3	0	4	4	0	3	3	3	3	3	3	3	3	0	3	3	3	4	3	3	3	3	3	3	3	3	4	3	4	3	3	3	3	3	4	0	3	0	3	3	0	3	4	0	3	0	4	3	3	3	3	3	4	0	3	3	0	3	3	3	3	3	3	3	4	3	3	3	3	4	0	3	4	3	3	4	0	3	3	4	3	4	3	0	3	3	4	4	3	0	3	3	0	4	3	0	3	4	4	0	3	3	0	3	0	3	4	0	4	4	4	3	3	3	3	4	3	0	3	3	3	3	4	4	4	0	3	0	3	3	4	3	3	3	4	0	3	3	0	0	4	3	4	0	3	0	3	3	3	0	3	0	4	3	3	3	3	3	3	3	4	3	4	4	4	0	4	3	3	4	4	0	4	3	4	3	3	3	3	0	3	3	4	3	4	3	3	3	0	0	3	3	3	3	3	3	3	3	3	3	4	0	0	4	3	0	4	3	4	4	0	0	4	3	0	0	3	3	3	3	3	3	3	0	3	4	3	4	3	3	4	0	0	3	3	0	3	3	0	4	3	3	4	4	3	0	4	4	0	4	4	4	4	3	4	4	3	4	4	3	0	0	3	3	4	3	0	4	4	3	3	3	4	3	3	0	3	4	3	3	4	4	3	4	3	4	3	3	3	3	3	3	3	3	3	3	3	4	4	4	3	3	3	4	3	0	3	4	4	3	3	3	3	3	0	0	0	4	4	0	0	0	3	4	4	0	3	4	3	3	0	3	0	3	3	3	0	0	4	0	4	0	3	3	4	4	0	3	0	0	3	3	0	3	3	3	3	3	4	3	3	4	3	3	0	4	4	4	3	3	3	3	0	4	3	3	0	0	3	0	4	3	3	3	3	3	3	3	4	3	3	0	3	3	0	0	3	0	3	4	0	3	4	0	4	4	4	4	3	3	3	3	0	3	3	4	4	0	3	3	0	3	3	4	3	3	4	3	4	4	3	0	4	0	4	3	0	3	0	3	3	3	3	4	4	4	4	3	3	3	4	4	3	3	3	3	3	3	0	3	3	4	0	3	3	4	3	3	3	3	3	3	3	0	3	0	0	3	3	3	4	4	3	3	0	4	0	3	3	4	4	3	4	0	4	3	0	3	3	0	0	0	3	4	0	3	3	3	3	3	4	4	3	0	4	3	0	0	3	0	3	3	3	0	3	4	3	3	3	3	3	4	3	0	4	3	4	0	0	4	3	0	3	3	3	3	3	3	4	3	3	3	3	0	0	0	3	3	3	0	3	3	3	3	4	3	3	3	4	4	0	3	3	3	3	3	3	4	3	3	4	3	4	4	4	4	3	3	3	4	3	3	3	3	3	0	4	3	3	3	3	3	4	4	0	3	3	3	3	3	0	0	3	4	4	4	3	3	0	0	3	3	3	3	3	3	3	4	3	3	3	3	0	4	4	3	4	3	3	3	3	4	3	3	3	4	3	3	0	0	0	3	0	0	4	3	4	3	3	4	3	3	3	4	3	4	4	4	3	3	3	3	3	0	3	3	0	3	3	3	4	4	3	0	4	3	0	0	0	4	4	4	4	4	3	0	3	3	0	4	3	4	4	4	4	0	0	4	4	3	4	3	3	3	3	3	4	4	3	4	3	3	3	3	3	4	3	4	4	0	3	4	3	3	0	0	4	3	4	4	4	3	3	4	0	0	3	0	0	3	0	0	3	3	3	0	3	4	4	3	3	3	0	0	3	0	3	3	4	4	3	3	0	3	0	4	4	0	4	4	4	4	4	4	0	3	3	4	3	3	3	3	3	4	3	0	0	0	3	3	3	0	3	4	3	3	4	4	3	4	3	4	0	0	4	3	0	3	0	3	0	4	0	4	4	4	3	3	0	4	4	0	3	3	3	0	4	4	4	3	4	4	4	3	3	3	4	3	4	0	4	4	4	4	4	3	4	4	3	4	3	3	4	4	3	0	3	3	4	3	0	4	3	0	3	3	0	3	3	0	0	0	3	3	3	3	4	3	3	3	4	4	0	3	0	3	3	4	4	0	3	0	3	3	3	3	3	0	0	3	3	0	0	0	3	4	0	3	4	4	3	4	3	3	3	0	3	4	3	4	4	3	3	4	3	4	3	3	3	3	4	3	3	4	0	3	0	3	3	3	0	4	3	0	0	3	3	0	4	4	3	4	0	3	0	3	4	3	0	3	4	3	3	3	3	3	0	3	4	3	3	0	0	0	3	3	3	4	0	3	4	4	0	3	3	3	3	4	4	3	4	3	4	0	3	0	4	3	0	0	4	4	4	4	3	3	0	0	3	0	3	3	3	3	3	0	4	3	3	3	3	4	0	4	0	0	0	0	3	0	0	3	3	3	3	4	3	3	4	3	3	4	4	4	0	3	0	3	4	3	4	3	3	3	0	4	3	3	3	3	4	0	4	3	0	3	0	0	3	0	3	0	3	0	3	3	4	3	0	0	0	0	3	0	3	4	0	4	3	3	3	0	4	3	0	0	4	4	0	4	3	3	3	3	4	0	3	4	4	4	4	3	0	4	3	4	3	3	3	0	4	3	3	3	0	4	4	0	0	3	4	4	4	3	3	3	0	3	0	4	4	0	0	0	3	3	0	3	3	4	3	0	4	3	0	3	3	3	3	3	0	0	4	4	0	3	3	3	4	3	3	4	4	4	3	3	0	4	0	0	4	3	0	3	4	4	0	0	4	3	3	4	3	3	3	4	3	0	3	3	0	0	3	4	4	0	3	3	4	3	4	3	3	4	3	0	4	3	0	3	3	4	3	3	0	4	3	3	3	0	0	0	0	4	0	4	4	4	3	4	0	3	3	4	3	3	3	3	3	0	3	3	3	3	4	3	3	3	0	0	4	3	3	0	4	3	0	0	0	3	3	4	3	3	3	4	4	3	3	0	0	3	4	4	0	4	3	3	0	4	0	0	3	4	3	3	3	0	3	3	0	3	3	4	4	0	3	4	3	0	4	3	0	4	3	3	4	0	3	3	4	3	3	4	3	3	3	3	0	0	4	0	3	4	3	0	0	3	3	4	4	4	0	3	3	3	3	4	0	3	0	3	3	0	4	0	4	4	3	4	3	3	4	4	0	0	4	0	3	3	3	4	3	3	3	3	3	3	3	3	3	3	4	3	4	0	3	3	3	0	0	3	3	4	3	3	3	0	3	3	3	3	0	0	0	3	4	0	3	3	3	3	3	3	0	4	0	3	3	4	0	3	4	0	3	3	4	3	3	3	4	3	0	3	4	3	3	3	4	4	3	0	0	3	0	4	4	3	3	3	3	3	4	3	4	4	0	3	4	0	3	4	0	4	3	4	3	3	3	4	3	0	4	0	4	3	3	3	0	3	3	3	0	0	3	4	3	3	3	4	3	4	0	3	4	4	3	3	0	3	4	3	3	3	0	4	0	3	4	3	3	4	3	4	3	3	0	3	0	4	3	3	4	3	3	3	3	0	3	3	4	3	3	4	0	0	4	0	0	4	0	4	4	3	3	3	4	4	3	0	4	4	4	3	3	3	0	4	0	3	3	3	0	0	0	4	3	4	3	4	3	0	3	3	3	0	0	0	4	3	0	4	4	0	3	0	4	3	0	0	3	3	4	4	4	3	4	3	3	0	0	3	3	3	3	4	0	4	0	4	4	4	0	3	0	0	4	4	3	3	0	3	3	3	3	4	4	0	3	0	4	3	0	3	3	0	3	4	0	3	0	3	4	4	3	3	3	0	0	0	3	3	4	0	3	3	3	3	3	4	3	3	3	0	4	3	4	3	3	4	0	4	3	4	0	3	3	3	3	4	0	4	3	0	4	0	4	0	3	3	4	4	0	3	4	3	3	3	0	3	4	3	3	3	3	3	3	3	0	0	4	3	0	3	3	0	3	3	0	3	4	3	3	3	0	4	4	0	0	0	0	3	4	4	0	0	0	4	0	4	4	3	4	0	3	3	4	3	3	3	0	0	3	3	0	0	4	3	0	3	0	0	0	0	3	4	0	0	3	3	4	4	4	0	3	0	3	3	3	0	0	4	4	3	4	4	4	0	0	3	0	0	3	0	3	0	0	3	0	3	3	3	3	0	3	0	3	0	4	0	4	4	3	4	0	4	3	3	3	4	3	0	0	0	3	3	0	0	3	3	3	0	4	3	3	4	0	3	3	0	4	3	0	3	3	4	4	3	3	4	3	3	3	4	3	4	0	4	3	3	3	3	4	0	4	0	3	3	4	3	3	3	4	3	3	0	3	3	3	4	3	4	3	4	3	0	4	3	3	3	0	4	0	4	0	0	3	0	0	3	0	4	4	4	3	0	3	3	4	3	4	0	0	4	4	4	3	4	0	3	0	0	4	0	3	0	4	3	4	4	3	4	4	0	4	4	0	3	4	3	3	0	0	0	3	4	4	3	0	3	0	3	0	0	0	3	3	3	4	3	0	4	0	0	4	4	3	0	3	0	4	3	0	3	3	3	4	0	0	0	4	3	0	3	3	3	3	4	0	3	4	0	3	3	0	0	0	0	3	3	0	3	4	3	3	0	0	3	3	0	4	3	4	4	0	0	4	0	0	4	4	0	3	3	0	3	3	0	3	4	4	3	0	3	3	3	4	3	4	0	3	3	3	3	3	3	0	3	4	4	4	0	4	0	3	3	4	4	4	0	3	0	3	4	0	3	0	4	4	0	3	4	0	0	3	3	0	3	4	3	3	3	0	0	3	3	4	0	0	0	3	0	3	0	0	0	3	4	3	3	0	3	4	3	3	3	3	0	0	0	4	0	3	0	4	0	0	4	4	0	0	4	0	3	0	3	0	0	0	0	0	0	4	4	3	0	4	4	3	3	4	4	3	3	3	4	0	3	3	4	3	3	0	0	0	0	4	4	3	4	4	3	0	4	0	4	4	4	0	0	0	4	3	4	3	0	0	4	4	4	4	0	4	4	0	0	4	4	3	4	3	4	4	4	4	3	3	4	0	3	0	4	3	3	0	3	0	0	0	3	3	3	4	4	4	3	3	0	4	3	3	3	3	0	0	4	3	4	0	4	3	0	4	3	0	0	3	4	4	4	0	0	3	4	0	3	3	3	0	3	4	0	4	0	4	3	0	0	0	4	3	0	0	4	0	4	4	0	4	3	3	3	4	0	4	4	0	3	3	0	3	4	3	0	4	0	3	0	0	0	4	3	3	4	4	4	4	3	4	0	3	3	0	0	0	4	3	3	0	3	0	4	4	4	3	4	3	0	3	3	3	3	4	0	0	3	3	4	4	3	3	0	4	0	4	4	0	0	4	3	0	4	0	0	3	0	4	3	0	3	0	0	0	3	0	3	0	0	4	3	3	3	0	3	4	3	3	4	3	0	3	0	4	0	0	3	0	0	0	3	3	3	0	3	4	0	0	0	4	4	4	4	0	4	4	4	0	0	0	0	4	3	4	0	4	3	0	4	3	3	0	3	3	3	3	4	3	3	0	0	4	0	3	3	3	3	4	0	4	3	4	0	4	4	4	3	0	0	3	3	3	4	4	4	0	0	3	0	3	4	4	4	0	4	0	3	3	3	3	4	0	3	4	0	3	4	0	3	3	3	3	4	4	3	4	4	3	3	4	3	3	3	0	0	4	0	0	3	0	3	4	4	4	3	3	3	0	0	0	0	4	3	3	3	3	3	3	4	4	3	4	0	3	3	3	0	0	0	0	3	3	0	0	3	3	4	0	3	3	3	3	3	0	0	0	3	3	0	0	4	3	0	0	0	3	0	0	4	0	0	0	4	0	3	4	4	3	4	4	4	3	3	3	3	0	4	0	0	0	4	0	0	4	4	4	3	3	4	4	3	3	3	3	4	0	0	4	0	4	0	0	3	0	3	3	3	3	0	3	4	3	0	3	4	3	0	0	0	0	3	4	4	3	3	3	4	0	4	3	3	4	4	0	0	4	3	3	4	3	3	4	0	3	0	4	4	3	0	4	3	4	0	4	4	4	3	4	4	4	0	0	3	0	3	3	3	0	3	3	3	4	4	3	3	4	4	0	3	0	4	0	0	0	4	0	3	0	0	0	0	3	4	4	0	0	3	3	4	3	4	0	0	3	4	3	0	3	3	3	4	3	4	0	0	4	4	3	0	0	3	3	3	0	3	3	0	0	0	0	3	3	3	3	0	4	0	4	0	0	0	4	0	0	4	0	3	3	3	0	0	4	0	3	3	4	3	0	4	0	3	0	3	0	0	3	0	3	4	0	3	4	0	3	4	3	4	4	3	0	4	4	0	4	4	0	4	4	0	0	4	4	4	0	0	3	0	3	0	0	3	3	3	0	3	4	0	0	4	3	0	0	4	4	4	3	0	0	3	4	3	3	0	0	0	3	0	4	3	0	0	4	0	0	0	4	0	0	0	0	4	3	0	3	0	3	4	0	0	0	3	4	3	3	3	0	0	0	4	4	4	0	3	4	0	3	0	4	0	3	0	0	4	3	3	3	0	3	3	4	0	4	3	4	3	3	3	3	0	0	4	3	3	3	0	0	4	3	3	3	0	0	3	4	0	4	4	4	0	3	0	0	0	0	3	0	4	4	0	0	3	3	4	0	3	0	0	0	3	0	3	3	4	3	3	4	0	3	4	4	3	4	3	4	3	4	0	3	0	4	4	3	0	3	3	4	3	0	3	3	3	3	3	3	3	0	0	3	3	0	3	0	4	0	3	3	3	4	4	0	0	3	0	0	0	0	3	0	0	4	3	0	3	3	0	0	3	3	3	3	4	3	3	4	0	4	3	0	4	4	0	3	4	4	0	3	4	4	3	3	3	3	0	3	0	0	3	3	0	0	4	3	3	4	0	0	4	3	3	0	3	4	4	3	0	3	0	3	0	3	4	0	4	0	4	3	0	4	0	0	0	3	4	4	3	0	0	4	3	0	3	0	3	0	3	0	3	3	4	3	0	0	3	3	4	3	4	0	3	3	3	3	0	0	0	4	0	3	4	0	3	4	3	4	4	3	4	0	3	0	3	3	4	3	3	0	0	0	3	3	4	3	0	3	0	4	3	4	3	3	0	3	4	3	4	4	3	0	4	3	3	3	4	0	0	4	4	0	4	0	4	3	3	4	3	0	3	4	0	3	4	0	3	4	3	3	0	3	0	3	4	3	4	0	3	3	3	0	0	4	4	0	0	4	0	3	3	0	3	4	0	3	0	3	4	0	3	0	0	4	4	0	3	4	0	4	3	3	0	3	4	3	3	4	3	3	0	3	4	4	0	0	4	0	3	0	0	3	0	3	3	3	3	0	4	0	4	0	0	4	3	0	3	3	4	4	4	0	0	3	3	0	4	4	4	3	3	3	0	4	0	0	3	0	0	3	0	0	0	0	0	3	0	4	0	3	4	0	4	0	3	0	4	3	3	3	4	0	3	0	3	0	4	0	4	3	4	0	3	0	0	3	3	3	3	3	3	4	0	4	0	0	3	0	0	4	0	0	3	3	0	4	4	4	3	3	3	0	0	0	0	0	0	3	4	4	4	0	3	0	3	0	3	3	0	0	4	0	4	0	4	3	0	4	4	3	3	0	3	4	0	4	4	3	0	3	0	0	0	0	0	3	4	4	0	3	4	4	0	3	0	4	3	4	0	3	0	3	0	3	3	0	0	0	3	0	0	4	0	3	4	3	3	3	0	4	3	0	0	4	0	3	4	3	0	0	0	4	0	4	3	3	3	3	0	4	0	4	0	0	3	4	0	3	0	3	0	4	0	0	0	0	0	4	4	4	4	4	3	0	3	3	0	4	0	0	0	4	4	0	4	0	3	3	3	0	0	3	3	4	0	3	0	0	0	4	0	4	0	4	3	4	0	0	0	4	4	0	0	4	0	4	0	0	0	4	3	3	3	0	0	0	0	4	4	0	0	0	0	3	4	4	3	0	0	0	0	3	0	0	0	4	0	4	3	3	0	0	4	0	0	4	0	4	4	3	3	4	4	0	4	3	3	0	4	4	0	3	4	4	3	4	4	0	0	3	3	4	4	3	0	0	0	3	3	0	4	3	3	4	3	3	0	0	0	4	4	3	0	3	3	4	0	0	3	3	0	0	3	3	3	3	0	3	0	0	0	3	0	0	4	3	3	0	0	0	0	3	3	4	3	4	3	0	0	0	0	4	0	0	0	0	0	4	0	4	0	4	0	0	4	3	4	0	4	4	0	3	3	3	0	3	0	3	3	4	3	0	4	4	0	0	3	0	3	0	0	0	3	0	0	0	4	0	3	0	3	4	0	4	3	0	4	0	3	3	3	0	3	4	0	0	0	3	3	3	0	3	0	4	0	3	0	3	0	3	0	3	3	0	0	0	4	0	0	3	3	0	3	0	0	4	4	3	4	0	4	3	0	3	3	0	3	4	4	0	4	0	0	3	3	0	0	0	3	0	4	4	3	3	4	0	0	4	3	4	4	3	4	3	3	3	0	0	0	3	0	4	0	3	0	0	0	0	3	4	0	0	0	3	3	0	0	3	0	3	0	0	3	3	0	3	0	3	4	3	3	0	0	4	3	0	3	3	0	3	4	0	3	4	0	3	3	0	4	3	3	0	0	3	0	0	0	4	0	0	3	3	0	4	0	0	3	3	4	4	3	4	0	0	3	4	0	4	4	3	3	0	0	3	0	0	3	0	0	0	0	0	0	3	4	0	3	4	3	4	3	3	3	0	3	4	0	4	4	0	0	4	0	0	3	0	3	4	0	0	4	0	4	0	3	4	0	3	4	3	4	0	4	0	0	0	3	3	3	0	4	3	0	4	3	4	0	3	3	3	3	3	4	4	0	3	0	3	0	3	4	0	0	4	4	3	0	3	0	3	4	0	0	0	0	0	3	3	3	3	3	0	0	0	0	3	0	4	0	0	4	0	3	0	3	4	0	0	0	0	0	3	0	3	3	0	0	0	3	0	4	3	0	4	0	0	4	0	4	4	4	0	4	0	0	4	0	4	3	3	4	0	0	4	4	3	0	3	4	3	0	0	0	0	0	4	3	0	3	0	0	0	4	0	0	0	4	0	4	0	3	0	4	4	4	0	0	3	0	4	0	4	0	3	0	0	3	0	0	3	4	0	0	0	4	0	3	0	0	4	4	0	3	0	3	0	0	0	4	4	3	0	3	0	3	4	3	3	0	0	0	0	0	4	4	3	3	0	0	3	0	0	3	0	4	3	4	3	0	4	0	4	3	0	0	4	0	4	0	4	3	4	0	4	0	0	0	0	0	4	3	0	0	0	3	0	3	0	3	0	0	0	4	0	3	3	3	0	4	3	0	0	3	0	3	4	3	0	0	3	3	4	4	4	4	3	3	4	0	0	4	4	0	0	3	4	3	3	0	3	4	3	0	4	4	0	0	0	3	4	4	3	4	3	0	0	0	3	3	4	3	0	0	3	0	3	0	4	0	0	0	0	0	4	4	0	0	4	3	4	3	0	3	3	4	3	0	0	0	0	3	3	3	0	0	0	0	0	3	3	3	4	4	0	4	3	0	0	4	0	0	0	0	0	4	4	0	0	3	0	0	0	0	4	0	3	3	0	0	0	4	4	0	0	4	0	0	0	3	3	3	4	3	3	3	4	0	3	0	0	3	4	0	0	0	3	0	3	0	3	0	0	3	0	4	0	0	4	4	0	0	3	3	3	0	0	3	0	0	0	3	3	3	0	3	0	0	0	0	4	0	3	3	3	0	3	0	0	4	0	4	3	4	0	4	3	0	3	0	0	0	4	0	0	4	4	3	0	0	0	4	3	4	4	0	3	0	0	3	0	3	0	3	0	3	0	3	3	3	0	4	0	0	0	0	4	4	0	3	4	0	0	3	0	0	4	4	4	4	4	0	4	0	0	0	0	0	0	3	3	0	0	3	3	4	4	0	0	3	0	4	3	4	4	4	4	4	0	0	0	0	0	0	0	0	4	3	0	4	3	0	4	4	4	4	3	3	0	0	0	0	3	3	3	4	0	4	0	0	0	4	0	4	4	4	0	0	4	0	0	0	3	0	3	0	0	3	0	0	3	3	3	0	3	0	4	0	0	0	0	0	0	4	0	3	0	0	3	0	0	4	0	0	3	0	0	0	3	0	4	0	0	0	0	0	0	0	4	3	4	4	3	0	3	3	3	0	4	0	0	3	3	0	3	0	0	3	3	0	0	3	0	0	0	0	0	3	0	3	3	0	0	3	3	3	0	0	0	3	0	0	0	3	4	4	3	4	0	4	0	0	3	3	3	3	3	0	0	3	4	0	0	0	4	0	3	4	0	0	0	0	0	3	0	0	0	0	0	4	0	4	3	3	4	0	0	0	0	0	0	0	4	0	0	3	0	4	0	0	3	4	0	3	0	4	4	4	0	4	3	3	0	3	4	3	3	0	3	3	0	0	4	0	4	0	3	3	0	4	3	0	3	3	3	4	0	0	0	0	0	3	3	4	3	4	0	4	0	0	4	4	0	4	3	0	0	0	3	0	0	0	0	0	0	0	4	0	3	4	0	0	4	0	0	0	0	0	0	3	4	4	3	3	0	0	4	3	3	0	0	0	0	3	4	3	3	3	0	4	0	0	0	0	4	0	0	0	0	0	3	3	3	0	0	0	0	0	0	4	0	3	0	0	0	0	0	0	4	0	4	0	3	4	0	0	3	0	4	0	3	3	0	0	4	0	0	4	4	0	0	0	0	0	0	0	3	0	0	0	0	4	0	3	0	0	3	4	4	0	0	0	3	3	0	0	0	0	4	0	0	0	0	0	0	0	0	4	3	4	3	4	0	0	3	3	4	0	0	0	4	0	3	0	3	3	0	0	0	0	3	4	0	4	0	4	3	0	0	0	0	4	0	3	0	0	4	4	3	0	0	0	3	3	0	4	0	4	0	0	4	0	4	0	3	4	4	0	0	3	0	0	4	0	0	3	0	3	0	0	0	0	0	0	3	3	4	4	0	4	0	3	0	0	0	4	0	0	3	0	0	0	0	4	0	3	0	0	0	0	3	4	4	0	0	0	3	0	0	0	3	0	3	0	0	0	0	0	3	4	4	3	0	3	4	0	0	0	0	0	0	0	0	3	0	3	3	3	0	4	0	3	0	4	0	4	4	3	0	0	0	3	4	0	4	4	3	0	4	4	3	0	0	4	0	3	0	4	0	0	0	0	3	0	3	4	4	3	0	3	4	0	3	0	0	3	0	3	4	3	0	0	0	0	0	0	3	0	0	0	3	3	4	3	4	0	0	4	0	4	0	3	0	4	3	4	0	0	0	3	0	4	3	3	4	4	3	3	0	4	0	0	0	4	3	0	4	0	0	0	0	0	3	0	0	3	0	0	0	0	0	4	0	0	3	0	3	0	0	4	3	3	0	3	3	3	0	0	3	4	0	0	0	4	4	4	4	0	0	3	0	0	3	3	0	0	0	0	0	0	0	0	4	0	0	3	0	4	4	0	3	0	0	4	0	0	3	0	0	0	3	0	0	0	0	0	3	3	0	0	0	4	0	0	0	4	4	4	0	0	0	0	4	3	0	3	0	0	4	3	0	0	0	0	3	0	0	4	3	0	0	0	0	3	4	4	3	4	4	0	0	3	4	0	0	4	3	0	4	3	0	3	0	0	3	4	3	0	4	4	4	0	0	4	0	3	3	0	0	0	0	4	4	0	0	0	0	4	0	3	0	3	0	0	3	0	0	0	0	4	0	4	0	4	0	0	0	3	0	0	0	0	4	0	0	3	0	0	0	0	4	0	3	0	0	4	0	0	0	0	3	0	0	3	3	0	3	0	0	0	0	4	3	0	4	4	0	0	4	0	0	3	0	3	0	3	0	3	3	0	0	0	0	0	0	0	0	3	0	4	4	0	0	4	0	0	3	3	4	4	0	4	0	4	0	0	0	0	4	0	4	0	4	0	0	4	3	0	0	0	0	0	3	0	0	3	4	0	4	0	0	0	0	0	3	0	0	0	0	4	4	0	0	0	0	4	0	0	0	3	0	4	0	4	0	4	0	4	0	0	0	0	0	3	4	4	0	0	0	3	4	3	0	0	0	0	4	3	0	0	0	3	3
AU_ABR_35	1	4	3	3	4	3	4	4	4	4	4	4	4	4	4	4	3	4	4	4	3	3	3	3	4	4	3	4	3	3	3	4	4	3	4	3	3	4	3	3	3	4	3	3	3	3	3	3	3	3	3	3	3	3	4	4	4	3	3	3	3	3	3	3	3	3	3	4	3	4	3	3	4	3	4	3	4	4	4	4	3	4	4	4	4	4	4	3	3	3	4	3	3	4	4	3	4	4	4	3	4	4	3	3	3	3	3	3	3	3	3	4	3	3	4	3	3	4	3	4	4	3	4	4	4	4	4	4	4	4	3	4	4	3	3	4	4	4	3	3	3	4	3	3	3	3	4	3	4	3	3	3	3	3	4	4	3	3	3	3	3	3	3	3	3	3	4	3	3	4	4	4	3	3	4	3	3	3	4	3	4	3	3	3	3	3	3	3	3	3	3	3	3	4	4	4	3	4	3	4	4	3	3	3	3	4	3	4	3	3	3	3	3	3	3	4	3	3	3	3	3	3	3	3	3	3	3	4	4	4	4	3	3	3	4	3	3	3	3	3	4	3	4	4	4	3	3	3	3	3	4	3	3	3	3	3	3	3	3	3	4	3	3	4	3	4	3	3	4	3	4	4	3	3	3	3	3	3	3	4	3	3	3	4	3	3	4	4	3	4	4	4	4	3	4	3	4	3	4	4	3	3	3	3	3	3	3	3	3	3	3	3	3	4	3	4	3	4	3	4	3	3	4	4	3	3	3	3	3	4	3	4	3	3	3	3	3	3	3	3	3	3	3	3	4	3	4	3	4	3	4	3	3	3	4	3	3	3	3	4	3	3	4	3	3	3	3	3	4	3	3	3	4	3	3	4	4	3	4	4	4	4	4	4	4	3	4	4	4	4	4	4	3	4	3	3	3	3	3	3	3	4	4	3	3	3	4	4	4	3	4	3	3	4	3	3	3	4	4	3	4	4	3	3	4	3	3	3	4	3	3	3	3	3	4	3	3	4	4	3	4	4	3	4	4	4	3	3	3	3	3	3	4	4	3	4	4	3	4	4	3	3	3	3	4	3	3	3	4	4	3	4	3	3	4	3	3	3	3	3	3	3	3	3	4	3	3	3	4	3	3	3	3	4	3	4	4	4	4	4	4	4	3	3	4	3	3	4	3	3	3	4	3	3	3	3	3	0	3	3	3	3	3	4	3	4	4	3	4	4	3	4	4	3	4	4	4	4	3	3	3	3	4	3	3	3	3	3	4	4	3	3	3	3	4	4	4	4	4	4	3	4	4	3	3	0	3	4	3	3	3	4	3	3	4	4	3	3	3	3	3	3	3	4	4	4	4	4	3	4	4	4	4	3	4	4	4	3	3	4	3	3	3	4	4	4	3	4	3	3	3	3	3	3	3	4	3	0	3	3	4	3	4	4	4	4	3	3	3	3	4	3	3	3	3	3	3	3	3	3	3	4	3	4	4	0	4	3	3	3	4	4	3	4	4	3	3	3	4	3	0	3	3	3	4	4	4	3	4	4	3	3	4	4	4	4	4	3	3	3	3	3	3	4	3	3	4	4	3	4	3	4	4	3	3	3	4	3	3	3	3	3	4	3	3	3	3	3	3	3	4	4	3	4	0	4	4	4	3	3	4	4	3	3	3	0	4	4	3	3	3	3	4	3	4	4	3	4	4	4	4	4	4	4	3	3	3	3	3	4	3	4	3	3	4	3	3	4	3	3	3	3	4	3	4	4	4	4	3	3	3	3	4	3	4	3	3	3	4	3	4	3	4	3	4	4	3	4	4	3	0	3	3	3	3	3	3	3	3	4	3	3	4	3	3	0	3	3	3	3	3	3	3	3	3	3	4	4	4	4	4	4	4	4	3	4	4	0	3	3	3	3	3	3	3	3	3	3	3	3	4	3	3	3	3	3	4	3	4	4	4	4	3	3	0	0	3	4	3	3	3	3	4	3	3	3	4	3	3	3	3	3	3	3	3	3	3	3	4	4	4	4	4	4	4	3	3	4	3	4	3	3	3	3	4	4	3	3	4	3	3	3	3	3	3	4	3	4	4	4	3	4	3	4	0	3	3	0	3	3	3	0	3	4	3	4	4	3	4	3	3	3	3	4	3	3	3	3	3	3	4	4	4	4	3	3	3	3	4	3	3	3	3	3	4	4	4	3	3	4	4	3	4	3	3	3	3	3	4	3	3	3	4	3	3	4	3	3	3	3	3	3	4	4	4	4	4	0	4	4	3	3	3	0	3	3	3	3	3	4	4	3	4	3	3	3	4	3	3	3	3	3	3	3	3	4	4	4	3	3	3	3	4	4	3	3	3	4	3	3	4	3	4	3	0	4	4	3	3	3	3	4	4	4	0	3	3	3	4	3	3	3	3	3	3	3	3	3	3	4	4	3	3	4	4	4	4	4	3	3	4	3	4	4	3	3	3	4	3	3	4	3	3	3	3	3	3	4	4	3	4	4	3	3	3	3	4	3	3	3	3	4	3	3	3	4	4	3	3	4	4	3	4	4	3	4	4	3	3	3	4	3	3	3	3	3	3	3	4	3	4	4	4	3	3	3	4	0	3	3	4	3	4	4	3	0	4	4	3	3	3	4	0	3	3	3	3	4	4	4	3	4	4	4	3	4	4	3	3	3	3	3	3	3	3	0	4	3	3	3	3	3	3	3	3	4	3	4	3	4	4	3	4	4	3	3	3	3	3	3	3	3	3	4	3	3	3	4	4	4	4	3	3	4	4	4	4	3	3	3	3	3	3	3	3	4	3	3	4	4	4	3	4	4	4	4	3	3	4	3	3	3	3	0	3	4	4	3	4	3	3	3	4	4	4	3	4	3	4	4	4	3	3	4	4	3	3	4	3	3	3	3	3	4	4	4	4	3	3	4	3	3	4	3	3	3	4	3	4	4	4	0	3	3	4	3	4	3	4	4	3	4	4	3	3	3	4	4	4	3	3	0	3	3	3	3	3	3	3	3	4	4	0	4	3	3	3	3	4	4	4	4	4	4	4	3	4	4	3	3	3	3	3	3	3	0	3	3	3	3	3	4	4	3	3	3	4	4	3	3	3	0	4	3	4	3	3	3	4	3	3	3	3	3	3	3	3	3	3	3	3	3	0	4	3	4	4	4	3	3	3	3	4	3	3	3	4	3	3	3	4	3	3	3	3	4	3	4	4	3	3	0	4	4	3	4	3	4	3	4	0	3	3	4	3	3	3	3	3	4	3	4	4	3	4	0	3	0	3	3	3	3	4	4	3	4	4	3	3	3	3	3	3	3	3	3	4	4	4	4	4	4	3	3	3	3	4	3	3	3	4	3	3	3	3	3	4	4	3	3	3	3	3	3	3	3	4	3	4	4	4	4	4	3	3	4	3	3	0	4	3	3	3	3	3	3	3	3	3	3	3	0	3	3	3	4	4	3	4	4	3	4	3	3	3	3	3	4	3	3	3	3	3	3	3	3	4	3	0	4	4	4	4	3	0	4	3	3	3	3	3	3	3	3	4	4	4	4	3	3	3	4	3	3	4	4	3	3	4	3	3	3	3	3	3	4	4	3	3	3	4	4	4	3	0	4	3	3	3	3	4	4	4	3	3	4	3	3	4	3	3	0	3	4	3	4	4	4	3	3	4	3	3	3	3	3	3	3	4	3	3	3	3	3	3	3	4	0	0	3	3	3	3	3	3	3	3	4	4	4	4	3	4	0	4	4	3	0	0	3	0	3	4	3	3	3	4	3	3	4	0	3	3	3	4	3	4	4	3	3	4	3	3	3	3	3	3	3	3	4	3	3	4	3	4	4	4	4	3	0	3	3	4	3	0	3	3	3	3	3	3	3	3	3	3	3	3	3	3	3	0	3	3	4	3	4	3	3	4	0	4	4	3	3	3	3	3	3	4	3	3	3	3	3	4	3	4	0	3	4	4	3	4	0	3	4	4	3	3	3	3	3	4	0	3	4	4	4	4	4	4	4	3	4	4	4	4	4	3	4	3	4	0	3	3	3	4	3	3	4	3	4	3	3	3	4	3	3	3	3	4	3	3	0	0	3	3	4	4	3	4	4	3	4	3	3	3	4	3	0	3	3	3	4	3	0	3	4	3	3	4	3	4	4	3	4	4	4	4	3	3	3	3	3	0	4	3	3	3	3	3	4	3	3	0	4	3	0	3	3	4	4	3	4	3	4	3	4	3	3	3	3	3	3	3	4	0	3	0	3	3	4	3	4	4	3	4	3	4	3	0	4	3	3	4	3	3	3	3	4	4	0	3	3	3	0	3	3	4	3	3	4	4	4	3	4	4	4	3	0	3	4	4	3	0	4	3	3	3	3	3	3	3	3	4	4	4	3	3	4	4	4	3	3	3	3	3	3	3	4	4	3	3	3	3	4	3	4	3	0	3	3	3	3	3	3	3	3	3	3	4	3	3	3	4	3	3	3	3	3	4	3	0	3	3	4	3	3	3	3	3	3	4	4	4	4	3	0	4	3	4	4	0	3	3	3	3	4	3	3	3	3	0	3	0	3	4	3	3	3	4	3	0	4	3	0	0	0	4	3	3	4	0	4	3	4	4	4	4	4	3	3	4	4	4	3	4	3	4	4	3	4	4	3	4	3	3	4	3	4	3	3	4	3	3	4	4	3	3	3	3	3	3	3	3	3	3	3	3	3	3	3	3	3	0	3	3	3	3	3	3	4	4	3	3	4	3	4	3	4	4	3	3	0	4	3	4	3	3	0	3	4	0	4	4	0	0	3	3	4	3	3	3	3	4	3	3	0	3	3	3	3	4	4	4	4	3	4	4	3	3	3	3	3	4	4	4	3	4	3	3	3	0	3	3	3	3	3	3	4	3	4	3	3	3	3	4	3	3	0	3	3	3	3	3	3	4	0	3	3	3	4	3	3	3	4	4	4	3	4	3	4	3	0	4	3	3	3	3	3	4	3	0	3	3	3	4	3	3	3	3	4	3	0	3	3	3	3	3	0	4	3	4	3	3	3	3	4	3	3	4	3	3	0	3	3	3	0	4	4	4	4	4	3	3	3	3	4	4	4	0	3	4	4	3	3	3	0	3	3	3	3	4	3	3	3	0	0	3	4	3	3	4	3	4	3	4	3	3	3	3	4	3	3	3	3	4	3	3	3	3	3	3	4	4	3	3	0	3	3	3	3	4	3	3	3	4	3	3	3	4	4	4	3	3	4	3	3	3	4	3	0	3	4	3	0	0	3	3	3	0	4	4	3	4	3	4	3	4	3	4	3	3	3	3	3	3	4	4	3	3	4	4	4	3	3	3	3	4	4	3	3	4	3	3	3	3	3	3	3	0	3	3	3	4	3	4	3	0	0	3	4	3	4	0	3	3	3	4	3	4	3	4	3	4	3	0	4	0	4	4	3	4	3	3	0	4	4	3	3	4	0	3	3	3	4	3	4	3	3	3	4	3	0	4	4	3	3	0	3	3	3	3	3	3	3	0	4	3	3	3	3	3	3	3	3	3	3	3	3	3	3	3	3	3	4	3	3	3	3	3	3	4	3	4	3	4	3	4	3	4	0	3	3	3	3	0	3	3	3	3	3	3	0	4	3	3	3	3	3	4	4	3	4	3	4	4	4	4	3	4	3	3	3	3	4	3	3	3	3	3	4	3	3	3	3	4	3	4	3	3	4	3	3	4	4	3	4	4	0	4	4	4	3	0	0	3	4	4	3	4	0	3	3	3	4	4	4	4	3	4	4	0	3	3	0	4	3	3	3	3	3	3	3	3	3	3	0	3	3	3	3	3	0	3	0	4	4	3	3	3	3	3	3	0	3	4	4	4	0	3	3	4	3	3	3	4	3	4	3	0	3	0	3	0	3	0	3	3	3	3	0	3	3	4	3	3	4	4	4	3	4	3	3	4	3	4	4	4	3	4	4	3	4	3	3	3	3	3	3	4	0	4	3	3	4	4	4	4	3	0	3	3	3	4	4	3	4	3	4	3	3	3	3	3	3	3	4	4	3	4	4	4	3	4	3	3	3	0	4	3	3	3	3	4	4	3	3	4	3	4	3	0	4	3	0	3	3	3	0	4	4	3	3	4	4	3	3	3	4	4	4	3	4	3	3	4	0	3	4	3	3	3	3	3	3	3	3	3	3	4	4	3	3	3	3	3	3	3	3	3	3	4	4	0	4	3	3	4	3	4	3	3	3	0	3	3	3	0	4	0	3	3	3	0	3	3	3	3	3	4	4	4	3	3	3	3	4	4	3	4	3	4	3	4	3	4	3	0	3	3	3	4	3	3	4	4	0	3	4	3	3	3	0	4	4	3	0	3	0	3	3	0	4	3	4	4	3	0	3	4	0	3	3	3	4	0	4	4	3	3	4	3	4	3	3	3	4	3	3	3	3	3	3	3	3	4	3	3	3	3	3	3	4	0	3	4	4	4	4	3	4	4	4	0	3	3	3	3	3	3	3	3	3	4	3	3	0	3	3	3	3	3	3	4	4	3	3	3	3	3	4	3	3	4	3	3	4	3	3	0	3	4	4	4	3	4	4	0	4	3	4	3	4	4	3	3	3	3	3	4	0	0	3	3	0	3	4	3	4	3	4	3	4	3	4	3	4	4	3	3	3	4	4	4	0	3	4	3	0	3	3	3	0	3	3	0	0	3	3	3	4	3	4	3	4	3	4	4	4	3	3	3	3	4	3	3	3	3	3	3	3	3	3	3	4	4	4	4	3	4	4	3	4	4	4	4	4	3	3	3	3	3	3	4	4	0	3	3	3	3	3	4	3	3	3	3	3	0	3	4	3	3	3	3	3	3	4	3	3	4	4	4	0	3	0	3	3	3	4	3	3	0	3	3	3	3	3	3	4	4	0	4	4	0	0	3	4	3	4	3	3	4	4	3	3	3	4	3	4	4	3	3	4	3	3	0	3	3	3	3	3	3	0	3	3	3	3	3	4	0	4	4	4	4	4	3	3	4	0	3	3	3	4	3	3	3	3	4	4	3	3	3	3	3	3	3	4	4	3	3	3	3	3	4	3	3	3	3	4	3	3	0	4	4	4	0	4	3	3	3	4	3	0	3	3	3	3	3	3	3	4	3	3	4	3	3	4	3	4	3	4	3	4	3	4	4	4	3	4	3	3	3	4	4	0	4	0	3	4	3	3	3	4	3	3	3	3	3	3	4	0	3	4	4	3	3	4	4	3	4	0	4	4	4	3	3	0	3	0	3	3	0	3	3	3	3	3	0	4	3	4	0	3	3	3	3	3	0	3	3	4	3	3	4	3	4	4	0	4	3	3	0	0	3	4	3	3	4	0	3	3	4	3	4	3	3	3	4	4	3	3	4	3	0	3	3	4	3	0	3	3	4	0	3	3	3	3	3	4	4	4	3	3	3	3	0	4	4	3	3	4	3	3	4	0	4	3	4	3	3	0	3	0	0	4	3	3	4	4	3	3	4	4	3	4	3	3	3	4	4	0	4	4	3	3	4	4	3	3	0	4	4	0	4	3	4	3	3	3	3	4	3	3	4	3	3	3	3	4	4	4	4	4	3	4	4	0	4	4	3	3	3	0	3	3	3	3	4	4	3	4	3	3	3	0	3	4	4	4	3	4	3	4	0	3	3	4	3	3	0	4	0	0	3	3	3	3	3	3	3	3	4	3	4	4	4	3	4	3	3	3	4	3	3	3	3	3	3	3	3	3	3	4	3	3	0	4	4	4	0	3	3	3	3	4	3	3	4	0	3	3	3	3	3	3	4	4	4	4	4	3	4	0	4	3	4	3	3	0	3	3	4	3	3	0	3	4	4	3	3	4	3	3	3	3	3	4	3	3	3	3	0	4	3	3	3	4	0	4	3	4	4	3	0	3	0	3	0	4	0	4	3	0	3	3	0	3	3	3	0	0	3	3	3	4	4	3	4	4	4	3	3	4	3	3	4	3	0	3	3	3	3	3	3	3	0	4	0	4	3	3	3	4	3	3	4	3	4	3	0	4	3	4	3	0	3	3	3	4	3	4	4	3	0	4	3	4	3	4	3	3	3	3	4	3	3	4	0	4	0	3	4	3	3	4	3	3	3	4	0	3	3	3	4	4	4	3	4	3	4	0	3	3	4	3	3	0	3	3	4	0	3	4	0	3	3	3	3	3	3	4	3	3	3	4	3	3	3	4	3	3	4	4	3	3	3	3	4	0	4	3	4	4	3	4	3	0	4	0	0	4	4	3	4	4	0	3	0	3	3	4	4	3	4	0	3	3	4	3	3	4	3	3	4	4	0	0	0	3	3	4	3	3	0	3	3	3	3	4	0	3	4	3	4	3	0	4	0	0	3	0	3	4	3	4	0	3	4	3	3	3	0	3	3	4	3	3	4	3	3	3	3	3	3	4	3	4	4	0	3	0	3	4	4	3	0	4	3	4	0	3	4	3	3	3	0	3	4	3	3	3	3	0	3	3	0	3	4	3	3	4	3	4	4	0	0	4	4	4	4	3	3	4	4	4	3	3	3	4	4	3	4	4	3	3	3	4	3	3	3	3	3	3	4	3	4	4	3	3	3	4	3	4	4	4	4	3	0	4	0	3	4	3	3	3	0	3	4	4	3	0	4	3	4	0	3	4	3	0	0	3	3	3	3	3	4	4	0	4	0	0	3	3	3	3	3	3	3	4	4	4	4	4	4	0	3	4	3	3	4	0	3	3	0	3	3	4	3	3	0	3	3	4	3	0	0	3	3	0	0	4	4	0	0	4	3	3	0	4	4	3	4	4	4	3	4	3	4	4	3	4	4	4	3	4	4	3	3	3	3	4	3	4	4	0	3	3	4	4	4	3	3	0	4	4	4	4	4	4	3	4	4	3	3	0	3	4	3	4	3	4	4	3	3	3	4	3	3	0	4	3	4	3	4	3	4	4	3	3	4	3	4	4	4	3	3	4	3	3	3	3	3	0	3	0	4	3	4	4	4	0	4	3	0	4	4	3	3	3	3	4	0	3	3	3	4	0	4	0	3	0	3	3	3	3	3	0	3	3	3	4	4	3	0	4	4	4	3	3	0	3	3	4	3	4	3	3	4	4	0	3	4	3	3	4	3	3	3	0	3	3	4	3	3	0	4	4	4	3	3	4	4	0	4	4	4	4	4	4	4	4	4	3	4	3	4	4	3	3	0	3	3	3	3	3	3	4	3	0	3	3	4	3	3	3	4	0	3	0	3	3	4	3	3	0	4	3	3	3	3	3	3	3	3	3	3	3	0	3	3	0	0	4	3	4	3	3	4	3	4	3	3	3	3	0	4	3	3	4	3	3	3	3	4	4	0	4	4	0	3	3	4	3	3	3	3	0	3	3	4	3	3	3	3	0	0	3	0	3	0	3	3	0	3	4	4	4	4	4	4	3	4	4	0	4	4	4	4	4	4	3	3	3	3	3	4	3	3	3	4	3	4	3	3	0	3	3	4	3	4	4	4	0	4	0	3	3	3	4	3	3	3	3	3	3	3	4	0	3	3	3	3	3	3	0	4	3	3	4	4	0	0	4	4	4	4	3	4	4	3	3	4	3	3	4	3	4	3	4	3	3	3	3	0	3	4	3	3	4	3	3	4	4	3	0	3	4	3	4	4	4	3	4	4	0	4	3	3	0	4	4	0	3	3	3	3	3	3	3	3	0	4	3	3	4	4	3	3	3	3	3	3	3	4	4	4	3	4	3	3	3	4	0	3	0	3	3	0	3	4	0	3	0	4	3	3	3	3	3	4	0	3	3	0	3	3	4	3	4	3	4	4	3	3	4	3	4	0	3	4	3	3	4	0	3	3	4	3	4	3	0	3	3	4	4	3	0	3	3	0	4	4	0	3	4	4	0	3	3	0	3	0	4	4	0	4	4	4	3	3	3	3	4	4	0	3	3	3	3	4	4	4	0	4	0	3	3	4	3	3	3	4	0	3	3	0	0	4	3	4	0	3	0	3	3	3	0	3	0	4	3	3	3	3	3	3	3	4	4	4	4	4	0	4	4	3	4	4	0	4	3	4	3	3	3	3	0	3	3	4	3	4	3	3	3	0	0	3	3	3	3	3	3	3	3	4	3	4	0	0	4	3	0	4	3	4	4	0	0	4	3	0	0	3	3	3	3	3	3	3	0	4	4	3	4	3	3	4	0	0	3	3	0	3	4	0	4	3	3	4	4	3	0	4	4	0	4	4	4	4	3	4	4	3	4	4	3	0	0	3	3	4	3	0	4	4	3	4	4	4	3	3	0	4	4	3	3	4	4	3	4	3	4	3	3	3	4	3	3	3	3	3	3	3	4	4	4	3	3	3	4	3	0	4	4	4	3	3	3	3	3	0	0	0	4	4	0	0	0	3	4	4	0	3	4	3	3	0	3	0	3	4	3	0	0	4	0	4	0	3	4	4	4	0	3	0	0	3	3	0	3	3	3	3	3	4	3	3	4	3	3	0	4	4	4	3	3	3	4	0	4	3	3	0	0	3	0	4	3	3	3	3	3	3	3	4	3	3	0	3	3	0	0	3	0	3	4	0	3	4	0	4	4	4	4	3	3	3	3	0	3	3	4	4	0	3	3	0	3	3	4	3	3	4	3	4	4	3	0	4	0	4	3	0	4	0	3	3	3	4	4	4	4	4	3	3	3	4	4	3	3	3	3	3	3	0	3	3	4	0	3	4	4	3	3	3	3	3	4	3	0	3	0	0	3	3	4	4	4	3	3	0	4	0	3	3	4	4	3	4	0	4	3	0	4	3	0	0	0	3	4	0	3	3	3	3	4	4	4	3	0	4	3	0	0	3	0	4	3	3	0	3	4	3	3	3	3	3	4	3	0	4	4	4	0	0	4	3	0	3	3	3	3	3	3	4	3	3	3	3	0	0	0	3	3	3	0	3	3	3	3	4	3	3	3	4	4	0	3	3	3	3	3	3	4	3	3	4	3	4	4	4	4	3	3	3	4	3	3	3	3	3	0	4	3	3	3	3	3	4	4	0	3	3	3	3	3	0	0	3	4	4	4	3	4	0	0	3	4	3	3	3	3	3	4	3	3	3	3	0	4	4	3	4	3	3	3	3	4	3	3	3	4	3	3	0	0	0	3	0	0	4	3	4	3	3	4	3	3	3	4	3	4	4	4	3	3	3	3	3	0	4	4	0	3	3	3	4	4	3	0	4	3	0	0	0	4	4	4	4	4	3	0	3	3	0	4	3	4	4	4	4	0	0	4	4	3	4	3	3	4	3	3	4	4	3	4	3	3	3	3	4	4	3	4	4	0	4	4	3	4	0	0	4	4	4	4	4	4	3	4	0	0	3	0	0	3	0	0	3	4	3	0	4	4	4	3	3	3	0	0	4	0	3	3	4	4	3	3	0	4	0	4	4	0	4	4	4	4	4	4	0	4	4	4	3	3	4	3	3	4	3	0	0	0	3	3	3	0	3	4	3	3	4	4	3	4	4	4	0	0	4	3	0	3	0	3	0	4	0	4	4	4	3	3	0	4	4	0	3	3	3	0	4	4	4	3	4	4	4	3	3	3	4	3	4	0	4	4	4	4	4	3	4	4	4	4	3	3	4	4	3	0	3	3	4	3	0	4	3	0	3	3	0	3	3	0	0	0	3	3	3	3	4	3	3	3	4	4	0	4	0	3	3	4	4	0	3	0	3	3	3	3	3	0	0	3	3	0	0	0	4	4	0	3	4	4	3	4	3	4	3	0	3	4	3	4	4	3	3	4	3	4	3	3	3	4	4	3	3	4	0	3	0	3	4	3	0	4	3	0	0	3	3	0	4	4	3	4	0	3	0	3	4	3	0	3	4	3	3	3	3	3	0	4	4	3	4	0	0	0	4	4	3	4	0	3	4	4	0	3	4	3	3	4	4	3	4	3	4	0	3	0	4	3	0	0	4	4	4	4	3	3	0	0	3	0	4	4	3	4	3	0	4	3	3	3	3	4	0	4	0	0	0	0	3	0	0	3	3	3	3	4	3	3	4	3	3	4	4	4	0	3	0	3	4	3	4	3	3	3	0	4	3	3	3	3	4	0	4	3	0	3	0	0	3	0	3	0	3	0	3	3	4	3	0	0	0	0	4	0	4	4	0	4	4	4	3	0	4	3	0	0	4	4	0	4	3	3	3	3	4	0	3	4	4	4	4	4	0	4	3	4	4	3	3	0	4	3	3	3	0	4	4	0	0	4	4	4	4	3	3	3	0	3	0	4	4	0	0	0	3	3	0	3	3	4	3	0	4	4	0	4	4	3	3	3	0	0	4	4	0	3	3	3	4	3	4	4	4	4	4	3	0	4	0	0	4	3	0	3	4	4	0	0	4	3	3	4	3	3	3	4	3	0	3	3	0	0	3	4	4	0	3	3	4	4	4	3	3	4	3	0	4	3	0	3	3	4	3	3	0	4	3	3	3	0	0	0	0	4	0	4	4	4	3	4	0	3	3	4	3	3	3	3	3	0	3	3	3	3	4	3	3	3	0	0	4	3	3	0	4	3	0	0	0	3	3	4	3	4	3	4	4	4	3	0	0	3	4	4	0	4	3	3	0	4	0	0	3	4	3	3	3	0	3	3	0	3	3	4	4	0	3	4	3	0	4	4	0	4	4	4	4	0	3	3	4	3	3	4	3	3	3	3	0	0	4	0	3	4	3	0	0	4	4	4	4	4	0	3	4	4	3	4	0	4	0	3	3	0	4	0	4	4	3	4	3	3	4	4	0	0	4	0	3	3	3	4	3	3	3	3	3	3	4	3	3	4	4	3	4	0	4	3	3	0	0	3	3	4	3	3	3	0	3	3	3	3	0	0	0	3	4	0	4	3	3	3	3	3	0	4	0	3	3	4	0	3	4	0	3	3	4	3	3	3	4	3	0	3	4	3	3	3	4	4	3	0	0	3	0	4	4	3	3	3	3	3	4	3	4	4	0	3	4	0	3	4	0	4	3	4	3	3	3	4	3	0	4	0	4	4	3	3	0	3	4	3	0	0	3	4	3	3	3	4	3	4	0	3	4	4	3	3	0	3	4	3	3	3	0	4	0	3	4	3	3	4	3	4	4	3	0	3	0	4	3	3	4	3	3	3	3	0	3	3	4	4	3	4	0	0	4	0	0	4	0	4	4	3	3	3	4	4	3	0	4	4	4	3	3	3	0	4	0	3	3	3	0	0	0	4	3	4	3	4	3	0	3	3	3	0	0	0	4	3	0	4	4	0	3	0	4	3	0	0	3	3	4	4	4	3	4	3	3	0	0	4	3	3	3	4	0	4	0	4	4	4	0	3	0	0	4	4	3	3	0	3	3	3	3	4	4	0	4	0	4	4	0	4	3	0	3	4	0	3	0	3	4	4	3	3	3	0	0	0	3	4	4	0	3	3	3	4	3	4	4	3	3	0	4	3	4	3	3	4	0	4	3	4	0	3	3	3	3	4	0	4	3	0	4	0	4	0	3	3	4	4	0	3	4	3	3	4	0	3	4	3	4	3	3	3	3	3	0	0	4	3	0	3	3	0	3	3	0	3	4	4	3	4	0	4	4	0	0	0	0	4	4	4	0	0	0	4	0	4	4	3	4	0	3	3	4	4	3	3	0	0	3	3	0	0	4	3	0	3	0	0	0	0	3	4	0	0	3	3	4	4	4	0	3	0	3	3	4	0	0	4	4	3	4	4	4	0	0	4	0	0	3	0	3	0	0	3	0	3	3	3	3	0	3	0	3	0	4	0	4	4	3	4	0	4	3	3	3	4	3	0	0	0	3	3	0	0	3	3	3	0	4	3	3	4	0	3	3	0	4	3	0	3	3	4	4	3	3	4	4	3	3	4	4	4	0	4	3	3	3	3	4	0	4	0	3	3	4	3	3	3	4	3	3	0	3	3	3	4	3	4	3	4	3	0	4	3	4	3	0	4	0	4	0	0	3	0	0	3	0	4	4	4	3	0	3	3	4	3	4	0	0	4	4	4	3	4	0	3	0	0	4	0	3	0	4	3	4	4	3	4	4	0	4	4	0	4	4	3	4	0	0	0	3	4	4	3	0	3	0	3	0	0	0	3	3	3	4	3	0	4	0	0	4	4	3	0	3	0	4	3	0	3	3	3	4	0	0	0	4	3	0	3	3	3	3	4	0	3	4	0	3	4	0	0	0	0	4	3	0	3	4	3	3	0	0	3	3	0	4	3	4	4	0	0	4	0	0	4	4	0	3	3	0	3	3	0	3	4	4	4	0	3	3	3	4	3	4	0	3	3	3	4	3	3	0	3	4	4	4	0	4	0	3	3	4	4	4	0	3	0	3	4	0	3	0	4	4	0	3	4	0	0	3	3	0	3	4	3	3	3	0	0	3	3	4	0	0	0	3	0	3	0	0	0	3	4	3	3	0	3	4	3	3	3	3	0	0	0	4	0	3	0	4	0	0	4	4	0	0	4	0	3	0	3	0	0	0	0	0	0	4	4	3	0	4	4	3	3	4	4	4	3	3	4	0	3	3	4	3	3	0	0	0	0	4	4	3	4	4	3	0	4	0	4	4	4	0	0	0	4	4	4	3	0	0	4	4	4	4	0	4	4	0	0	4	4	3	4	3	4	4	4	4	3	3	4	0	3	0	4	3	3	0	3	0	0	0	3	3	3	4	4	4	3	3	0	4	3	3	3	3	0	0	4	3	4	0	4	3	0	4	3	0	0	3	4	4	4	0	0	3	4	0	3	3	3	0	3	4	0	4	0	4	3	0	0	0	4	3	0	0	4	0	4	4	0	4	3	3	3	4	0	4	4	0	3	3	0	3	4	3	0	4	0	3	0	0	0	4	3	4	4	4	4	4	3	4	0	3	3	0	0	0	4	3	3	0	3	0	4	4	4	3	4	3	0	3	3	3	3	4	0	0	3	3	4	4	3	4	0	4	0	4	4	0	0	4	3	0	4	0	0	3	0	4	3	0	3	0	0	0	3	0	3	0	0	4	3	3	3	0	3	4	3	3	4	3	0	3	0	4	0	0	3	0	0	0	3	3	4	0	3	4	0	0	0	4	4	4	4	0	4	4	4	0	0	0	0	4	3	4	0	4	3	0	4	3	3	0	3	3	3	3	4	3	3	0	0	4	0	3	3	3	3	4	0	4	3	4	0	4	4	4	3	0	0	3	3	3	4	4	4	0	0	3	0	3	4	4	4	0	4	0	3	3	3	3	4	0	3	4	0	3	4	0	3	3	3	3	4	4	3	4	4	3	3	4	3	3	3	0	0	4	0	0	3	0	3	4	4	4	3	3	3	0	0	0	0	4	4	3	3	3	3	3	4	4	3	4	0	3	3	3	0	0	0	0	3	3	0	0	3	3	4	0	3	3	3	4	3	0	0	0	3	3	0	0	4	3	0	0	0	3	0	0	4	0	0	0	4	0	3	4	4	4	4	4	4	3	3	3	3	0	4	0	0	0	4	0	0	4	4	4	3	3	4	4	3	3	3	3	4	0	0	4	0	4	0	0	3	0	3	3	3	3	0	4	4	3	0	3	4	3	0	0	0	0	3	4	4	3	3	3	4	0	4	3	3	4	4	0	0	4	3	3	4	3	3	4	0	3	0	4	4	3	0	4	3	4	0	4	4	4	3	4	4	4	0	0	3	0	3	3	3	0	3	4	3	4	4	3	3	4	4	0	4	0	4	0	0	0	4	0	3	0	0	0	0	3	4	4	0	0	3	3	4	3	4	0	0	3	4	3	0	3	4	3	4	3	4	0	0	4	4	3	0	0	3	3	3	0	3	3	0	0	0	0	3	3	3	3	0	4	0	4	0	0	0	4	0	0	4	0	4	3	3	0	0	4	0	3	3	4	3	0	4	0	3	0	3	0	0	3	0	3	4	0	3	4	0	3	4	3	4	4	3	0	4	4	0	4	4	0	4	4	0	0	4	4	4	0	0	3	0	4	0	0	3	3	3	0	3	4	0	0	4	3	0	0	4	4	4	3	0	0	3	4	3	3	0	0	0	3	0	4	4	0	0	4	0	0	0	4	0	0	0	0	4	3	0	3	0	3	4	0	0	0	3	4	3	3	3	0	0	0	4	4	4	0	3	4	0	3	0	4	0	3	0	0	4	3	3	3	0	3	3	4	0	4	3	4	3	3	3	3	0	0	4	3	3	3	0	0	4	3	3	4	0	0	3	4	0	4	4	4	0	3	0	0	0	0	3	0	4	4	0	0	3	3	4	0	4	0	0	0	3	0	3	3	4	3	3	4	0	3	4	4	3	4	3	4	3	4	0	4	0	4	4	3	0	3	3	4	3	0	3	3	3	3	3	3	3	0	0	3	4	0	3	0	4	0	3	3	3	4	4	0	0	3	0	0	0	0	3	0	0	4	3	0	3	3	0	0	3	3	3	3	4	3	3	4	0	4	3	0	4	4	0	3	4	4	0	3	4	4	3	3	3	3	0	3	0	0	3	3	0	0	4	3	3	4	0	0	4	3	3	0	3	4	4	3	0	3	0	4	0	3	4	0	4	0	4	3	0	4	0	0	0	3	4	4	3	0	0	4	3	0	3	0	3	0	3	0	3	3	4	4	0	0	3	3	4	3	4	0	3	3	3	3	0	0	0	4	0	3	4	0	4	4	4	4	4	3	4	0	3	0	3	3	4	3	3	0	0	0	3	4	4	3	0	3	0	4	4	4	3	3	0	3	4	3	4	4	3	0	4	3	3	3	4	0	0	4	4	0	4	0	4	3	3	4	3	0	3	4	0	3	4	0	3	4	3	3	0	3	0	3	4	3	4	0	3	3	3	0	0	4	4	0	0	4	0	3	3	0	3	4	0	3	0	3	4	0	3	0	0	4	4	0	3	4	0	4	3	3	0	3	4	3	3	4	4	3	0	3	4	4	0	0	4	0	3	0	0	3	0	3	4	3	3	0	4	0	4	0	0	4	3	0	3	3	4	4	4	0	0	3	3	0	4	4	4	3	3	3	0	4	0	0	4	0	0	3	0	0	0	0	0	3	0	4	0	3	4	0	4	0	3	0	4	3	4	4	4	0	3	0	3	0	4	0	4	3	4	0	3	0	0	3	3	3	3	3	3	4	0	4	0	0	3	0	0	4	0	0	3	3	0	4	4	4	4	3	3	0	0	0	0	0	0	3	4	4	4	0	4	0	3	0	3	3	0	0	4	0	4	0	4	3	0	4	4	4	3	0	3	4	0	4	4	3	0	3	0	0	0	0	0	3	4	4	0	3	4	4	0	3	0	4	4	4	0	3	0	3	0	3	3	0	0	0	3	0	0	4	0	3	4	3	3	3	0	4	3	0	0	4	0	3	4	3	0	0	0	4	0	4	3	3	3	3	0	4	0	4	0	0	4	4	0	4	0	3	0	4	0	0	0	0	0	4	4	4	4	4	3	0	3	3	0	4	0	0	0	4	4	0	4	0	3	3	3	0	0	3	3	4	0	3	0	0	0	4	0	4	0	4	3	4	0	0	0	4	4	0	0	4	0	4	0	0	0	4	3	3	3	0	0	0	0	4	4	0	0	0	0	4	4	4	3	0	0	0	0	3	0	0	0	4	0	4	3	3	0	0	4	0	0	4	0	4	4	3	3	4	4	0	4	3	3	0	4	4	0	3	4	4	3	4	4	0	0	3	3	4	4	3	0	0	0	3	3	0	4	3	4	4	3	3	0	0	0	4	4	3	0	3	3	4	0	0	3	3	0	0	3	3	3	3	0	3	0	0	0	3	0	0	4	3	3	0	0	0	0	3	3	4	3	4	3	0	0	0	0	4	0	0	0	0	0	4	0	4	0	4	0	0	4	3	4	0	4	4	0	3	3	3	0	3	0	3	3	4	3	0	4	4	0	0	3	0	3	0	0	0	3	0	0	0	4	0	3	0	3	4	0	4	3	0	4	0	3	3	3	0	4	4	0	0	0	3	3	4	0	3	0	4	0	3	0	4	0	3	0	3	4	0	0	0	4	0	0	3	4	0	3	0	0	4	4	3	4	0	4	3	0	3	3	0	3	4	4	0	4	0	0	3	3	0	0	0	3	0	4	4	3	3	4	0	0	4	3	4	4	3	4	3	3	3	0	0	0	4	0	4	0	3	0	0	0	0	4	4	0	0	0	3	3	0	0	3	0	3	0	0	3	3	0	3	0	3	4	3	4	0	0	4	3	0	3	3	0	3	4	0	3	4	0	4	3	0	4	3	3	0	0	3	0	0	0	4	0	0	3	3	0	4	0	0	3	3	4	4	3	4	0	0	3	4	0	4	4	3	3	0	0	3	0	0	3	0	0	0	0	0	0	3	4	0	3	4	3	4	3	3	3	0	4	4	0	4	4	0	0	4	0	0	3	0	3	4	0	0	4	0	4	0	3	4	0	3	4	3	4	0	4	0	0	0	3	3	3	0	4	3	0	4	3	4	0	3	3	3	3	3	4	4	0	4	0	3	0	3	4	0	0	4	4	3	0	3	0	3	4	0	0	0	0	0	3	3	3	3	3	0	0	0	0	3	0	4	0	0	4	0	3	0	3	4	0	0	0	0	0	3	0	3	3	0	0	0	3	0	4	3	0	4	0	0	4	0	4	4	4	0	4	0	0	4	0	4	3	3	4	0	0	4	4	3	0	3	4	4	0	0	0	0	0	4	3	0	3	0	0	0	4	0	0	0	4	0	4	0	4	0	4	4	4	0	0	3	0	4	0	4	0	3	0	0	3	0	0	3	4	0	0	0	4	0	3	0	0	4	4	0	3	0	3	0	0	0	4	4	3	0	3	0	3	4	3	4	0	0	0	0	0	4	4	3	3	0	0	3	0	0	3	0	4	3	4	3	0	4	0	4	3	0	0	4	0	4	0	4	3	4	0	4	0	0	0	0	0	4	3	0	0	0	3	0	3	0	3	0	0	0	4	0	3	3	3	0	4	3	0	0	3	0	3	4	3	0	0	3	3	4	4	4	4	3	3	4	0	0	4	4	0	0	3	4	3	3	0	3	4	3	0	4	4	0	0	0	3	4	4	3	4	3	0	0	0	3	3	4	4	0	0	3	0	3	0	4	0	0	0	0	0	4	4	0	0	4	3	4	3	0	3	3	4	3	0	0	0	0	3	3	3	0	0	0	0	0	3	3	3	4	4	0	4	3	0	0	4	0	0	0	0	0	4	4	0	0	3	0	0	0	0	4	0	3	3	0	0	0	4	4	0	0	4	0	0	0	3	3	3	4	3	3	3	4	0	3	0	0	3	4	0	0	0	3	0	3	0	3	0	0	3	0	4	0	0	4	4	0	0	3	3	3	0	0	3	0	0	0	3	3	3	0	3	0	0	0	0	4	0	3	3	3	0	3	0	0	4	0	4	3	4	0	4	3	0	3	0	0	0	4	0	0	4	4	3	0	0	0	4	3	4	4	0	3	0	0	4	0	3	0	4	0	3	0	3	3	3	0	4	0	0	0	0	4	4	0	3	4	0	0	3	0	0	4	4	4	4	4	0	4	0	0	0	0	0	0	4	3	0	0	3	3	4	4	0	0	3	0	4	3	4	4	4	4	4	0	0	0	0	0	0	0	0	4	3	0	4	3	0	4	4	4	4	3	3	0	0	0	0	3	3	3	4	0	4	0	0	0	4	0	4	4	4	0	0	4	0	0	0	3	0	3	0	0	3	0	0	3	3	3	0	4	0	4	0	0	0	0	0	0	4	0	3	0	0	3	0	0	4	0	0	3	0	0	0	3	0	4	0	0	0	0	0	0	0	4	3	4	4	3	0	3	3	3	0	4	0	0	3	3	0	4	0	0	3	3	0	0	3	0	0	0	0	0	3	0	3	3	0	0	3	3	3	0	0	0	3	0	0	0	3	4	4	3	4	0	4	0	0	3	4	3	3	3	0	0	3	4	0	0	0	4	0	3	4	0	0	0	0	0	3	0	0	0	0	0	4	0	4	3	3	4	0	0	0	0	0	0	0	4	0	0	3	0	4	0	0	3	4	0	3	0	4	4	4	0	4	3	3	0	3	4	3	3	0	3	3	0	0	4	0	4	0	3	3	0	4	3	0	3	3	3	4	0	0	0	0	0	3	3	4	3	4	0	4	0	0	4	4	0	4	3	0	0	0	3	0	0	0	0	0	0	0	4	0	3	4	0	0	4	0	0	0	0	0	0	3	4	4	3	3	0	0	4	3	3	0	0	0	0	3	4	3	3	3	0	4	0	0	0	0	4	0	0	0	0	0	3	3	3	0	0	0	0	0	0	4	0	3	0	0	0	0	0	0	4	0	4	0	3	4	0	0	3	0	4	0	3	3	0	0	4	0	0	4	4	0	0	0	0	0	0	0	3	0	0	0	0	4	0	3	0	0	3	4	4	0	0	0	3	3	0	0	0	0	4	0	0	0	0	0	0	0	0	4	3	4	3	4	0	0	3	3	4	0	0	0	4	0	3	0	3	3	0	0	0	0	3	4	0	4	0	4	3	0	0	0	0	4	0	4	0	0	4	4	3	0	0	0	3	3	0	4	0	4	0	0	4	0	4	0	3	4	4	0	0	3	0	0	4	0	0	3	0	3	0	0	0	0	0	0	3	4	4	4	0	4	0	3	0	0	0	4	0	0	3	0	0	0	0	4	0	3	0	0	0	0	3	4	4	0	0	0	3	0	0	0	3	0	3	0	0	0	0	0	3	4	4	3	0	3	4	0	0	0	0	0	0	0	0	3	0	3	3	3	0	4	0	3	0	4	0	4	4	3	0	0	0	3	4	0	4	4	3	0	4	4	3	0	0	4	0	4	0	4	0	0	0	0	3	0	3	4	4	3	0	3	4	0	4	0	0	3	0	3	4	3	0	0	0	0	0	0	3	0	0	0	3	3	4	3	4	0	0	4	0	4	0	3	0	4	3	4	0	0	0	3	0	4	3	3	4	4	3	3	0	4	0	0	0	4	3	0	4	0	0	0	0	0	3	0	0	3	0	0	0	0	0	4	0	0	3	0	3	0	0	4	3	3	0	3	3	3	0	0	3	4	0	0	0	4	4	4	4	0	0	4	0	0	3	3	0	0	0	0	0	0	0	0	4	0	0	3	0	4	4	0	3	0	0	4	0	0	3	0	0	0	3	0	0	0	0	0	3	3	0	0	0	4	0	0	0	4	4	4	0	0	0	0	4	3	0	4	0	0	4	3	0	0	0	0	3	0	0	4	3	0	0	0	0	3	4	4	3	4	4	0	0	3	4	0	0	4	3	0	4	3	0	3	0	0	3	4	3	0	4	4	4	0	0	4	0	3	3	0	0	0	0	4	4	0	0	0	0	4	0	3	0	3	0	0	3	0	0	0	0	4	0	4	0	4	0	0	0	4	0	0	0	0	4	0	0	3	0	0	0	0	4	0	3	0	0	4	0	0	0	0	3	0	0	3	3	0	3	0	0	0	0	4	4	0	4	4	0	0	4	0	0	3	0	3	0	3	0	3	3	0	0	0	0	0	0	0	0	3	0	4	4	0	0	4	0	0	3	4	4	4	0	4	0	4	0	0	0	0	4	0	4	0	4	0	0	4	3	0	0	0	0	0	3	0	0	3	4	0	4	0	0	0	0	0	3	0	0	0	0	4	4	0	0	0	0	4	0	0	0	3	0	4	0	4	0	4	0	4	0	0	0	0	0	3	4	4	0	0	0	3	4	3	0	0	0	0	4	3	0	0	0	3	3
AU_ABR_37	1	4	3	3	3	3	3	4	3	3	3	4	3	4	3	4	3	3	3	3	3	3	3	3	3	3	3	4	3	3	3	4	3	3	4	3	3	3	3	3	3	4	3	3	3	3	3	3	3	3	3	3	3	3	4	3	3	3	3	3	3	3	3	3	3	3	3	3	3	3	3	3	3	3	4	3	3	3	3	3	3	3	4	3	3	3	3	3	3	3	3	3	3	3	4	3	3	3	4	3	3	4	3	3	3	3	3	3	3	3	3	4	3	3	3	3	3	3	3	4	4	3	3	4	3	3	4	4	3	3	3	4	3	3	3	4	3	4	3	4	3	3	3	3	3	3	3	3	4	3	3	3	3	3	3	3	3	3	3	3	3	3	3	3	3	3	4	3	3	4	3	4	3	3	4	3	3	3	4	3	3	3	3	3	3	3	3	3	3	3	3	3	3	3	4	4	3	3	3	4	4	3	3	3	3	3	3	3	3	3	3	3	3	3	3	4	3	3	3	3	3	3	3	3	3	3	3	3	4	3	4	3	3	3	4	3	3	3	3	3	3	3	4	3	3	3	3	3	3	3	4	3	3	3	3	3	3	3	3	3	3	4	3	3	3	4	3	3	3	3	4	3	3	3	3	3	3	3	3	4	3	3	3	3	3	3	4	3	3	3	3	3	4	3	3	3	4	3	4	4	4	3	3	3	3	3	3	3	3	3	3	3	3	4	3	4	3	3	3	3	3	3	3	4	3	3	3	3	3	3	3	3	3	3	3	3	3	3	3	3	3	3	3	3	3	3	0	3	3	3	3	3	3	3	3	3	3	3	3	4	3	3	3	3	3	3	3	3	4	3	3	3	3	3	3	3	3	4	3	3	3	3	3	3	4	3	4	3	4	4	3	3	3	4	3	3	3	3	3	3	3	3	4	3	3	3	3	3	3	3	4	3	3	3	3	3	3	4	3	3	3	3	3	3	3	3	3	3	3	3	3	3	3	3	4	3	3	3	3	3	3	4	3	3	3	4	3	3	3	3	3	3	4	3	4	3	4	3	3	3	3	3	3	3	3	3	3	3	4	3	3	4	3	3	4	3	3	3	3	3	3	3	3	3	3	3	3	3	4	3	3	3	3	4	3	4	3	4	3	3	4	3	3	3	4	3	3	3	3	3	3	3	3	3	3	3	3	3	3	3	3	3	3	4	4	3	4	3	4	4	3	3	4	3	4	3	3	4	3	3	3	3	4	3	3	3	3	3	4	4	3	3	3	3	3	4	3	3	4	3	3	4	3	3	3	3	3	4	3	3	3	4	3	0	4	4	3	3	3	3	3	3	3	3	4	3	3	4	3	3	3	3	3	3	3	3	4	3	3	3	3	3	3	3	3	3	3	4	3	3	3	3	3	3	3	4	3	4	3	3	3	3	3	3	4	3	3	3	3	3	4	3	0	3	3	4	3	3	3	3	3	4	3	3	3	3	3	3	3	3	3	3	3	4	4	3	3	3	3	3	3	3	3	3	3	4	3	3	3	3	4	3	3	3	3	3	3	3	3	3	3	3	3	3	3	3	4	4	3	3	3	4	3	3	3	3	3	3	3	3	3	4	3	3	3	3	3	3	3	3	4	3	3	4	4	4	3	4	3	3	3	3	3	3	3	3	4	4	3	3	3	3	4	3	3	3	3	3	4	3	4	3	3	3	3	3	3	3	3	3	3	4	3	3	3	3	3	3	3	3	3	3	4	3	3	3	3	4	3	3	3	3	4	3	4	3	3	3	3	3	4	3	4	3	3	3	4	3	3	3	0	3	3	3	3	3	3	3	3	3	3	3	3	3	3	3	3	3	3	3	3	3	3	3	3	3	3	3	4	4	3	3	3	4	3	3	4	3	3	3	3	3	3	3	0	3	3	3	3	3	4	3	3	3	3	3	3	3	3	3	3	4	3	3	3	4	3	3	3	3	3	3	3	3	3	3	4	3	3	3	3	3	3	3	3	3	3	3	4	4	4	3	4	3	3	3	3	4	3	3	3	3	3	3	4	3	0	3	3	3	3	4	3	3	3	3	3	0	0	3	3	4	3	4	3	3	3	3	3	3	3	3	3	4	3	3	4	3	3	3	3	3	3	4	3	3	3	3	3	3	3	3	3	4	3	3	3	3	3	3	3	3	3	3	4	4	3	4	3	4	3	3	3	3	3	3	3	3	3	3	3	3	4	3	3	4	3	3	3	3	3	3	3	3	4	3	3	4	3	3	3	3	3	4	3	3	3	3	3	4	4	3	4	3	3	3	4	3	3	3	3	3	3	3	3	3	3	4	4	3	3	3	3	3	3	3	3	4	3	3	4	3	3	3	3	4	3	3	3	3	3	3	4	4	3	3	3	3	4	3	3	3	3	3	3	0	3	3	3	4	0	3	3	4	0	4	3	3	3	3	4	3	3	4	3	3	3	4	3	3	3	3	3	3	3	3	3	4	4	4	3	3	3	3	3	3	3	3	3	3	3	4	3	3	3	0	3	3	3	0	4	3	4	3	3	3	4	3	3	3	4	3	3	4	3	3	3	3	4	3	3	4	3	3	3	3	4	4	3	3	0	3	4	4	3	3	4	4	3	3	3	4	3	3	3	3	3	3	3	4	3	3	4	3	3	4	4	3	3	3	3	3	3	3	3	3	4	3	0	3	0	3	3	3	3	4	3	3	3	4	3	3	4	4	3	3	3	3	3	3	3	3	3	4	3	3	3	0	3	3	3	3	4	3	3	4	3	3	3	0	4	3	3	3	3	4	3	3	3	4	3	3	3	3	3	3	3	3	3	3	3	3	3	3	3	4	3	3	4	3	3	3	3	4	4	3	3	3	3	3	3	3	3	4	3	3	3	3	4	3	3	0	3	3	4	4	3	3	3	3	3	3	4	3	3	3	4	3	3	4	4	3	3	3	4	3	4	3	3	3	3	4	4	3	3	3	4	3	3	3	3	0	3	3	3	3	3	3	3	3	4	3	3	4	3	3	3	0	4	3	3	4	4	4	4	3	4	4	3	3	3	3	3	3	3	3	3	3	3	3	3	4	4	3	3	3	4	3	3	3	3	3	3	3	3	3	3	3	3	3	3	3	3	3	3	3	3	3	3	3	3	3	0	3	3	4	4	4	3	3	3	3	3	3	3	3	4	3	3	3	4	3	3	3	3	3	3	4	4	3	3	3	3	4	4	4	3	3	3	3	3	3	3	4	3	3	3	3	3	3	3	4	3	3	3	0	3	0	3	3	3	3	3	4	3	3	3	3	3	3	0	3	3	3	3	3	3	3	3	3	4	3	3	3	3	3	4	3	0	3	3	3	3	3	3	3	0	3	3	3	3	3	3	3	3	3	4	3	4	3	4	3	0	3	3	4	3	3	3	4	3	3	3	3	3	3	3	3	3	3	3	4	3	4	3	3	3	3	3	4	3	4	3	3	3	3	3	3	3	3	3	3	3	3	3	3	3	3	3	3	4	3	3	3	4	3	3	3	3	3	3	3	3	3	4	4	3	3	3	3	3	0	3	3	3	3	3	3	4	3	3	3	3	3	3	4	4	3	3	4	3	3	4	3	4	4	3	3	0	3	4	3	3	3	3	4	3	3	4	3	3	4	3	3	3	4	3	3	3	3	0	3	3	3	3	3	3	3	3	3	3	3	3	3	3	3	4	3	3	3	3	3	3	3	4	3	3	3	3	4	3	3	3	3	4	3	4	3	4	3	0	3	3	3	3	3	3	3	3	3	3	3	3	3	3	4	3	3	3	3	4	3	3	3	3	3	3	3	3	3	3	3	4	3	4	4	4	3	4	3	3	3	4	0	3	3	3	3	3	3	3	3	3	3	3	3	4	3	3	3	4	4	0	4	3	4	0	3	4	3	3	4	0	3	3	3	3	3	4	3	3	3	3	3	0	0	3	3	3	4	4	3	3	4	3	4	4	3	3	3	3	3	3	3	3	3	3	3	3	3	3	3	3	3	4	4	4	3	3	0	3	3	3	3	3	3	4	3	3	4	3	4	3	0	3	3	3	4	3	3	3	3	3	3	0	0	3	3	3	3	3	3	3	3	3	3	0	4	3	3	3	3	3	3	3	3	3	3	3	3	4	3	3	3	0	4	3	4	4	3	3	3	3	4	0	3	3	3	3	3	3	4	4	0	4	3	3	3	4	0	4	4	3	4	3	4	3	4	3	3	3	0	3	3	3	4	0	3	0	3	3	0	4	4	3	3	3	3	3	0	3	4	3	3	3	3	3	3	3	3	4	0	3	0	3	3	3	3	3	3	3	4	3	4	3	3	4	4	3	3	3	4	4	3	0	4	3	3	3	3	3	3	3	4	3	3	4	3	0	3	3	4	3	3	3	3	3	3	3	3	4	3	3	3	3	3	3	4	3	3	3	3	3	3	3	3	3	3	3	3	0	3	3	4	3	3	3	3	4	3	3	3	0	3	3	4	3	3	3	3	3	3	4	3	3	3	3	3	3	3	4	4	3	4	3	3	3	4	3	3	3	3	3	3	3	0	3	3	3	3	3	3	0	4	3	3	3	3	3	3	0	4	4	4	3	0	4	4	4	3	3	3	3	4	4	3	3	3	4	4	3	4	3	3	3	3	3	4	3	4	4	4	3	3	3	4	3	3	3	3	0	3	3	3	3	4	3	3	3	3	3	3	3	3	3	3	0	3	3	4	0	4	4	3	4	4	3	4	3	3	4	3	3	4	3	3	3	3	3	0	3	4	0	4	4	4	3	3	3	4	0	3	3	3	3	3	3	3	3	3	3	3	4	4	3	3	0	4	3	3	3	3	3	3	4	4	4	3	4	3	3	3	4	3	3	3	3	3	3	3	3	4	3	4	3	3	3	3	3	4	3	0	0	3	4	3	4	3	3	3	3	4	3	3	4	4	3	3	3	0	3	4	3	3	4	3	3	3	3	3	4	3	0	3	3	3	4	3	3	3	3	4	3	3	3	3	3	3	3	3	4	3	4	3	3	3	3	4	3	3	4	3	3	0	3	3	3	3	4	3	3	3	4	3	0	3	3	4	4	3	0	3	3	3	3	3	3	3	3	3	3	3	4	3	4	3	0	0	3	4	3	3	4	3	4	0	0	3	3	3	3	3	3	3	3	3	3	3	3	3	3	3	3	3	4	3	3	3	0	3	3	3	4	3	0	3	3	3	3	3	4	4	0	3	3	3	3	3	3	4	3	3	3	4	3	4	3	3	3	3	0	4	0	3	3	3	4	3	3	3	3	3	3	3	3	3	3	4	3	3	3	3	3	3	3	3	3	3	3	0	3	3	4	3	3	3	3	3	3	3	4	3	3	3	4	3	4	3	3	3	3	4	3	4	3	3	3	3	3	0	4	3	4	0	3	3	3	4	4	4	3	4	3	3	3	3	3	4	3	3	3	3	3	3	3	3	3	4	3	3	3	4	3	0	4	4	3	3	0	3	3	3	3	3	3	3	0	0	3	3	3	3	3	3	0	3	3	3	3	3	0	3	3	3	3	4	0	3	3	3	3	3	0	4	3	3	4	3	4	0	4	4	3	3	3	3	0	3	4	3	3	3	3	3	4	3	3	3	3	0	3	3	3	4	4	4	3	3	4	3	4	3	3	3	4	4	3	3	3	3	3	4	3	3	3	4	3	3	4	0	3	0	3	3	3	3	3	4	4	3	3	4	4	3	3	0	3	3	4	3	4	0	3	3	3	4	0	3	3	3	3	4	3	3	4	4	3	3	3	3	3	3	3	3	0	3	3	4	3	3	3	3	3	0	3	3	4	4	3	3	3	3	3	0	3	3	3	3	4	3	3	3	3	3	3	3	4	3	3	3	3	3	0	0	4	3	3	3	3	0	3	3	3	3	4	3	3	3	3	4	3	3	3	3	4	3	4	0	3	4	3	3	3	3	3	3	3	3	3	3	4	3	3	3	3	3	3	4	4	3	0	4	0	3	3	4	3	3	3	0	3	3	3	0	3	3	3	0	4	3	4	4	4	3	3	3	3	0	0	4	3	0	3	3	3	4	0	0	4	3	3	0	3	4	3	4	3	3	3	3	3	4	3	3	3	0	3	0	3	4	4	4	3	0	3	3	0	4	3	4	3	4	3	3	3	3	3	3	3	3	4	4	3	3	3	3	3	3	3	3	3	3	4	3	4	4	3	3	4	3	4	3	3	3	3	3	3	3	3	3	0	3	3	3	3	3	3	3	3	3	4	3	3	3	3	3	3	3	4	3	4	3	0	3	4	3	4	3	3	3	3	0	4	3	3	3	3	4	3	4	3	3	3	4	4	3	0	3	0	3	3	3	3	4	0	4	4	3	4	3	3	4	3	0	3	3	0	3	0	0	3	3	3	3	3	3	3	4	3	3	3	3	3	3	3	3	4	3	3	3	3	3	3	4	3	3	3	4	4	0	0	3	4	3	3	3	3	3	3	0	3	0	3	0	4	3	3	0	3	3	3	3	3	3	3	4	3	3	3	3	0	4	4	3	3	0	4	4	3	3	3	3	4	3	4	3	3	4	3	4	0	4	3	4	3	3	3	0	3	3	3	3	0	3	3	3	3	4	3	4	3	3	3	0	3	4	3	4	3	3	3	3	3	4	3	0	0	4	3	4	3	0	0	3	0	3	3	0	0	3	3	3	3	3	3	3	3	4	4	3	4	3	3	3	4	3	0	3	3	3	3	0	3	3	0	3	3	3	3	3	4	3	3	0	3	4	0	4	3	0	3	3	3	3	4	4	3	0	3	3	3	0	4	3	3	3	3	3	0	3	3	3	3	3	0	3	3	4	3	3	0	3	4	0	3	3	3	3	3	4	3	3	3	3	4	3	3	0	3	4	3	4	4	4	3	4	3	3	4	3	0	3	4	4	3	3	0	4	0	3	4	3	3	4	3	3	0	4	0	3	3	3	3	3	3	3	3	0	4	3	4	4	4	4	4	4	3	3	3	0	3	3	3	3	0	3	3	3	3	3	3	3	3	3	3	3	3	3	4	3	3	3	3	3	3	0	0	0	3	3	3	0	4	3	3	3	4	4	3	3	3	4	3	3	3	3	3	3	3	3	3	4	3	3	3	3	3	4	0	4	3	0	3	3	3	4	3	4	0	3	3	0	0	4	0	4	4	3	3	4	3	0	3	4	3	3	3	3	3	3	4	4	3	0	4	3	0	4	4	0	4	3	0	3	4	0	3	0	0	3	3	3	3	3	3	3	3	3	3	4	3	3	4	3	3	4	3	3	3	3	3	4	3	3	3	3	3	3	3	4	3	3	0	0	3	4	0	3	0	4	3	4	4	0	4	0	0	3	4	4	3	0	3	3	0	3	3	3	3	3	3	3	3	0	3	3	3	3	3	4	4	4	3	3	3	3	0	3	3	3	3	4	3	3	3	3	4	3	4	3	3	3	3	3	4	4	3	3	0	4	3	3	4	4	3	4	3	3	3	3	3	4	3	3	4	4	3	3	3	3	4	4	0	4	3	3	4	3	3	3	3	4	3	3	4	3	3	3	3	4	3	3	4	3	3	3	3	3	4	4	3	3	3	4	3	3	3	3	4	4	3	4	3	3	3	0	3	3	4	0	3	3	3	4	3	3	4	4	3	3	3	4	0	4	3	3	3	4	3	0	3	3	0	3	3	3	3	3	4	4	3	3	3	3	0	3	3	0	3	3	3	3	3	4	3	4	4	4	4	4	3	3	3	3	3	4	3	3	4	3	3	3	3	3	3	3	3	0	0	3	3	3	3	3	4	3	0	3	3	4	3	3	0	3	3	3	3	4	4	3	3	4	0	3	3	3	3	3	3	3	3	3	3	4	3	4	3	3	3	4	3	4	3	3	0	3	3	3	3	3	3	4	3	0	3	3	3	3	3	0	3	3	3	3	3	3	4	3	0	4	3	3	4	4	3	3	4	0	0	3	3	3	3	3	3	3	4	3	3	4	3	0	3	0	3	3	4	3	3	3	3	4	3	4	3	0	0	3	3	0	3	3	3	3	0	4	4	4	3	3	0	3	3	3	4	3	3	3	0	4	3	3	3	3	3	4	0	3	3	4	0	3	3	3	4	0	4	3	3	3	4	0	0	3	4	3	3	0	0	4	3	4	3	3	0	3	3	3	3	3	3	4	3	3	3	4	3	3	3	4	3	4	3	0	3	3	3	3	0	3	0	0	4	4	3	4	3	3	4	4	0	3	4	3	0	3	0	3	3	3	4	4	0	3	3	3	3	0	3	3	3	3	3	3	4	3	0	4	3	3	3	4	3	3	3	3	3	3	3	4	0	3	0	3	4	3	3	0	4	3	3	3	0	4	3	0	4	4	3	3	3	3	0	3	3	4	3	3	0	3	3	3	3	0	3	0	3	4	3	3	3	3	4	4	4	3	0	3	3	3	3	3	0	3	0	3	3	3	4	3	3	3	0	0	3	3	3	3	4	3	0	4	3	0	3	4	0	0	3	3	3	3	3	3	4	4	3	3	3	4	4	3	4	3	3	3	3	4	3	3	3	3	3	3	4	3	3	4	4	3	0	4	3	4	4	4	4	3	3	3	0	3	0	3	3	3	3	0	3	0	0	3	3	4	4	0	4	3	3	0	3	4	3	3	3	3	3	4	3	4	3	4	3	3	3	3	3	3	0	4	3	3	3	3	3	0	3	3	3	3	3	3	3	3	3	0	3	4	3	0	3	3	3	0	3	4	3	3	3	4	3	3	0	3	3	3	4	3	0	0	4	3	0	4	4	3	3	3	4	4	3	3	4	0	3	4	4	3	3	3	3	0	3	4	0	3	3	3	4	3	3	3	3	3	0	0	3	3	3	3	3	4	0	3	3	4	3	0	3	4	3	0	4	3	3	0	4	3	3	0	3	3	4	0	3	4	4	4	3	3	4	3	0	4	4	3	3	4	3	3	3	3	3	0	3	4	4	3	4	3	4	3	3	3	3	4	4	3	0	4	3	3	3	3	3	0	4	4	0	3	0	0	3	3	3	3	3	4	3	3	3	4	3	3	3	4	3	4	3	3	4	3	0	0	3	4	3	0	0	3	3	3	4	3	3	4	3	3	3	0	3	3	0	3	3	4	4	4	3	0	3	4	4	0	3	3	4	3	3	3	4	4	4	3	0	0	3	3	3	3	4	3	3	3	3	3	0	4	3	3	3	0	3	3	3	3	3	0	0	0	3	3	4	3	3	3	4	3	3	3	3	3	3	3	3	3	3	3	0	3	3	3	4	4	4	4	3	3	0	3	4	3	3	3	0	3	3	3	3	4	3	3	3	3	4	3	0	0	4	3	4	3	3	3	4	3	0	3	3	3	0	3	3	4	0	4	3	3	0	3	0	3	3	0	3	4	4	4	0	3	4	4	3	4	0	3	4	0	0	4	3	3	3	3	4	3	4	3	3	3	3	3	4	3	3	0	3	4	4	4	4	4	4	4	0	3	3	3	3	3	0	0	3	3	0	3	0	4	3	3	3	3	3	0	4	0	3	3	0	4	4	0	0	4	4	3	3	0	3	3	3	3	4	3	3	4	3	0	3	3	3	3	3	3	3	3	3	3	4	4	3	3	4	4	3	4	3	4	3	3	0	4	3	0	0	3	3	0	3	3	3	4	0	3	4	3	3	3	0	3	3	3	3	3	3	4	3	3	3	3	3	3	3	3	4	3	0	3	3	3	4	4	4	3	0	3	4	3	4	3	4	3	3	3	4	3	3	3	3	3	3	3	3	0	4	3	3	4	3	3	3	0	4	3	3	3	0	0	4	3	4	3	3	0	3	3	3	3	3	4	3	3	3	3	4	0	0	3	3	3	4	0	3	0	4	0	3	0	3	3	0	3	4	0	3	0	0	0	3	3	3	3	3	4	3	3	3	3	3	3	4	4	0	4	3	4	3	4	4	0	3	4	0	0	3	0	0	4	0	3	4	3	3	3	3	3	0	0	3	0	4	3	3	0	3	3	3	0	4	0	4	4	4	3	4	4	3	4	4	0	0	0	4	3	3	0	3	0	3	3	0	3	4	3	3	4	3	3	3	3	3	3	3	3	3	3	3	3	4	4	4	4	4	3	4	3	4	3	3	0	0	0	4	0	3	3	0	0	3	3	0	3	4	4	3	4	0	3	4	3	4	3	3	0	3	4	4	4	4	3	0	4	4	4	0	4	3	0	3	4	3	3	0	0	3	4	4	3	3	3	4	3	4	0	4	3	4	3	3	3	0	3	3	3	3	4	3	3	3	4	3	4	3	3	0	3	3	3	3	3	3	0	3	3	3	3	3	3	3	3	3	4	3	0	4	4	4	3	3	3	3	3	3	3	3	3	4	3	3	4	0	4	0	4	3	4	3	3	3	4	0	3	3	4	0	0	4	4	0	0	0	0	0	3	3	0	0	0	3	0	3	3	3	3	0	3	4	3	3	4	3	3	4	4	4	0	3	3	3	3	3	3	3	3	3	3	0	0	4	3	3	0	3	0	3	3	4	0	3	3	3	3	4	0	0	3	3	4	3	3	4	4	4	4	4	4	3	3	3	3	4	0	0	4	4	3	0	3	0	3	3	4	3	0	4	3	4	0	3	0	4	4	4	3	0	4	4	3	0	3	3	0	4	4	4	3	3	3	4	0	0	3	3	0	3	3	0	3	3	4	0	4	4	0	0	0	3	3	3	0	3	3	3	4	4	3	3	3	4	0	3	0	0	0	3	0	0	3	3	0	4	0	4	3	4	0	0	3	0	0	3	4	0	0	3	3	3	3	3	0	3	4	4	0	3	3	4	4	3	0	0	4	3	4	0	0	3	3	3	4	3	4	3	4	4	4	4	0	3	0	3	0	0	0	3	0	4	3	0	4	3	0	0	0	3	3	0	3	3	0	4	3	4	3	3	0	4	3	3	3	0	3	4	3	3	0	3	0	3	3	0	4	4	3	3	3	0	0	4	3	0	4	3	0	3	3	3	3	3	0	4	0	0	3	0	3	3	0	3	0	3	4	4	4	0	3	3	3	3	4	3	3	3	3	3	0	3	3	4	0	4	4	4	3	4	3	3	3	4	4	3	3	0	0	3	3	0	3	3	3	0	0	4	3	4	0	3	3	3	3	3	4	0	4	4	4	3	0	0	3	4	0	3	3	0	3	3	3	3	0	0	4	4	3	3	0	3	4	4	4	4	0	0	3	0	3	4	4	0	4	4	4	0	4	4	4	4	3	0	3	3	3	3	0	4	4	3	4	3	3	4	3	3	4	0	0	4	0	3	4	3	3	0	3	4	3	4	0	0	4	0	4	3	3	3	0	4	3	3	3	3	3	3	0	3	0	4	3	4	3	4	4	0	4	3	4	3	4	3	3	4	0	0	0	4	3	4	4	0	4	4	4	3	4	3	4	4	3	3	0	3	0	3	4	0	0	0	3	4	0	3	4	3	3	0	4	3	4	4	3	4	0	3	3	0	3	4	0	3	0	0	0	4	4	3	0	0	4	4	0	0	3	3	3	4	0	0	3	4	4	4	0	3	3	4	0	4	0	0	4	0	4	4	3	4	0	3	4	3	0	4	0	3	3	3	3	4	0	3	4	0	0	3	3	3	3	3	3	3	3	0	3	3	0	4	4	3	3	0	4	4	3	0	3	3	0	4	0	3	0	3	3	3	3	3	3	3	3	3	3	4	3	3	0	4	3	0	4	3	4	0	4	3	0	0	4	3	3	4	3	0	0	0	4	0	3	3	4	4	3	0	0	4	3	3	3	4	3	4	4	3	3	3	3	3	0	4	4	3	4	3	3	0	3	3	0	3	3	4	3	3	3	3	4	0	3	4	0	4	3	4	4	3	4	3	4	3	3	4	4	3	3	3	3	3	4	4	0	4	3	0	0	3	3	4	3	0	0	4	0	0	4	3	3	3	3	0	3	4	3	3	3	3	4	0	3	3	3	3	4	3	0	3	0	3	3	3	3	3	3	3	3	3	4	3	3	0	4	3	3	4	0	4	3	3	0	4	0	0	3	3	3	4	0	3	3	3	3	4	0	0	3	0	3	0	3	0	0	3	0	3	0	3	3	4	3	4	0	0	4	4	0	4	3	3	3	3	3	0	0	0	3	4	3	3	4	4	4	0	3	4	3	4	3	3	4	4	0	4	4	3	4	0	0	4	3	0	4	0	3	3	4	0	4	4	4	4	0	4	4	4	3	3	0	4	3	3	4	4	4	0	0	3	3	0	3	0	4	3	0	4	3	0	3	3	0	3	0	4	0	4	4	0	3	3	3	0	0	3	3	0	0	4	3	3	4	3	3	4	3	4	4	4	4	3	0	4	3	0	4	0	3	3	4	3	3	3	3	0	4	0	0	4	3	3	4	0	4	0	3	3	0	3	0	4	0	0	0	3	4	0	3	0	4	3	4	3	0	3	0	4	4	0	4	3	4	0	4	0	3	3	4	4	3	3	3	3	0	3	0	4	3	4	3	3	0	0	3	4	3	3	4	3	3	0	0	0	3	3	4	3	3	0	4	4	3	3	0	0	0	3	4	3	3	0	4	4	0	3	4	0	0	0	3	3	0	0	3	3	3	3	0	4	4	3	4	3	4	4	4	0	3	0	3	4	4	4	3	0	3	0	3	3	0	0	0	3	0	3	0	3	3	0	3	0	4	3	4	3	0	0	3	3	4	3	4	3	3	0	3	0	4	4	3	3	0	0	0	3	3	4	3	3	3	4	0	3	3	3	4	3	3	3	3	3	0	3	4	3	3	4	3	4	0	3	4	3	0	3	3	0	4	0	3	0	4	0	0	3	3	0	3	0	3	4	0	4	3	3	3	0	0	0	0	0	3	4	3	4	3	0	0	3	3	0	3	3	3	0	0	3	4	4	4	3	0	4	0	3	3	0	3	3	0	4	0	3	3	0	3	4	3	4	4	3	3	0	4	3	4	0	4	3	4	0	0	3	4	3	0	4	0	0	3	3	0	0	0	3	3	0	0	0	4	0	3	3	3	0	4	4	0	3	0	3	3	0	3	0	3	3	3	0	3	0	3	3	3	3	4	0	0	3	3	0	3	0	3	3	3	0	0	3	3	3	0	3	3	4	3	3	4	3	3	4	0	0	4	4	0	3	3	0	0	4	3	0	3	0	4	4	4	0	3	3	4	0	0	3	0	3	0	3	4	3	4	3	4	0	3	3	3	0	3	3	0	4	0	3	4	4	0	0	4	4	3	3	0	3	0	3	4	0	3	3	3	3	4	0	3	3	3	3	4	0	4	3	4	0	3	0	3	0	3	4	0	3	3	0	3	3	3	3	4	4	0	4	0	4	3	4	3	3	4	3	4	0	0	0	3	4	0	3	3	3	0	3	0	0	3	4	4	0	3	3	3	0	4	4	3	0	4	0	3	4	3	3	4	0	4	0	4	3	3	0	3	3	4	4	4	3	4	4	0	4	4	3	3	3	4	0	3	0	3	3	4	0	3	4	0	3	3	3	0	3	3	4	3	4	3	0	3	3	0	3	3	3	3	4	3	3	3	3	4	4	3	0	0	4	4	4	4	4	3	0	4	0	0	0	0	4	0	0	3	4	4	3	3	0	3	0	3	3	3	4	3	4	0	0	3	4	4	3	4	4	4	3	3	4	4	4	3	3	3	0	3	0	3	3	3	3	3	0	0	0	0	0	0	3	4	3	0	3	0	4	3	3	0	3	0	3	4	3	0	3	0	4	3	0	4	3	4	0	4	3	3	3	4	3	3	3	3	3	4	4	0	0	3	3	0	0	3	3	0	3	3	3	4	0	3	4	3	0	0	4	3	0	4	0	3	0	0	4	4	0	0	3	0	0	3	4	3	4	0	3	3	4	3	3	3	4	3	0	4	0	3	0	4	3	3	3	3	3	3	0	4	3	3	0	4	4	0	0	0	3	4	4	0	4	0	4	0	3	0	3	3	4	0	3	3	0	4	4	0	3	4	3	3	3	3	4	0	0	3	4	3	4	4	3	0	4	0	0	4	3	4	4	3	0	0	3	0	3	0	0	3	3	3	0	3	0	3	3	4	3	3	0	3	3	4	4	0	4	4	0	3	3	0	4	4	0	3	3	3	4	3	3	4	4	3	0	0	3	0	3	0	0	0	4	4	3	0	0	4	0	3	4	0	3	3	0	3	3	3	0	3	3	0	0	0	3	4	0	3	4	3	3	4	4	0	3	0	0	3	3	4	0	4	0	0	0	3	3	3	4	0	4	0	3	0	3	3	3	3	0	3	0	4	4	0	4	3	3	3	0	4	4	0	3	0	3	4	0	3	3	4	4	0	3	0	4	0	0	0	0	3	4	3	0	0	4	0	3	3	4	0	4	0	3	3	3	4	0	0	0	4	3	3	0	3	4	3	3	3	4	0	4	0	0	4	3	0	4	0	0	0	4	3	0	4	3	3	4	0	4	4	0	0	4	4	0	0	3	4	4	4	3	3	0	3	3	0	0	4	0	0	0	0	3	3	0	3	0	4	4	0	0	4	4	3	0	3	4	0	0	4	0	4	0	4	3	4	0	4	0	4	0	4	4	0	4	4	3	3	3	3	0	4	0	4	4	4	4	4	0	0	3	3	4	4	3	0	0	3	0	0	4	3	4	0	3	4	0	0	3	0	0	3	0	3	3	0	4	4	0	4	0	0	3	0	0	3	0	0	3	4	4	0	0	0	3	4	3	3	3	3	4	0	0	0	3	0	3	3	0	3	4	0	3	0	4	4	0	4	4	0	0	3	3	3	4	0	4	3	0	0	3	3	0	3	3	0	4	0	0	0	3	3	4	4	0	3	3	3	0	3	0	4	3	3	3	0	3	4	0	4	0	3	0	0	0	0	3	4	3	3	3	3	0	3	4	0	4	3	0	3	0	0	0	3	4	3	0	0	4	3	3	3	4	4	0	4	0	0	0	3	0	3	0	3	0	3	3	0	3	4	4	3	3	3	3	3	0	3	3	4	3	0	0	0	0	3	3	0	3	4	3	3	3	4	0	0	4	3	3	4	0	0	4	0	0	4	0	4	4	0	4	0	4	3	3	0	0	3	0	4	4	3	0	0	3	3	3	4	4	0	4	4	4	4	0	0	3	0	4	3	4	3	4	3	4	4	4	3	0	3	3	3	4	4	0	0	0	3	3	3	3	4	0	3	4	4	3	3	3	3	3	4	4	4	4	0	3	0	0	0	0	3	3	4	0	3	0	3	0	3	0	4	3	3	0	0	0	4	4	3	3	3	4	4	4	0	3	0	0	0	0	4	4	4	3	4	3	0	3	3	0	3	4	0	0	3	3	4	4	3	4	3	3	0	0	0	3	4	0	0	3	3	4	3	4	3	0	0	3	0	0	4	3	0	4	0	3	0	4	4	3	0	0	0	3	3	4	4	4	4	4	4	3	0	0	3	3	3	0	3	0	0	0	0	3	4	4	0	3	4	4	4	0	3	3	0	0	3	4	4	4	0	0	3	4	3	3	0	0	0	4	4	3	0	4	4	3	0	0	4	4	3	4	4	0	3	0	4	0	4	0	3	4	0	4	3	3	3	3	4	3	3	0	0	3	3	4	4	3	3	4	0	4	0	0	4	0	0	0	4	4	3	0	3	0	3	0	3	3	3	3	3	4	3	3	3	3	0	0	3	4	4	4	0	0	4	3	3	4	3	0	0	3	3	3	0	3	3	3	0	0	4	0	0	3	4	3	4	3	4	0	4	3	4	0	3	0	4	3	0	4	3	0	3	4	3	3	0	4	0	3	3	0	3	0	4	4	0	4	4	3	3	4	0	0	3	0	4	3	0	4	0	4	0	0	4	4	3	0	0	3	0	0	3	4	0	4	0	3	0	0	3	4	4	3	0	3	0	0	0	3	0	0	0	4	4	4	0	4	3	3	4	0	4	3	0	3	0	3	0	0	3	0	3	3	3	4	3	0	4	3	3	0	4	4	3	3	0	0	3	3	3	3	4	3	3	0	4	0	4	4	0	4	4	3	0	4	4	0	3	3	0	4	0	3	4	3	4	3	0	4	3	4	4	0	3	0	3	0	4	0	4	3	3	4	3	3	3	4	0	0	4	0	4	3	3	3	3	3	0	3	3	0	0	0	0	0	0	4	0	0	0	3	0	0	3	3	4	3	4	0	4	0	0	4	0	4	0	4	0	3	0	3	3	0	3	0	4	4	0	3	0	3	4	4	4	0	3	3	3	0	3	3	4	4	3	0	4	3	0	0	3	0	0	3	0	4	4	3	4	4	4	3	0	3	3	0	3	4	3	0	0	3	3	3	0	0	4	3	3	3	3	4	4	0	3	3	3	0	4	0	3	3	0	4	3	0	3	0	0	0	4	4	0	3	0	0	3	3	3	0	4	3	3	4	0	0	0	3	4	0	0	3	0	0	4	3	4	4	0	0	3	3	0	3	4	3	0	3	3	0	4	3	3	4	0	0	4	0	0	4	3	0	0	3	0	3	0	3	4	4	0	3	0	0	4	3	4	0	3	0	0	3	4	3	3	0	0	4	3	3	3	0	3	0	3	0	3	3	4	4	4	3	0	3	4	3	4	0	3	0	3	0	0	0	3	3	0	3	3	3	4	3	3	4	4	3	0	4	0	0	0	3	4	3	3	0	0	0	3	3	4	0	4	3	0	0	4	0	3	3	0	3	4	0	0	4	0	4	0	0	3	3	4	0	0	0	0	0	4	0	4	0	3	4	3	0	3	4	0	3	4	0	3	4	3	0	0	0	4	3	3	3	4	0	3	3	0	0	0	4	4	3	3	4	0	3	3	0	0	4	0	3	0	3	0	3	3	4	0	4	0	4	3	4	0	4	0	3	3	0	4	3	0	4	4	0	0	3	0	4	3	0	4	0	3	0	3	3	0	3	4	0	3	3	0	3	3	0	4	4	0	0	0	3	4	0	4	3	0	0	4	0	3	3	4	3	3	0	4	0	0	4	4	0	3	3	3	0	0	3	4	3	0	4	3	3	4	0	0	0	0	4	4	4	0	4	4	4	0	3	3	0	4	3	4	3	4	4	0	0	4	3	0	0	3	0	3	4	0	0	3	0	3	0	0	0	0	0	3	0	3	0	4	4	0	3	3	0	0	0	0	0	4	3	0	0	4	0	4	4	3	0	0	3	0	0	0	0	4	0	0	3	3	4	4	3	3	0	3	0	0	0	4	4	3	0	0	4	4	0	0	4	4	4	0	0	0	4	0	0	0	0	4	4	0	3	0	3	3	3	3	0	3	3	0	0	4	4	0	3	4	3	3	3	3	4	0	3	0	0	0	3	0	3	4	3	3	4	3	4	3	3	3	3	0	4	0	4	4	4	4	0	3	3	4	0	0	0	3	3	0	4	0	0	0	0	4	3	0	0	0	0	0	4	0	4	0	4	4	4	0	0	3	3	3	0	0	3	3	4	3	3	0	3	3	4	3	4	0	4	0	0	3	3	0	3	3	4	3	0	3	3	0	4	0	4	3	3	3	0	0	0	0	4	3	4	0	3	3	4	4	0	3	0	0	3	0	3	0	0	0	0	0	4	3	3	3	0	4	0	3	4	0	0	4	4	3	4	4	0	0	4	3	0	4	4	0	4	0	4	3	3	0	0	0	3	3	0	3	4	4	3	3	3	3	0	0	0	3	4	3	0	0	0	0	4	4	0	3	3	3	4	0	0	3	3	0	4	3	3	0	0	0	0	4	0	0	0	4	4	4	0	3	0	0	0	0	0	3	0	3	4	3	0	0	0	0	4	0	0	3	0	0	4	0	4	3	0	4	0	0	3	4	0	4	0	0	3	0	0	0	0	4	0	3	4	0	0	4	4	4	4	0	3	0	0	0	0	0	0	0	0	4	3	3	0	3	0	4	0	0	0	4	0	3	3	3	0	3	4	0	0	0	3	3	0	3	0	3	4	4	3	4	3	0	3	0	3	3	3	3	3	4	0	0	3	3	0	3	0	0	4	0	0	0	4	4	3	3	0	3	0	3	4	0	0	4	0	0	0	3	0	3	0	3	0	4	3	3	3	4	4	0	4	0	0	0	3	3	3	0	3	3	0	3	3	0	0	4	3	0	0	0	3	3	4	0	3	0	3	3	0	0	0	0	0	0	0	3	0	0	3	4	3	4	3	4	0	3	0	3	3	3	3	0	3	3	0	3	0	4	3	4	0	4	3	3	3	0	0	0	3	3	3	4	0	4	3	0	4	3	0	0	3	0	4	3	4	4	4	3	0	0	4	4	3	4	3	3	3	0	0	3	3	4	3	0	0	3	3	4	3	3	4	4	4	3	3	0	0	0	4	3	4	3	0	3	3	0	0	3	0	3	4	0	0	4	0	4	0	3	3	0	3	0	3	0	4	0	0	3	0	0	0	3	3	4	0	0	0	3	4	4	3	3	3	0	3	0	4	3	3	3	0	0	3	0	0	0	3	4	4	0	3	0	0	4	0	0	0	0	0	0	0	3	3	0	0	0	0	0	3	0	4	0	0	4	0	3	0	0	4	0	0	4	0	0	3	0	3	3	4	0	3	3	3	0	0	0	4	0	4	4	0	0	4	0	0	4	0	3	0	0	4	0	3	4	3	0	0	0	3	0	0	4	3	0	0	0	0	0	4	3	4	0	3	0	0	0	0	4	4	4	4	4	0	4	0	0	0	4	3	0	0	0	4	4	3	0	4	0	0	3	0	0	3	4	0	0	0	4	4	0	0	0	4	0	0	0	0	0	4	0	4	0	0	0	0	0	0	0	0	3	3	0	0	3	3	0	0	4	0	4	3	0	3	0	3	0	0	4	3	0	0	3	4	0	0	3	0	0	3	0	0	4	4	0	4	4	4	3	3	0	0	0	4	0	0	3	0	0	0	3	0	0	4	3	0	3	0	3	3	3	3	4	3	0	0	0	0	0	4	0	0	3	3	3	4	4	0	4	3	0	4	0	0	0	3	4	0	0	4	0	3	0	3	4	3	0	0	0	0	0	0	0	4	4	3	0	3	0	0	0	0	3	0	4	3	3	0	0	0	0	4	0	0	3	0	0	4	0	0	0	0	3	4	3	4	4	3	0	3	0	0	3	0	0	0	0	0	0	3	4	3	0	0	0	4	0	0	0	3	0	0	4	0	0	0	0	0	4	0	0	0	0	0	0	0	0	4	4	0	0	0	0	0	4	4	0	0	0	0	0	0	0	3	3	0	3	3	0	0	3	3	0	3	3	4	0	4	0	0	0	0	4	3	0	3	0	0	0	3	0	4	3	0	3	3	3	0	3	0	0	3	3	3	0	3	0	0	0	3	3	0	4	4	0	3	3	0	0	0	0	0	4	0	4	0	3	0	4	3	3	0	0	4	4	4	4	3	0	4	3	3	0	0	4	0	4	4	0	0	0	4	3	3	3	0	3	0	0	4	0	3	3	0	4	0	0	0	0	0	4	3	3	4	0	0	0	4	0	4	4	0	4	4	0	0	0	3	0	0	0	0	4	0	4	0	3	3	0	4	4	0	0	0	0	3	4	0	0	4	0	3	3	0	3	0	0	3	0	0	3	0	0	3	0	0	4	4	0	3	0	0	0	0	0	0	3	3	0	3	4	0	4	0	4	0	4	0	0	0	0	3	0	4	0	0	0	0	0	0	0	3	0	3	3	0	0	3	4	4	0	0	0	0	0	0	0	0	3	4	4	3	4	0	0	0	0	3	3	0	0	0	4	0	0	0	0	3	0	0	0	0	4	0	4	0	0	0	0	0	0	3	0	0	3	3	3	3	0	3	3	3	0	3	3	0	4	4	0	0	0	3	3	0	0	0	0	0	3	0	0	0	3	0	0	3	3	4	3	0	0	3	0	0	4	3	4	4	0	0	3	0	0	0	0	3	0	4	3	0	4	3	0	0	0	4	3	4	0	4	4	0	4	4	4	0	3	0	0	3	4	3	3	0	0	0	0	0	0	0	0	0	0	0	4	0	3	0	4	4	0	3	4	0	3	3	3	0	0	3	0	3	3	4	0	4	4	0	0	0	3	0	4	0	4	0	3	3	0	3	0	0	0	0	0	3	0	0	4	3	0	0	0	4	4	0	4	3	3	0	0	3	0	0	0	0	0	0	3	4	0	3	4	3	3	0	0	3	0	3	3	4	3	0	4	3	3	3	0	3	3	0	0	0	0	0	3	4	0	3	3	0	0	0	0	0	0	4	0	4	0	0	3	3	0	0	3	3	4	0	0	4	4	0	3	0	4	4	0	4	0	4	3	0	0	3	0	0	0	3	3	0	0	3	3	0	3	0	3	0	4	4	4	4	0	0	0	0	0	0	4	0	3	0	4	0	0	0	4	3	0	4	0	0	0	0	0	3	3	0	4	0	0	3	0	0	3	3	0	0	0	0	4	0	4	0	0	3	0	0	0	0	0	0	3	0	0	0	0	0	0	3	0	3	0	0	0	0	4	0	4	0	0	0	4	0	4	0	4	4	4	0	0	3	0	0	0	0	4	0	4	3	0	3	0	4	3	0	0	0	0	0	0	0	0	0	0	0	3	0	0	0	0	0	0	0	0	0	4	0	3	0	4	0	0	0	3	0	0	4	0	3	0	3	3	4	3	0	3	0	4	0	0	3	0	0	0	0	0	3	0	4	0	0	0	3	0	3	0	0	0	3	4	4	0	3	0	0	0	3	0	4	0	0	0	4	3	0	0	0	0	0	4	4	0	0	0	4	4	4	0	0	4	0	0	0	4	0	4	0	0	0	0	3	0	0	0	0	4	0	0	0	0	0	0	0	0	3	0	4	0	0	3	4	0	4	0	4	3	0	3	4	0	3	3	0	0	3	0	3	0	0	0	0	3	0	3	0	4	0	0	0	4	0	3	0	0	4	4	0	0	3	3	0	3	0	3	0	0	0	0	0	4	0	0	0	0	4	3	0	0	0	0	4	0	0	0	0	3	0	0	0	0	0	4	3	0	0	0	0	0	0	4	3	0	0	0	0	0	0	0	0	4	0	0	4	0	0	0	4	0	0	3	0	0	0	3	0	3	0	0	3	4	0	0	3	3	3	0	0	4	4	0	0	0	0	0	0	0	3	0	0	3	0	0	0	3	0	0	3	3	0	0	0	0	0	0	0	4	0	3	0	0	0	0	4	0	0	3	0	3	0	0	0	0	4	0	3	0	0	4	0	0	0	0	0	0	4	4	3	4	0	0	3	0	0	0	0	0	3	0	4	3	0	3	3	0	3	0	3	3	4	4	0	0	0	0	0	0	4	0	0	4	0	0	0	0	0	0	0	4	0	3	0	0	3	4	0	3	0	0	4	4	3	4	0	4	0	4	0	4	3	0	0	3	0	0	0	3	0	0	0	0	0	0	0	4	0	0	3	3	0	0	3	0	0	0	3	0	3	0	0	0	0	0	3	4	4	0	0	0	4	0	4	0	0	3	4	0	0	0	3	0	3	3	0	0	0	0	0	3	0	0	4	4	0	0	4	0	0	3	0	4	0	0	0	0	0	0	0	0	3	0	0	4	0	0	4	4	0	0	0	0	0	0	0	4	3	0	4	0	0	4	3	3	0	0	0	0	0	0	0	0	0	3	0	4	0	4	0	0	0	3	0	4	0	4	4	0	0	4	4	0	0	4	0	0	0	0	3	0	0	3	4	4	0	0	4	0	0	0	3	0	0	0	3
AU_ABR_37	1	4	3	4	4	4	4	4	3	4	4	4	3	4	4	4	3	4	4	4	3	3	3	4	4	4	3	4	3	3	3	4	4	3	4	3	3	3	3	3	3	4	3	3	3	3	3	3	3	3	3	3	3	3	4	4	3	3	3	3	3	4	3	3	3	3	3	3	3	3	3	3	3	3	4	4	4	4	4	3	3	4	4	3	4	4	4	3	4	4	4	4	3	4	4	3	4	4	4	3	4	4	3	4	3	3	3	3	3	3	3	4	3	4	4	3	3	4	3	4	4	3	4	4	3	4	4	4	4	4	4	4	3	3	3	4	3	4	4	4	3	3	3	4	3	3	3	3	4	3	3	3	3	3	4	4	3	3	4	3	3	3	3	3	3	3	4	3	3	4	3	4	4	3	4	3	3	3	4	3	3	3	3	3	3	3	3	3	3	3	3	3	3	4	4	4	3	4	4	4	4	4	3	4	3	3	3	3	3	3	3	3	4	3	3	4	3	3	3	3	3	3	3	3	3	3	4	3	4	4	4	3	3	4	4	3	3	3	3	3	3	3	4	3	3	3	3	3	3	3	4	3	3	3	3	3	3	3	3	3	4	4	3	3	3	4	4	3	3	3	4	3	3	3	3	3	4	3	4	4	3	3	3	3	3	3	4	3	3	3	4	3	4	4	4	4	4	3	4	4	4	4	3	3	3	3	3	3	3	3	3	3	3	4	3	4	4	4	3	3	3	3	4	4	3	3	3	3	3	4	3	4	4	3	3	3	3	3	3	3	3	3	3	3	4	3	0	4	4	3	3	3	3	3	3	3	3	3	3	4	3	3	3	3	3	3	3	3	4	3	3	4	3	3	4	4	4	4	4	3	3	4	3	3	4	3	4	3	4	4	3	3	3	4	3	3	3	3	4	3	3	3	4	4	4	3	4	4	3	3	4	3	3	4	3	4	3	4	3	3	4	4	3	3	4	3	3	3	3	3	3	3	3	3	4	3	4	4	4	3	4	4	4	3	4	4	3	3	3	3	3	3	4	3	4	3	4	4	4	3	3	3	3	3	3	4	3	3	4	4	3	4	3	3	4	3	3	3	3	3	3	3	3	3	4	3	3	3	4	3	3	3	3	4	4	4	3	4	3	3	4	4	4	3	4	3	3	3	4	3	3	4	3	3	4	3	3	3	4	3	3	3	3	4	4	4	4	3	4	4	4	4	4	4	4	3	4	4	3	3	3	3	4	3	3	3	3	3	4	4	3	3	3	3	3	4	3	3	4	3	3	4	4	4	4	3	3	4	4	3	4	4	3	0	4	4	3	3	3	3	3	3	3	3	4	3	4	4	3	4	3	3	4	3	3	3	4	3	3	3	3	3	3	4	3	4	3	4	4	3	3	3	3	3	3	4	3	4	3	3	3	3	3	3	4	4	4	4	3	3	4	3	0	3	3	4	3	3	4	3	3	4	3	3	3	3	3	3	4	4	3	4	3	4	4	3	3	3	3	3	3	3	3	3	4	4	3	3	3	4	4	3	4	4	4	4	3	3	3	3	3	3	3	3	3	3	4	4	3	3	4	4	3	4	3	3	3	3	3	4	3	4	4	3	3	3	3	3	4	3	4	4	3	4	4	4	3	4	3	3	3	3	4	3	3	3	4	4	3	3	3	3	4	3	4	4	3	4	4	4	4	3	3	4	3	3	4	4	3	4	3	4	3	3	3	3	3	3	3	3	3	3	4	4	4	3	4	4	3	3	4	3	4	3	4	3	3	3	3	3	4	3	4	4	3	4	4	4	3	3	0	3	4	3	3	3	3	3	3	4	3	3	3	3	3	3	3	3	3	3	3	3	3	3	3	4	4	3	4	4	4	3	4	4	3	3	4	3	3	4	3	3	3	3	0	3	3	3	3	3	4	3	3	3	3	3	4	3	3	3	4	4	3	4	4	4	3	4	3	3	3	3	4	3	3	3	4	4	3	3	3	4	3	3	3	3	3	3	4	4	4	4	4	3	3	3	3	4	3	3	3	3	3	3	4	4	0	3	3	3	3	4	3	3	3	3	3	0	0	3	3	4	3	4	3	3	3	3	3	3	3	3	3	4	3	3	4	3	4	3	3	4	3	4	3	3	3	3	3	3	4	4	3	4	3	3	4	3	3	3	4	3	4	4	4	4	4	4	3	4	3	3	4	3	3	3	3	3	3	3	3	3	4	3	4	4	3	3	3	3	3	3	4	3	4	4	3	4	3	3	3	3	3	4	3	3	3	3	3	4	4	3	4	3	3	3	4	3	3	3	3	3	3	3	3	3	3	4	4	3	3	3	4	3	3	3	3	4	3	3	4	3	4	3	3	4	3	4	4	3	3	4	4	4	3	3	3	3	4	3	3	3	3	4	3	0	3	3	3	4	0	4	4	4	0	4	4	3	4	3	4	3	3	4	3	3	3	4	3	3	3	3	4	3	3	3	3	4	4	4	4	4	3	3	3	3	3	3	3	3	3	4	3	3	3	0	3	3	3	0	4	4	4	3	4	3	4	3	3	3	4	3	3	4	3	3	3	3	4	3	3	4	4	3	4	3	4	4	4	3	0	3	4	4	3	3	4	4	3	3	4	4	3	3	3	3	3	3	3	4	3	3	4	3	4	4	4	3	3	3	3	3	3	3	3	3	4	3	0	3	0	3	3	3	3	4	3	4	3	4	3	3	4	4	3	3	4	4	3	3	3	3	3	4	3	3	3	0	3	3	4	3	4	3	4	4	3	3	3	0	4	3	3	3	3	4	3	4	4	4	4	3	3	4	3	3	3	3	4	4	3	3	3	3	3	4	3	3	4	3	3	3	3	4	4	3	3	4	3	4	3	3	4	4	3	3	3	3	4	3	3	0	3	3	4	4	3	3	3	3	3	3	4	3	3	3	4	3	4	4	4	3	3	3	4	3	4	4	3	4	3	4	4	3	3	3	4	3	3	3	3	0	3	3	3	3	3	3	3	3	4	4	3	4	3	3	3	0	4	3	3	4	4	4	4	3	4	4	3	3	3	3	3	3	3	3	3	3	3	3	3	4	4	3	3	3	4	3	3	3	4	3	3	3	4	4	4	3	3	3	4	3	3	3	3	3	3	3	3	3	3	3	0	4	4	4	4	4	3	3	3	3	4	3	3	3	4	3	3	3	4	3	3	3	3	3	3	4	4	3	3	3	3	4	4	4	3	3	4	3	3	3	3	4	3	3	3	4	3	3	4	4	3	3	3	0	3	0	3	3	3	3	4	4	3	3	3	3	3	3	0	3	3	3	3	3	3	3	4	3	4	3	4	3	3	4	4	3	0	3	3	3	3	3	3	3	0	4	3	4	3	3	3	3	3	3	4	3	4	3	4	3	0	3	4	4	3	3	3	4	3	3	3	3	3	3	3	3	4	3	3	4	4	4	3	3	3	3	3	4	3	4	3	3	3	3	3	3	3	3	3	3	3	3	3	3	4	4	3	3	4	3	3	3	4	4	4	3	3	3	3	3	3	3	4	4	4	4	4	3	4	0	3	4	4	4	3	3	4	3	3	3	3	3	3	4	4	3	3	4	4	4	4	3	4	4	3	4	0	3	4	3	3	3	3	4	3	3	4	3	3	4	3	4	3	4	4	4	3	3	0	4	3	4	3	3	3	4	3	3	3	3	3	3	3	3	4	3	3	3	3	3	3	3	4	4	3	4	3	4	3	3	4	3	4	4	4	4	4	3	0	3	3	3	4	3	4	3	3	3	3	3	3	3	3	4	3	3	3	4	4	4	3	3	3	3	3	3	3	4	3	3	4	3	4	4	4	4	4	3	3	3	4	0	3	3	3	3	3	3	3	3	3	3	3	3	4	3	4	3	4	4	0	4	4	4	0	3	4	3	3	4	0	3	3	3	3	4	4	3	3	3	3	3	0	0	4	3	3	4	4	3	3	4	3	4	4	3	3	3	3	3	3	3	3	4	3	4	3	3	4	4	3	4	4	4	4	4	4	0	3	3	3	3	3	3	4	3	3	4	3	4	3	0	4	4	3	4	3	3	3	3	3	3	0	0	3	4	4	4	3	4	4	4	3	3	0	4	3	3	3	3	3	3	3	4	4	3	3	3	4	3	3	4	0	4	3	4	4	3	3	3	3	4	0	3	3	3	3	3	3	4	4	0	4	4	3	3	4	0	4	4	3	4	3	4	3	4	3	3	3	0	3	3	3	4	0	3	0	3	3	0	4	4	4	3	4	3	4	0	3	4	3	3	4	3	3	3	3	3	4	0	3	0	3	3	3	3	3	3	3	4	3	4	3	3	4	4	3	3	3	4	4	3	0	4	3	3	3	3	3	3	3	4	3	4	4	4	0	4	3	4	3	3	3	3	3	4	3	4	4	3	4	4	3	3	3	4	3	3	3	3	3	3	3	4	3	3	3	3	0	4	4	4	4	3	3	3	4	3	3	3	0	3	3	4	3	3	3	3	3	3	4	3	4	3	4	3	3	3	4	4	3	4	4	3	3	4	3	3	3	3	4	3	3	0	3	3	3	3	3	4	0	4	3	3	3	3	3	3	0	4	4	4	3	0	4	4	4	3	3	3	3	4	4	3	4	3	4	4	3	4	3	3	3	3	3	4	3	4	4	4	3	4	3	4	3	3	3	3	0	3	3	4	3	4	3	3	3	3	3	3	3	3	3	3	0	3	3	4	0	4	4	3	4	4	3	4	3	4	4	3	3	4	3	3	3	3	3	0	3	4	0	4	4	4	3	3	3	4	0	3	4	3	4	3	3	3	3	3	3	3	4	4	4	4	0	4	4	3	3	4	3	3	4	4	4	3	4	3	3	3	4	3	3	3	3	3	3	3	3	4	4	4	3	3	3	4	4	4	4	0	0	3	4	3	4	3	3	3	3	4	3	4	4	4	3	3	4	0	3	4	3	3	4	3	3	3	3	3	4	3	0	4	3	3	4	3	3	3	3	4	3	3	3	3	3	3	3	3	4	3	4	3	3	3	3	4	3	3	4	3	3	0	3	3	3	3	4	3	4	4	4	3	0	3	3	4	4	3	0	3	4	3	3	3	3	3	3	3	3	3	4	4	4	3	0	0	4	4	3	3	4	3	4	0	0	3	3	3	3	3	3	3	3	3	3	3	3	3	3	3	3	3	4	3	3	3	0	3	3	3	4	3	0	3	4	3	3	3	4	4	0	3	3	4	3	3	3	4	3	3	3	4	3	4	3	3	3	3	0	4	0	3	3	3	4	3	3	3	4	3	3	3	3	3	4	4	3	4	3	3	3	4	3	4	3	3	3	0	3	3	4	3	3	3	3	3	3	3	4	3	3	3	4	3	4	3	3	3	3	4	3	4	3	3	3	3	3	0	4	3	4	0	3	3	3	4	4	4	4	4	4	3	3	3	4	4	4	3	3	3	3	3	3	4	3	4	3	3	3	4	3	0	4	4	3	3	0	4	4	4	3	3	4	3	0	0	3	3	3	3	3	3	0	3	3	3	3	3	0	3	3	3	3	4	0	3	3	3	3	4	0	4	4	3	4	3	4	0	4	4	3	3	3	3	0	3	4	3	3	3	3	3	4	3	3	3	3	0	3	3	4	4	4	4	4	3	4	3	4	3	3	3	4	4	3	4	3	3	3	4	3	3	3	4	4	3	4	0	3	0	3	3	4	3	3	4	4	3	4	4	4	3	3	0	3	3	4	3	4	0	3	3	3	4	0	3	4	4	4	4	3	3	4	4	4	3	3	3	3	3	3	3	0	4	3	4	3	3	3	3	3	0	3	3	4	4	4	3	3	3	3	0	3	3	3	4	4	3	4	3	3	3	3	3	4	3	4	3	3	3	0	0	4	3	3	3	3	0	3	3	3	3	4	3	3	4	3	4	3	3	3	4	4	3	4	0	3	4	4	3	3	3	3	3	3	3	3	3	4	3	3	3	3	4	3	4	4	3	0	4	0	3	3	4	3	4	3	0	3	3	3	0	3	3	3	0	4	3	4	4	4	4	4	4	3	0	0	4	3	0	3	4	3	4	0	0	4	3	4	0	3	4	3	4	3	3	3	3	3	4	3	3	3	0	3	0	3	4	4	4	4	0	3	3	0	4	3	4	3	4	3	3	3	3	3	3	3	3	4	4	3	3	3	3	3	3	3	3	3	3	4	3	4	4	3	3	4	3	4	3	3	3	3	3	3	4	3	3	0	3	3	3	3	3	3	3	3	3	4	4	4	3	3	3	3	3	4	3	4	3	0	3	4	3	4	3	3	3	3	0	4	3	3	3	4	4	3	4	3	3	3	4	4	4	0	3	0	3	3	3	3	4	0	4	4	3	4	3	4	4	3	0	3	3	0	3	0	0	4	4	3	4	3	3	3	4	3	3	3	4	3	3	3	3	4	3	3	3	3	3	3	4	3	3	4	4	4	0	0	4	4	4	3	3	3	3	3	0	3	0	3	0	4	3	3	0	3	4	3	3	3	3	4	4	3	3	3	3	0	4	4	3	4	0	4	4	3	3	3	3	4	4	4	3	3	4	3	4	0	4	3	4	3	3	3	0	3	3	3	3	0	3	3	3	3	4	3	4	3	4	3	0	3	4	3	4	4	3	3	4	3	4	3	0	0	4	3	4	3	0	0	3	0	3	3	0	0	4	3	4	3	3	3	4	3	4	4	3	4	3	3	3	4	3	0	3	3	3	3	0	3	3	0	4	4	3	4	3	4	3	3	0	4	4	0	4	3	0	3	3	3	3	4	4	3	0	3	3	3	0	4	3	4	3	3	3	0	3	3	3	3	3	0	3	3	4	3	3	0	4	4	0	3	3	3	3	3	4	3	3	3	3	4	3	3	0	3	4	3	4	4	4	3	4	3	4	4	3	0	4	4	4	4	3	0	4	0	3	4	3	3	4	3	3	0	4	0	3	3	3	3	3	3	3	3	0	4	3	4	4	4	4	4	4	3	4	3	0	3	3	3	4	0	3	3	3	4	4	3	3	3	3	3	3	3	3	4	3	3	3	3	3	4	0	0	0	3	4	3	0	4	4	4	3	4	4	3	3	3	4	3	3	4	3	3	3	3	3	3	4	3	3	3	3	3	4	0	4	3	0	3	3	3	4	4	4	0	3	3	0	0	4	0	4	4	3	3	4	3	0	3	4	3	3	4	3	3	4	4	4	3	0	4	3	0	4	4	0	4	3	0	4	4	0	3	0	0	3	3	3	3	3	3	3	3	3	3	4	3	3	4	3	3	4	4	3	3	3	3	4	3	3	3	3	3	4	3	4	3	4	0	0	3	4	0	3	0	4	3	4	4	0	4	0	0	3	4	4	3	0	4	3	0	3	3	3	4	3	3	4	4	0	3	3	3	3	3	4	4	4	3	3	3	3	0	3	4	4	3	4	3	3	4	3	4	3	4	3	3	3	3	3	4	4	3	3	0	4	3	3	4	4	3	4	3	3	4	4	4	4	3	3	4	4	4	4	4	3	4	4	0	4	4	3	4	3	3	4	3	4	3	3	4	3	3	3	3	4	4	3	4	4	3	3	3	3	4	4	3	3	3	4	3	3	3	3	4	4	3	4	3	3	3	0	3	3	4	0	3	3	3	4	3	4	4	4	3	3	3	4	0	4	3	3	3	4	3	0	3	4	0	3	3	3	3	3	4	4	3	3	3	3	0	3	3	0	3	3	3	3	3	4	3	4	4	4	4	4	3	3	3	4	3	4	3	3	4	3	3	3	3	3	3	3	3	0	0	3	3	3	3	3	4	3	0	3	4	4	3	4	0	3	3	3	3	4	4	3	3	4	0	3	3	3	3	4	3	3	3	3	3	4	3	4	3	3	3	4	3	4	3	3	0	3	3	3	3	4	3	4	3	0	3	3	3	3	3	0	3	3	4	3	3	3	4	3	0	4	3	3	4	4	3	3	4	0	0	3	3	3	3	3	3	3	4	3	3	4	3	0	3	0	3	3	4	3	3	3	3	4	3	4	3	0	0	3	3	0	3	4	4	3	0	4	4	4	3	4	0	3	3	3	4	3	4	4	0	4	3	3	3	3	3	4	0	3	3	4	0	3	3	3	4	0	4	3	4	4	4	0	0	4	4	3	4	0	0	4	3	4	3	3	0	3	3	3	3	3	3	4	3	3	3	4	3	3	3	4	3	4	3	0	3	3	3	3	0	3	0	0	4	4	3	4	3	3	4	4	0	4	4	4	0	4	0	3	3	4	4	4	0	3	3	3	3	0	3	3	3	4	3	3	4	4	0	4	3	3	4	4	3	3	3	3	3	3	3	4	0	3	0	3	4	3	4	0	4	3	3	3	0	4	3	0	4	4	3	3	3	3	0	3	3	4	3	3	0	3	3	3	3	0	3	0	3	4	3	3	3	3	4	4	4	4	0	3	3	3	4	3	0	3	0	3	3	3	4	3	3	3	0	0	3	3	3	3	4	3	0	4	3	0	3	4	0	0	3	3	3	3	3	4	4	4	3	3	3	4	4	4	4	3	3	3	3	4	3	3	3	3	3	3	4	3	3	4	4	3	0	4	3	4	4	4	4	3	3	3	0	3	0	3	3	3	3	0	3	0	0	3	4	4	4	0	4	4	3	0	3	4	3	3	3	3	3	4	3	4	3	4	3	3	3	3	3	3	0	4	4	3	3	3	4	0	3	3	3	3	4	4	3	3	3	0	3	4	3	0	3	3	3	0	3	4	3	3	3	4	3	3	0	3	3	3	4	4	0	0	4	3	0	4	4	3	3	3	4	4	3	3	4	0	3	4	4	3	3	3	3	0	4	4	0	4	3	4	4	3	3	3	3	3	0	0	4	3	3	3	3	4	0	3	3	4	3	0	3	4	3	0	4	3	3	0	4	3	3	0	4	3	4	0	4	4	4	4	3	3	4	3	0	4	4	3	3	4	3	3	3	3	3	0	3	4	4	4	4	4	4	4	3	3	4	4	4	3	0	4	3	3	3	3	3	0	4	4	0	3	0	0	3	3	3	3	3	4	3	4	3	4	3	3	3	4	3	4	3	3	4	3	0	0	3	4	3	0	0	3	3	3	4	3	3	4	3	3	3	0	3	3	0	3	3	4	4	4	4	0	3	4	4	0	3	3	4	3	3	4	4	4	4	3	0	0	3	3	3	3	4	3	3	3	4	3	0	4	3	3	3	0	3	3	3	4	4	0	0	0	3	3	4	3	4	3	4	3	3	3	3	3	3	3	3	3	3	3	0	3	3	3	4	4	4	4	3	3	0	3	4	3	3	4	0	3	3	3	3	4	3	3	3	3	4	3	0	0	4	3	4	3	3	3	4	3	0	3	3	3	0	3	3	4	0	4	3	3	0	3	0	3	3	0	3	4	4	4	0	3	4	4	4	4	0	3	4	0	0	4	3	3	3	3	4	3	4	3	3	3	3	3	4	4	3	0	3	4	4	4	4	4	4	4	0	3	3	3	3	3	0	0	3	3	0	3	0	4	3	3	3	3	3	0	4	0	3	3	0	4	4	0	0	4	4	3	4	0	3	3	3	3	4	3	3	4	3	0	3	3	3	3	3	3	3	3	4	3	4	4	3	3	4	4	3	4	3	4	3	3	0	4	4	0	0	3	3	0	3	3	3	4	0	3	4	3	3	3	0	3	3	3	3	3	3	4	3	3	3	3	3	3	3	3	4	4	0	4	3	3	4	4	4	3	0	3	4	3	4	3	4	3	3	3	4	3	3	3	3	3	3	3	3	0	4	3	3	4	3	4	3	0	4	3	4	3	0	0	4	3	4	3	4	0	3	3	3	4	3	4	3	3	3	3	4	0	0	3	3	3	4	0	3	0	4	0	4	0	3	3	0	3	4	0	4	0	0	0	4	3	3	3	3	4	3	3	3	3	3	3	4	4	0	4	3	4	3	4	4	0	4	4	0	0	4	0	0	4	0	4	4	3	3	4	4	3	0	0	3	0	4	3	3	0	3	3	4	0	4	0	4	4	4	4	4	4	4	4	4	0	0	0	4	3	3	0	3	0	3	3	0	3	4	3	3	4	3	3	3	3	3	3	3	3	3	3	3	4	4	4	4	4	4	3	4	4	4	3	4	0	0	0	4	0	3	3	0	0	3	3	0	3	4	4	3	4	0	3	4	3	4	3	3	0	4	4	4	4	4	3	0	4	4	4	0	4	3	0	4	4	4	3	0	0	4	4	4	3	3	3	4	3	4	0	4	3	4	3	3	3	0	3	3	3	3	4	3	3	3	4	3	4	3	3	0	3	3	3	3	3	3	0	3	3	3	3	4	4	3	3	3	4	3	0	4	4	4	3	3	3	3	3	3	3	3	4	4	3	3	4	0	4	0	4	3	4	3	3	3	4	0	3	4	4	0	0	4	4	0	0	0	0	0	4	3	0	0	0	3	0	3	3	3	3	0	3	4	3	3	4	3	3	4	4	4	0	3	3	3	3	3	3	3	3	3	3	0	0	4	3	3	0	3	0	3	4	4	0	3	3	4	3	4	0	0	3	3	4	3	3	4	4	4	4	4	4	3	3	3	3	4	0	0	4	4	3	0	3	0	3	3	4	3	0	4	3	4	0	3	0	4	4	4	3	0	4	4	3	0	3	4	0	4	4	4	3	3	3	4	0	0	3	3	0	3	3	0	3	3	4	0	4	4	0	0	0	3	3	3	0	3	3	3	4	4	3	3	4	4	0	3	0	0	0	3	0	0	3	3	0	4	0	4	4	4	0	0	3	0	0	3	4	0	0	3	3	3	4	3	0	3	4	4	0	3	3	4	4	3	0	0	4	3	4	0	0	3	3	3	4	3	4	3	4	4	4	4	0	3	0	3	0	0	0	3	0	4	3	0	4	3	0	0	0	3	3	0	3	3	0	4	3	4	3	3	0	4	4	3	3	0	4	4	3	3	0	3	0	4	3	0	4	4	3	3	3	0	0	4	3	0	4	3	0	3	3	3	3	3	0	4	0	0	3	0	3	3	0	3	0	3	4	4	4	0	3	3	3	3	4	3	3	3	3	3	0	3	3	4	0	4	4	4	3	4	3	3	3	4	4	3	3	0	0	3	3	0	3	3	3	0	0	4	3	4	0	3	3	3	3	3	4	0	4	4	4	3	0	0	4	4	0	3	3	0	3	3	3	3	0	0	4	4	3	3	0	3	4	4	4	4	0	0	3	0	3	4	4	0	4	4	4	0	4	4	4	4	3	0	3	3	4	3	0	4	4	3	4	3	3	4	3	3	4	0	0	4	0	3	4	3	3	0	3	4	4	4	0	0	4	0	4	3	3	3	0	4	3	3	3	3	4	3	0	3	0	4	3	4	3	4	4	0	4	3	4	3	4	3	3	4	0	0	0	4	3	4	4	0	4	4	4	3	4	4	4	4	3	4	0	3	0	4	4	0	0	0	3	4	0	3	4	3	3	0	4	3	4	4	4	4	0	3	3	0	3	4	0	3	0	0	0	4	4	3	0	0	4	4	0	0	4	3	3	4	0	0	3	4	4	4	0	3	3	4	0	4	0	0	4	0	4	4	4	4	0	4	4	4	0	4	0	3	3	3	3	4	0	3	4	0	0	4	3	4	3	3	3	3	3	0	3	3	0	4	4	3	3	0	4	4	3	0	3	4	0	4	0	3	0	3	3	3	3	3	3	3	3	3	3	4	3	3	0	4	3	0	4	3	4	0	4	3	0	0	4	3	3	4	3	0	0	0	4	0	3	3	4	4	3	0	0	4	3	3	3	4	3	4	4	3	3	3	3	3	0	4	4	3	4	3	3	0	3	3	0	3	3	4	3	3	3	3	4	0	3	4	0	4	3	4	4	3	4	3	4	3	3	4	4	3	3	4	3	3	4	4	0	4	3	0	0	3	3	4	3	0	0	4	0	0	4	3	3	3	3	0	3	4	3	3	3	3	4	0	3	3	3	3	4	3	0	3	0	3	3	3	3	3	3	3	3	3	4	3	3	0	4	3	4	4	0	4	3	3	0	4	0	0	4	3	3	4	0	4	3	3	3	4	0	0	3	0	3	0	4	0	0	3	0	3	0	3	3	4	3	4	0	0	4	4	0	4	4	3	3	3	3	0	0	0	3	4	3	3	4	4	4	0	3	4	3	4	3	3	4	4	0	4	4	3	4	0	0	4	3	0	4	0	3	3	4	0	4	4	4	4	0	4	4	4	3	3	0	4	3	3	4	4	4	0	0	3	3	0	3	0	4	3	0	4	3	0	3	3	0	3	0	4	0	4	4	0	3	3	3	0	0	3	3	0	0	4	3	3	4	3	3	4	3	4	4	4	4	3	0	4	3	0	4	0	3	3	4	3	3	3	3	0	4	0	0	4	3	3	4	0	4	0	3	3	0	3	0	4	0	0	0	3	4	0	3	0	4	4	4	3	0	3	0	4	4	0	4	3	4	0	4	0	3	3	4	4	3	3	4	3	0	4	0	4	3	4	4	3	0	0	3	4	3	3	4	3	3	0	0	0	3	3	4	3	3	0	4	4	3	3	0	0	0	4	4	3	3	0	4	4	0	3	4	0	0	0	3	3	0	0	3	4	3	3	0	4	4	3	4	3	4	4	4	0	4	0	4	4	4	4	3	0	3	0	3	3	0	0	0	3	0	3	0	4	3	0	3	0	4	3	4	3	0	0	3	3	4	3	4	3	3	0	3	0	4	4	3	3	0	0	0	4	3	4	4	3	3	4	0	3	3	3	4	3	3	3	3	3	0	3	4	3	4	4	3	4	0	3	4	3	0	3	3	0	4	0	3	0	4	0	0	4	3	0	3	0	3	4	0	4	3	3	3	0	0	0	0	0	3	4	3	4	3	0	0	3	3	0	3	3	3	0	0	3	4	4	4	3	0	4	0	3	3	0	3	3	0	4	0	3	3	0	3	4	3	4	4	3	3	0	4	3	4	0	4	3	4	0	0	3	4	3	0	4	0	0	4	4	0	0	0	3	4	0	0	0	4	0	3	3	4	0	4	4	0	3	0	3	3	0	3	0	3	3	3	0	3	0	3	3	4	3	4	0	0	3	3	0	3	0	3	3	3	0	0	3	3	3	0	3	3	4	3	3	4	3	3	4	0	0	4	4	0	3	3	0	0	4	3	0	3	0	4	4	4	0	3	3	4	0	0	3	0	3	0	3	4	3	4	3	4	0	3	3	3	0	3	3	0	4	0	3	4	4	0	0	4	4	3	3	0	3	0	3	4	0	3	3	3	3	4	0	3	3	3	3	4	0	4	3	4	0	4	0	3	0	3	4	0	3	3	0	3	4	3	3	4	4	0	4	0	4	3	4	4	3	4	3	4	0	0	0	3	4	0	3	3	3	0	3	0	0	3	4	4	0	4	3	3	0	4	4	3	0	4	0	3	4	4	3	4	0	4	0	4	3	3	0	4	3	4	4	4	3	4	4	0	4	4	3	3	3	4	0	3	0	3	3	4	0	3	4	0	3	3	3	0	3	3	4	3	4	3	0	3	3	0	3	3	3	3	4	3	3	3	3	4	4	3	0	0	4	4	4	4	4	3	0	4	0	0	0	0	4	0	0	3	4	4	3	3	0	3	0	3	3	3	4	3	4	0	0	3	4	4	3	4	4	4	3	3	4	4	4	3	3	3	0	3	0	3	3	4	4	3	0	0	0	0	0	0	3	4	3	0	3	0	4	4	3	0	3	0	3	4	3	0	3	0	4	3	0	4	3	4	0	4	3	3	3	4	3	3	3	3	3	4	4	0	0	3	3	0	0	3	3	0	3	3	3	4	0	3	4	3	0	0	4	3	0	4	0	3	0	0	4	4	0	0	3	0	0	3	4	3	4	0	3	3	4	3	3	3	4	3	0	4	0	3	0	4	3	4	3	3	3	3	0	4	3	3	0	4	4	0	0	0	3	4	4	0	4	0	4	0	3	0	3	3	4	0	4	3	0	4	4	0	3	4	3	3	4	3	4	0	0	3	4	3	4	4	3	0	4	0	0	4	3	4	4	3	0	0	3	0	4	0	0	3	3	3	0	3	0	3	3	4	3	4	0	3	3	4	4	0	4	4	0	3	4	0	4	4	0	3	3	3	4	3	3	4	4	3	0	0	3	0	3	0	0	0	4	4	3	0	0	4	0	3	4	0	3	3	0	3	3	3	0	3	3	0	0	0	3	4	0	3	4	3	3	4	4	0	3	0	0	3	3	4	0	4	0	0	0	3	3	3	4	0	4	0	3	0	3	3	3	3	0	3	0	4	4	0	4	3	3	3	0	4	4	0	3	0	3	4	0	3	3	4	4	0	3	0	4	0	0	0	0	3	4	4	0	0	4	0	3	3	4	0	4	0	3	3	3	4	0	0	0	4	3	3	0	3	4	3	3	3	4	0	4	0	0	4	3	0	4	0	0	0	4	3	0	4	3	3	4	0	4	4	0	0	4	4	0	0	3	4	4	4	3	3	0	3	3	0	0	4	0	0	0	0	3	3	0	3	0	4	4	0	0	4	4	3	0	3	4	0	0	4	0	4	0	4	3	4	0	4	0	4	0	4	4	0	4	4	3	3	3	3	0	4	0	4	4	4	4	4	0	0	3	3	4	4	3	0	0	3	0	0	4	3	4	0	3	4	0	0	3	0	0	3	0	3	3	0	4	4	0	4	0	0	3	0	0	3	0	0	4	4	4	0	0	0	3	4	3	3	3	3	4	0	0	0	3	0	3	3	0	3	4	0	3	0	4	4	0	4	4	0	0	3	3	3	4	0	4	3	0	0	3	3	0	4	3	0	4	0	0	0	3	3	4	4	0	3	3	3	0	3	0	4	3	3	3	0	3	4	0	4	0	3	0	0	0	0	3	4	3	3	3	3	0	3	4	0	4	3	0	4	0	0	0	3	4	3	0	0	4	3	3	3	4	4	0	4	0	0	0	3	0	3	0	3	0	3	3	0	3	4	4	4	3	3	3	3	0	3	4	4	3	0	0	0	0	3	3	0	3	4	3	3	3	4	0	0	4	3	3	4	0	0	4	0	0	4	0	4	4	0	4	0	4	3	4	0	0	3	0	4	4	3	0	0	3	3	3	4	4	0	4	4	4	4	0	0	3	0	4	3	4	3	4	3	4	4	4	3	0	3	3	3	4	4	0	0	0	3	3	3	3	4	0	3	4	4	3	3	3	3	3	4	4	4	4	0	3	0	0	0	0	3	3	4	0	3	0	4	0	4	0	4	3	3	0	0	0	4	4	3	3	3	4	4	4	0	3	0	0	0	0	4	4	4	3	4	3	0	3	3	0	3	4	0	0	3	3	4	4	3	4	3	3	0	0	0	3	4	0	0	3	4	4	3	4	3	0	0	3	0	0	4	3	0	4	0	3	0	4	4	3	0	0	0	3	3	4	4	4	4	4	4	3	0	0	3	3	3	0	3	0	0	0	0	3	4	4	0	3	4	4	4	0	3	3	0	0	3	4	4	4	0	0	3	4	4	3	0	0	0	4	4	3	0	4	4	3	0	0	4	4	3	4	4	0	3	0	4	0	4	0	3	4	0	4	3	3	3	3	4	3	3	0	0	3	4	4	4	3	3	4	0	4	0	0	4	0	0	0	4	4	3	0	3	0	4	0	3	3	3	3	3	4	3	3	3	3	0	0	3	4	4	4	0	0	4	3	3	4	3	0	0	3	3	3	0	3	3	3	0	0	4	0	0	3	4	3	4	3	4	0	4	3	4	0	3	0	4	4	0	4	3	0	4	4	3	4	0	4	0	3	3	0	3	0	4	4	0	4	4	3	3	4	0	0	3	0	4	4	0	4	0	4	0	0	4	4	3	0	0	3	0	0	3	4	0	4	0	3	0	0	3	4	4	3	0	3	0	0	0	4	0	0	0	4	4	4	0	4	3	3	4	0	4	3	0	3	0	3	0	0	3	0	3	3	3	4	3	0	4	3	3	0	4	4	4	3	0	0	3	3	3	3	4	3	3	0	4	0	4	4	0	4	4	3	0	4	4	0	3	3	0	4	0	3	4	3	4	3	0	4	3	4	4	0	3	0	3	0	4	0	4	3	3	4	3	3	3	4	0	0	4	0	4	3	4	4	3	3	0	4	3	0	0	0	0	0	0	4	0	0	0	3	0	0	3	3	4	3	4	0	4	0	0	4	0	4	0	4	0	3	0	3	3	0	3	0	4	4	0	3	0	3	4	4	4	0	3	3	3	0	3	3	4	4	3	0	4	3	0	0	3	0	0	3	0	4	4	3	4	4	4	3	0	3	3	0	3	4	3	0	0	3	3	3	0	0	4	3	4	3	3	4	4	0	3	3	3	0	4	0	3	3	0	4	3	0	3	0	0	0	4	4	0	3	0	0	3	3	3	0	4	3	3	4	0	0	0	3	4	0	0	3	0	0	4	3	4	4	0	0	3	3	0	3	4	3	0	3	3	0	4	3	3	4	0	0	4	0	0	4	4	0	0	3	0	3	0	3	4	4	0	3	0	0	4	3	4	0	4	0	0	3	4	3	3	0	0	4	3	3	3	0	3	0	3	0	3	3	4	4	4	3	0	3	4	3	4	0	3	0	3	0	0	0	4	3	0	3	3	3	4	3	3	4	4	3	0	4	0	0	0	3	4	3	3	0	0	0	3	3	4	0	4	3	0	0	4	0	3	3	0	3	4	0	0	4	0	4	0	0	3	4	4	0	0	0	0	0	4	0	4	0	3	4	3	0	3	4	0	3	4	0	3	4	3	0	0	0	4	3	3	3	4	0	3	3	0	0	0	4	4	3	3	4	0	3	4	0	0	4	0	4	0	3	0	3	3	4	0	4	0	4	3	4	0	4	0	3	3	0	4	4	0	4	4	0	0	4	0	4	3	0	4	0	3	0	3	3	0	3	4	0	3	3	0	3	3	0	4	4	0	0	0	3	4	0	4	3	0	0	4	0	3	3	4	3	3	0	4	0	0	4	4	0	3	3	3	0	0	3	4	4	0	4	3	3	4	0	0	0	0	4	4	4	0	4	4	4	0	3	3	0	4	3	4	3	4	4	0	0	4	3	0	0	3	0	3	4	0	0	3	0	3	0	0	0	0	0	3	0	3	0	4	4	0	3	3	0	0	0	0	0	4	3	0	0	4	0	4	4	3	0	0	3	0	0	0	0	4	0	0	3	3	4	4	3	3	0	3	0	0	0	4	4	3	0	0	4	4	0	0	4	4	4	0	0	0	4	0	0	0	0	4	4	0	4	0	4	3	3	3	0	4	3	0	0	4	4	0	3	4	3	3	3	3	4	0	3	0	0	0	3	0	3	4	3	3	4	3	4	3	3	3	3	0	4	0	4	4	4	4	0	3	3	4	0	0	0	3	3	0	4	0	0	0	0	4	3	0	0	0	0	0	4	0	4	0	4	4	4	0	0	3	3	3	0	0	3	4	4	3	3	0	3	3	4	3	4	0	4	0	0	3	3	0	3	3	4	3	0	3	3	0	4	0	4	3	3	3	0	0	0	0	4	3	4	0	3	3	4	4	0	3	0	0	3	0	3	0	0	0	0	0	4	3	3	3	0	4	0	3	4	0	0	4	4	3	4	4	0	0	4	3	0	4	4	0	4	0	4	3	3	0	0	0	3	3	0	4	4	4	3	3	3	3	0	0	0	4	4	3	0	0	0	0	4	4	0	3	3	3	4	0	0	3	3	0	4	3	4	0	0	0	0	4	0	0	0	4	4	4	0	3	0	0	0	0	0	3	0	3	4	3	0	0	0	0	4	0	0	3	0	0	4	0	4	3	0	4	0	0	3	4	0	4	0	0	3	0	0	0	0	4	0	3	4	0	0	4	4	4	4	0	3	0	0	0	0	0	0	0	0	4	3	3	0	3	0	4	0	0	0	4	0	3	3	3	0	3	4	0	0	0	3	3	0	3	0	3	4	4	3	4	3	0	3	0	3	3	3	3	3	4	0	0	3	3	0	3	0	0	4	0	0	0	4	4	3	3	0	3	0	3	4	0	0	4	0	0	0	4	0	3	0	3	0	4	3	3	3	4	4	0	4	0	0	0	3	4	4	0	3	3	0	3	3	0	0	4	3	0	0	0	3	4	4	0	3	0	3	3	0	0	0	0	0	0	0	3	0	0	3	4	3	4	3	4	0	3	0	3	3	3	3	0	3	3	0	3	0	4	3	4	0	4	3	3	3	0	0	0	3	3	3	4	0	4	3	0	4	3	0	0	3	0	4	3	4	4	4	3	0	0	4	4	3	4	3	3	3	0	0	3	3	4	3	0	0	3	3	4	3	3	4	4	4	3	3	0	0	0	4	3	4	3	0	3	4	0	0	3	0	3	4	0	0	4	0	4	0	3	3	0	3	0	3	0	4	0	0	3	0	0	0	3	3	4	0	0	0	3	4	4	3	3	3	0	3	0	4	3	3	3	0	0	3	0	0	0	3	4	4	0	4	0	0	4	0	0	0	0	0	0	0	3	3	0	0	0	0	0	3	0	4	0	0	4	0	3	0	0	4	0	0	4	0	0	3	0	3	3	4	0	3	3	3	0	0	0	4	0	4	4	0	0	4	0	0	4	0	3	0	0	4	0	3	4	3	0	0	0	3	0	0	4	3	0	0	0	0	0	4	3	4	0	3	0	0	0	0	4	4	4	4	4	0	4	0	0	0	4	3	0	0	0	4	4	3	0	4	0	0	3	0	0	3	4	0	0	0	4	4	0	0	0	4	0	0	0	0	0	4	0	4	0	0	0	0	0	0	0	0	3	3	0	0	3	3	0	0	4	0	4	3	0	3	0	3	0	0	4	3	0	0	3	4	0	0	3	0	0	3	0	0	4	4	0	4	4	4	3	3	0	0	0	4	0	0	3	0	0	0	3	0	0	4	3	0	4	0	3	3	3	3	4	3	0	0	0	0	0	4	0	0	3	3	3	4	4	0	4	3	0	4	0	0	0	3	4	0	0	4	0	3	0	3	4	3	0	0	0	0	0	0	0	4	4	3	0	3	0	0	0	0	3	0	4	3	3	0	0	0	0	4	0	0	3	0	0	4	0	0	0	0	3	4	3	4	4	3	0	3	0	0	3	0	0	0	0	0	0	3	4	3	0	0	0	4	0	0	0	3	0	0	4	0	0	0	0	0	4	0	0	0	0	0	0	0	0	4	4	0	0	0	0	0	4	4	0	0	0	0	0	0	0	3	3	0	3	3	0	0	3	3	0	3	3	4	0	4	0	0	0	0	4	3	0	3	0	0	0	3	0	4	3	0	3	3	3	0	3	0	0	4	3	3	0	3	0	0	0	3	3	0	4	4	0	3	3	0	0	0	0	0	4	0	4	0	4	0	4	3	3	0	0	4	4	4	4	3	0	4	3	3	0	0	4	0	4	4	0	0	0	4	3	3	3	0	3	0	0	4	0	3	3	0	4	0	0	0	0	0	4	3	3	4	0	0	0	4	0	4	4	0	4	4	0	0	0	3	0	0	0	0	4	0	4	0	3	3	0	4	4	0	0	0	0	3	4	0	0	4	0	3	4	0	3	0	0	3	0	0	3	0	0	3	0	0	4	4	0	3	0	0	0	0	0	0	3	3	0	3	4	0	4	0	4	0	4	0	0	0	0	3	0	4	0	0	0	0	0	0	0	3	0	3	3	0	0	3	4	4	0	0	0	0	0	0	0	0	3	4	4	3	4	0	0	0	0	3	3	0	0	0	4	0	0	0	0	3	0	0	0	0	4	0	4	0	0	0	0	0	0	3	0	0	3	3	3	3	0	3	3	3	0	3	3	0	4	4	0	0	0	3	3	0	0	0	0	0	3	0	0	0	3	0	0	3	3	4	3	0	0	3	0	0	4	3	4	4	0	0	3	0	0	0	0	3	0	4	3	0	4	3	0	0	0	4	3	4	0	4	4	0	4	4	4	0	3	0	0	3	4	3	3	0	0	0	0	0	0	0	0	0	0	0	4	0	3	0	4	4	0	3	4	0	3	3	3	0	0	3	0	3	3	4	0	4	4	0	0	0	3	0	4	0	4	0	3	3	0	3	0	0	0	0	0	3	0	0	4	3	0	0	0	4	4	0	4	4	3	0	0	3	0	0	0	0	0	0	3	4	0	3	4	3	3	0	0	3	0	3	3	4	3	0	4	3	3	3	0	3	3	0	0	0	0	0	3	4	0	3	3	0	0	0	0	0	0	4	0	4	0	0	3	3	0	0	3	3	4	0	0	4	4	0	3	0	4	4	0	4	0	4	3	0	0	3	0	0	0	3	3	0	0	3	3	0	3	0	3	0	4	4	4	4	0	0	0	0	0	0	4	0	3	0	4	0	0	0	4	3	0	4	0	0	0	0	0	3	3	0	4	0	0	3	0	0	3	3	0	0	0	0	4	0	4	0	0	3	0	0	0	0	0	0	3	0	0	0	0	0	0	3	0	3	0	0	0	0	4	0	4	0	0	0	4	0	4	0	4	4	4	0	0	3	0	0	0	0	4	0	4	3	0	3	0	4	3	0	0	0	0	0	0	0	0	0	0	0	3	0	0	0	0	0	0	0	0	0	4	0	3	0	4	0	0	0	3	0	0	4	0	3	0	3	3	4	3	0	3	0	4	0	0	3	0	0	0	0	0	3	0	4	0	0	0	3	0	3	0	0	0	3	4	4	0	3	0	0	0	3	0	4	0	0	0	4	3	0	0	0	0	0	4	4	0	0	0	4	4	4	0	0	4	0	0	0	4	0	4	0	0	0	0	3	0	0	0	0	4	0	0	0	0	0	0	0	0	3	0	4	0	0	3	4	0	4	0	4	3	0	3	4	0	3	3	0	0	3	0	3	0	0	0	0	3	0	3	0	4	0	0	0	4	0	3	0	0	4	4	0	0	3	3	0	3	0	3	0	0	0	0	0	4	0	0	0	0	4	3	0	0	0	0	4	0	0	0	0	3	0	0	0	0	0	4	3	0	0	0	0	0	0	4	3	0	0	0	0	0	0	0	0	4	0	0	4	0	0	0	4	0	0	3	0	0	0	3	0	3	0	0	3	4	0	0	3	3	3	0	0	4	4	0	0	0	0	0	0	0	3	0	0	3	0	0	0	3	0	0	3	3	0	0	0	0	0	0	0	4	0	3	0	0	0	0	4	0	0	3	0	3	0	0	0	0	4	0	3	0	0	4	0	0	0	0	0	0	4	4	3	4	0	0	3	0	0	0	0	0	3	0	4	3	0	3	3	0	3	0	3	3	4	4	0	0	0	0	0	0	4	0	0	4	0	0	0	0	0	0	0	4	0	3	0	0	3	4	0	3	0	0	4	4	3	4	0	4	0	4	0	4	3	0	0	3	0	0	0	3	0	0	0	0	0	0	0	4	0	0	3	3	0	0	3	0	0	0	3	0	3	0	0	0	0	0	3	4	4	0	0	0	4	0	4	0	0	3	4	0	0	0	3	0	3	3	0	0	0	0	0	3	0	0	4	4	0	0	4	0	0	3	0	4	0	0	0	0	0	0	0	0	3	0	0	4	0	0	4	4	0	0	0	0	0	0	0	4	3	0	4	0	0	4	3	3	0	0	0	0	0	0	0	0	0	3	0	4	0	4	0	0	0	3	0	4	0	4	4	0	0	4	4	0	0	4	0	0	0	0	3	0	0	3	4	4	0	0	4	0	0	0	3	0	0	0	3
AU_ABR_28	1	4	3	3	4	3	3	4	3	3	3	3	3	4	4	4	3	3	3	3	3	3	3	3	3	3	3	4	3	3	3	4	4	3	4	3	3	3	3	3	3	4	3	3	3	3	3	3	3	3	3	3	3	3	4	3	3	3	3	3	3	3	3	3	3	3	3	3	3	3	3	3	3	3	3	4	3	3	4	3	3	3	3	3	3	3	3	3	3	3	3	3	3	3	4	3	4	3	4	3	3	4	3	3	3	3	3	3	3	3	3	4	3	3	3	3	3	4	3	4	4	3	3	3	3	3	4	4	4	3	3	4	3	3	3	4	3	4	3	3	3	3	3	3	3	3	3	3	4	3	3	3	3	3	3	3	3	3	3	3	3	3	3	3	3	3	4	3	3	4	3	4	3	3	3	3	3	3	4	3	3	3	3	3	3	3	3	3	3	3	3	3	3	3	4	4	3	3	3	3	4	3	3	3	3	3	3	3	3	3	3	3	3	3	3	4	3	3	3	3	3	3	3	3	3	3	3	3	3	4	4	3	3	3	4	3	3	3	3	3	3	3	4	3	3	3	3	3	3	3	4	3	3	3	3	3	3	3	3	3	3	4	3	3	3	4	3	3	3	3	4	3	3	3	3	3	3	3	3	4	3	3	3	3	3	3	4	4	3	3	3	3	4	3	3	3	4	3	4	4	3	3	3	3	3	3	3	3	3	3	3	3	3	4	3	4	3	4	3	3	3	3	4	3	3	3	3	3	3	3	3	3	3	3	3	3	3	3	3	3	3	3	3	3	3	3	4	3	3	3	3	3	3	3	3	3	3	3	3	4	3	3	3	3	3	3	3	3	4	3	3	3	3	3	4	3	3	3	3	3	3	4	3	3	4	3	3	3	4	4	3	3	3	3	3	3	3	3	3	3	3	3	4	3	3	3	3	4	3	3	4	3	3	3	3	3	3	4	3	3	3	3	3	3	3	3	3	3	3	3	3	3	3	3	4	3	3	3	3	3	3	4	3	3	3	4	3	3	3	3	3	3	4	3	3	3	4	3	4	3	3	3	3	3	3	3	3	3	4	3	3	4	3	3	4	3	3	3	3	3	3	3	3	3	3	3	3	3	4	3	3	3	3	4	3	4	3	4	3	3	4	3	3	3	3	3	3	3	3	3	3	3	3	3	3	3	3	3	3	3	3	3	3	4	4	3	3	3	4	4	3	3	4	3	4	3	3	4	3	3	3	3	4	3	3	3	3	3	4	4	3	3	3	3	3	4	3	3	4	3	3	3	3	3	3	3	3	4	3	3	3	4	3	3	4	4	3	3	3	3	3	3	3	3	4	3	4	4	3	3	4	3	3	3	3	3	4	3	3	3	3	3	3	3	3	4	3	4	3	3	3	3	3	3	3	4	3	4	3	3	3	3	3	3	4	3	3	3	3	3	4	3	3	3	3	0	3	3	3	3	3	4	3	3	3	3	3	3	3	3	4	3	3	4	4	3	3	3	3	3	3	3	3	3	3	3	3	3	3	3	0	3	4	3	3	3	3	3	3	3	3	3	3	3	3	3	4	4	3	3	4	4	3	3	3	3	3	0	3	3	3	3	4	3	3	3	3	3	3	3	4	3	3	4	4	4	3	4	3	3	3	3	3	3	3	3	4	4	3	3	3	3	4	3	4	3	3	3	4	4	4	3	3	3	3	3	3	3	3	3	3	4	3	3	3	3	3	3	3	3	3	3	4	4	3	3	3	4	3	3	3	3	4	3	4	3	3	3	3	3	4	3	4	4	4	3	4	3	3	3	4	3	3	3	3	3	3	3	3	3	3	3	4	3	3	3	3	3	3	3	3	3	3	3	3	3	4	3	4	4	3	3	4	4	3	3	4	3	3	3	3	3	3	3	3	3	3	3	3	3	4	3	3	3	3	3	3	3	3	3	3	4	3	3	3	4	3	3	3	3	3	3	3	3	3	3	4	3	3	3	3	3	3	3	3	3	3	3	4	4	3	3	4	4	3	3	3	4	3	3	3	3	3	3	4	3	4	3	0	3	3	4	3	3	3	3	3	4	4	3	3	0	3	4	0	3	3	3	3	3	3	3	3	4	3	3	4	3	3	3	3	3	3	4	3	3	3	3	3	3	3	3	3	4	3	3	4	3	3	3	3	3	3	3	4	4	4	3	3	0	3	3	3	3	3	3	3	3	3	3	3	0	4	3	3	4	3	3	3	3	3	3	3	3	4	3	3	4	3	3	3	3	3	4	3	3	3	0	3	4	4	3	4	3	3	3	3	3	3	3	3	3	3	3	4	3	3	4	4	3	3	3	3	3	3	3	3	4	3	3	4	3	3	3	0	4	3	3	4	3	3	4	4	4	3	3	3	3	4	3	3	3	3	3	3	0	3	4	3	4	3	3	3	4	4	4	3	3	4	0	4	3	3	4	3	3	3	4	3	3	3	3	3	3	3	3	3	4	3	3	3	3	3	3	3	3	3	3	3	3	3	4	3	3	3	0	3	3	3	4	4	4	4	0	3	3	4	3	3	3	4	3	3	4	3	3	3	3	4	3	3	4	3	3	3	3	4	4	3	3	3	3	4	4	3	3	4	4	3	3	3	4	3	3	3	0	3	3	3	0	3	3	0	3	3	4	4	3	3	3	3	3	3	3	3	3	4	3	0	3	3	3	3	3	3	3	3	3	3	0	3	3	4	4	3	3	3	3	3	3	3	3	3	4	3	3	3	3	4	3	3	3	4	3	3	4	3	3	3	3	4	3	3	3	3	4	3	3	3	4	3	3	3	3	3	3	3	3	4	3	3	3	3	4	3	4	3	3	4	3	3	3	3	4	4	3	4	3	3	3	3	3	3	4	3	3	3	3	3	3	3	0	3	3	4	4	3	3	3	3	3	3	3	3	3	3	4	3	3	4	4	3	3	4	4	3	4	3	3	3	3	4	3	3	3	3	4	3	3	3	3	0	3	3	3	3	3	3	3	3	4	3	3	4	3	3	3	0	4	3	3	4	4	4	3	3	4	4	3	3	0	3	3	3	3	3	3	3	3	3	3	4	4	3	3	3	4	3	3	3	3	3	3	3	3	3	3	3	3	3	3	3	3	0	0	3	3	3	3	3	3	3	0	3	3	4	4	4	3	3	3	0	3	3	3	3	4	3	3	3	4	3	3	3	3	3	3	4	4	3	3	3	3	3	3	4	3	3	3	3	3	3	3	4	3	3	3	3	3	3	4	4	4	3	4	0	3	0	3	3	3	3	4	3	3	3	3	3	3	3	3	3	3	3	3	3	3	3	3	3	4	3	3	0	3	3	4	3	3	0	3	3	3	3	4	3	3	3	3	4	3	3	3	3	3	3	4	3	4	4	4	3	0	3	3	4	3	3	3	4	3	3	3	3	3	3	3	3	4	3	3	4	3	3	3	3	3	3	3	4	4	4	3	3	3	3	3	3	3	3	0	3	3	3	3	3	3	4	3	3	4	3	3	3	4	4	3	3	3	3	3	3	3	3	4	4	3	3	3	3	4	0	3	3	4	3	3	3	4	3	3	3	3	3	3	4	4	0	3	3	3	3	4	3	4	0	3	4	3	3	4	3	3	3	3	4	3	3	4	3	3	4	3	3	3	4	3	3	3	3	3	3	3	3	3	3	3	3	3	3	3	3	4	3	3	3	4	4	3	3	3	3	3	3	0	4	3	4	0	4	3	3	4	3	4	4	3	3	4	3	4	3	3	3	4	3	3	3	3	3	3	3	3	3	0	0	3	3	3	3	3	3	3	3	0	3	3	3	3	3	0	3	4	3	0	4	4	4	4	3	3	0	4	3	3	3	3	3	3	3	3	3	3	3	3	4	3	3	3	3	3	3	4	3	3	4	0	3	3	3	3	4	3	4	3	3	3	3	4	3	3	3	3	3	4	0	4	3	3	4	4	0	3	4	3	3	4	3	3	3	3	3	3	3	3	3	3	3	3	3	4	3	3	3	4	0	4	3	3	0	3	3	3	3	3	3	4	3	3	0	3	3	3	0	3	4	3	0	3	3	3	3	3	3	3	3	3	3	3	3	3	3	3	3	3	3	0	0	3	3	3	3	0	3	3	3	3	3	4	3	4	3	3	3	0	4	3	4	4	3	0	3	3	4	3	3	3	3	3	3	3	4	3	3	4	3	3	3	4	0	4	4	3	4	0	4	3	4	0	3	3	0	3	3	3	4	3	3	3	3	3	0	4	4	3	3	3	3	3	0	3	4	3	3	3	3	0	3	3	3	4	3	3	0	3	3	3	3	3	3	3	4	3	4	3	3	4	4	3	3	3	0	4	3	0	4	3	3	0	3	3	3	3	3	4	3	4	4	0	3	3	4	3	3	3	3	0	3	3	3	4	3	3	0	3	3	3	3	3	3	3	3	3	3	3	3	3	3	3	3	0	4	3	4	3	3	3	3	0	0	3	3	0	3	3	4	3	3	3	3	3	3	4	3	3	3	3	3	3	3	4	4	3	0	3	3	3	0	3	3	3	3	3	3	3	0	0	4	3	3	3	3	3	4	3	3	3	3	3	3	0	4	4	3	3	0	3	4	3	3	3	3	3	4	4	3	3	3	3	4	3	4	3	3	3	3	3	4	4	4	4	3	3	3	3	4	3	4	3	0	0	3	3	3	3	4	3	3	3	3	3	3	0	3	3	3	4	3	3	4	0	4	4	3	4	4	3	4	3	3	4	3	3	4	3	3	3	3	0	3	3	4	4	4	4	4	3	3	3	0	3	3	3	3	4	3	3	3	3	3	3	3	4	4	3	3	0	4	3	3	3	3	3	3	4	4	0	3	4	3	3	3	4	3	3	3	3	3	3	3	3	4	3	3	3	3	3	3	3	0	3	3	0	3	4	3	0	3	3	3	3	4	3	4	4	3	3	3	4	0	3	4	3	3	0	3	3	3	3	3	4	3	4	4	3	0	4	3	3	3	3	4	3	3	3	3	3	3	3	3	4	3	4	3	3	3	3	4	3	3	4	3	3	0	3	3	3	3	4	3	3	3	0	3	0	3	3	4	4	0	3	3	3	3	3	3	3	3	3	3	3	3	4	3	3	3	0	3	4	4	3	3	0	3	4	3	4	3	3	3	3	3	3	3	3	3	4	3	3	3	3	3	3	3	4	0	3	3	3	3	3	3	4	3	3	4	3	3	3	3	0	4	4	3	3	3	0	3	3	0	3	3	0	4	3	4	3	3	3	3	0	4	0	3	3	3	4	3	3	3	3	3	3	3	3	3	3	0	3	3	4	3	4	4	3	3	3	3	3	4	3	3	4	3	3	3	3	3	3	3	4	3	3	3	4	3	4	3	0	0	3	4	3	4	3	3	3	3	0	3	3	3	4	0	3	3	3	4	3	4	4	3	3	3	3	3	0	4	3	4	3	3	3	3	3	3	3	4	3	0	3	4	3	3	4	4	3	3	0	3	3	3	3	3	3	3	0	4	3	3	0	0	3	3	0	3	3	3	3	3	0	3	3	4	3	4	0	3	3	3	3	3	0	4	3	3	4	3	4	3	4	3	3	3	3	3	0	3	4	3	3	3	3	0	4	3	3	3	3	3	4	0	3	3	0	4	3	0	3	0	4	3	3	3	4	4	3	3	3	3	3	4	3	3	3	4	3	0	4	0	3	3	3	3	3	3	3	3	4	3	3	4	3	3	3	0	3	3	4	3	3	0	3	3	3	4	0	3	3	3	3	4	3	3	4	0	3	3	3	3	3	3	3	3	3	3	3	4	3	3	3	3	3	0	3	3	4	4	3	3	3	3	3	3	3	3	3	3	4	3	4	3	3	3	3	3	4	3	3	3	3	3	0	3	4	0	3	3	3	3	0	0	3	3	4	3	3	4	3	3	3	3	0	3	4	3	4	4	3	3	4	0	3	3	3	3	3	3	3	3	4	0	3	3	3	3	3	3	4	3	4	4	0	3	3	4	3	3	3	4	0	3	3	0	3	3	0	0	4	3	4	3	3	3	3	3	3	3	0	4	3	0	3	3	3	4	0	3	3	3	3	0	3	0	3	4	3	3	0	3	3	4	3	3	3	4	3	0	3	4	4	4	3	0	0	0	4	4	3	4	4	3	4	3	3	3	3	3	3	3	4	4	3	3	3	3	3	3	3	3	3	3	0	3	0	4	3	3	4	3	3	3	4	3	3	3	3	3	0	3	0	3	3	3	3	3	3	3	3	3	4	3	3	3	3	3	3	4	4	3	4	3	4	3	4	0	4	3	3	3	3	0	4	3	3	3	3	4	4	4	3	3	4	4	4	3	0	3	3	3	3	3	3	4	0	4	4	3	4	3	3	4	3	4	3	3	3	3	3	0	3	3	3	3	3	3	3	4	3	3	3	3	0	0	3	3	3	3	3	3	3	3	3	3	0	3	3	0	4	0	0	3	4	4	3	3	3	3	3	3	3	3	3	0	4	3	3	3	3	3	3	3	3	3	3	4	3	0	3	3	0	4	0	4	3	3	3	4	3	3	3	0	3	3	4	3	4	4	3	4	3	4	3	4	3	3	3	0	3	3	3	3	4	3	3	3	3	4	3	0	0	3	3	0	3	4	0	3	4	3	3	3	3	4	3	0	3	4	3	0	3	3	0	3	0	3	3	0	3	4	3	3	3	3	3	4	0	4	4	3	3	3	3	3	4	3	0	3	3	3	3	0	3	3	0	3	3	3	3	3	4	0	3	3	3	4	0	3	3	0	3	3	3	3	4	4	3	3	0	3	3	0	4	3	3	3	3	3	0	3	4	3	3	3	4	3	3	4	3	3	4	4	4	0	3	3	3	3	3	4	0	3	3	3	4	3	3	0	3	4	3	4	4	3	4	3	3	4	4	3	0	3	4	4	3	3	3	4	3	3	4	3	3	4	3	3	0	4	3	3	3	3	3	3	3	0	3	0	4	3	0	4	4	4	3	4	3	3	3	0	3	3	0	4	0	0	3	3	3	3	3	3	3	3	0	3	3	3	4	3	3	3	3	3	3	0	0	3	3	4	3	0	4	4	3	3	4	4	3	0	3	4	3	0	3	3	3	3	4	3	0	4	3	3	3	3	3	3	0	3	3	3	3	3	3	4	4	3	0	3	3	3	3	4	0	3	4	0	0	0	3	0	0	4	3	3	3	3	3	3	4	4	3	0	0	3	3	4	4	0	0	3	3	3	4	3	3	4	0	3	3	3	3	3	3	3	3	3	3	4	3	3	3	3	3	4	3	3	3	3	3	3	3	0	3	3	3	3	0	4	3	3	0	0	3	4	3	3	0	0	3	4	4	3	0	0	0	3	4	4	3	0	3	3	4	3	3	3	3	3	3	4	4	0	3	3	3	3	3	4	3	4	3	3	3	3	3	3	3	4	3	0	0	3	4	3	4	3	0	3	3	0	3	4	4	4	3	3	0	4	0	3	4	4	3	4	3	3	3	3	3	4	0	3	4	4	3	3	3	3	3	4	0	4	4	0	4	3	3	4	3	0	3	3	4	3	3	3	4	0	3	3	3	3	4	3	3	3	4	4	3	3	3	0	3	3	3	3	4	4	3	4	3	3	3	0	3	3	4	0	3	3	4	4	3	3	4	4	3	3	0	4	0	4	3	0	3	3	3	3	3	3	0	4	3	3	3	3	4	0	3	0	3	3	0	3	3	0	3	3	3	3	3	4	3	4	4	3	4	4	3	3	3	3	3	4	3	3	4	3	3	3	3	3	3	3	0	3	0	3	3	0	3	3	3	3	0	3	3	4	3	3	3	3	3	3	3	3	4	3	3	4	3	3	3	3	3	3	3	3	3	3	3	4	4	3	3	3	3	0	3	4	3	3	0	3	3	3	3	3	3	0	3	0	3	3	3	3	3	3	3	0	4	3	3	3	4	3	3	0	3	3	3	4	0	0	4	0	3	3	0	3	3	3	3	3	4	0	3	4	3	0	3	4	3	3	4	3	3	4	3	0	3	4	3	3	0	3	3	0	3	3	3	3	3	4	4	0	3	3	0	3	3	3	4	3	3	3	0	4	3	3	3	3	3	4	3	3	3	4	4	3	3	3	0	4	3	3	3	3	3	3	0	3	4	3	3	0	3	4	3	0	3	3	4	3	3	3	3	3	3	4	3	3	3	4	3	3	3	4	3	3	4	4	3	0	3	3	0	0	0	0	4	0	3	4	3	3	4	0	3	3	4	3	4	3	0	3	3	3	3	4	4	3	3	3	3	0	3	3	3	3	3	0	3	4	0	3	3	3	3	4	3	3	3	3	3	3	3	4	3	3	0	3	4	4	3	0	4	4	3	3	3	4	3	0	4	3	3	3	3	0	0	3	3	4	3	3	4	0	3	3	0	0	3	4	3	4	3	3	3	3	4	4	4	3	4	3	0	3	3	0	3	3	0	3	3	3	3	3	3	3	3	3	3	3	3	3	4	3	0	3	3	3	3	0	4	0	3	3	3	3	3	3	4	4	3	3	3	4	4	4	4	3	3	3	3	4	3	3	3	3	3	3	4	3	4	4	3	3	0	0	3	4	4	4	4	3	3	3	0	3	3	3	3	3	3	3	3	0	3	3	4	3	0	0	3	3	3	0	3	4	3	0	3	3	3	4	3	4	3	4	3	3	3	3	3	3	3	3	3	3	3	3	4	0	3	3	3	3	0	3	3	3	3	0	3	4	3	0	3	3	3	0	3	4	3	3	3	4	3	3	0	3	4	4	4	4	0	4	4	3	4	4	4	3	3	3	4	0	3	3	4	4	0	4	4	3	3	3	3	3	3	4	0	3	3	3	4	3	3	3	3	4	0	0	3	3	3	3	3	4	4	3	3	3	3	4	3	4	3	3	4	3	3	3	4	3	0	4	3	3	4	0	3	3	0	4	0	3	4	3	4	4	4	3	0	4	3	3	4	0	3	3	3	4	4	4	4	3	4	3	3	3	4	0	4	3	0	0	3	3	3	0	3	0	3	4	4	3	3	3	3	3	3	3	3	4	3	3	3	4	3	3	0	4	4	3	3	3	0	0	0	3	3	4	3	0	3	0	3	3	4	3	3	4	3	0	3	0	3	3	0	3	3	4	4	4	3	0	3	4	3	0	3	3	4	3	3	4	0	4	4	0	0	0	4	4	3	0	4	0	3	0	3	3	0	3	3	0	3	0	0	3	0	0	4	0	0	0	3	3	4	3	4	3	0	3	3	3	3	3	3	3	3	3	3	3	4	3	3	3	4	4	4	4	3	3	3	4	4	4	3	3	3	3	3	3	0	0	3	0	0	3	4	4	0	0	4	0	4	0	3	3	4	3	3	3	3	3	0	3	3	4	3	4	3	3	0	3	3	3	3	0	3	4	3	4	3	3	0	4	3	3	4	3	4	4	4	4	4	3	3	3	4	3	4	3	0	3	3	3	3	3	3	4	3	4	4	3	4	0	4	0	3	3	3	3	3	3	0	0	3	3	0	3	0	4	3	3	3	0	3	3	3	0	3	0	3	4	4	3	0	0	4	3	3	3	4	3	3	3	4	3	3	4	3	4	0	3	3	3	3	3	3	0	4	3	0	4	3	3	4	4	3	4	4	4	3	3	4	4	3	0	0	3	3	0	3	0	3	3	3	0	4	3	3	3	3	3	3	3	0	0	3	4	3	3	3	3	0	3	3	3	4	3	0	3	3	3	4	0	4	3	0	3	4	3	3	3	4	3	3	0	4	3	0	3	3	3	3	3	3	0	4	3	3	4	3	3	0	0	4	3	3	3	0	0	0	0	4	3	3	0	0	3	0	3	3	4	3	3	3	3	4	0	3	3	3	3	4	0	3	0	3	0	4	0	3	3	0	3	4	0	4	0	0	0	3	3	3	3	3	4	3	3	3	3	3	3	4	4	0	4	3	4	3	4	0	3	3	3	0	0	3	0	0	0	0	3	3	3	3	3	3	3	0	0	3	0	4	3	3	3	3	3	3	0	3	0	4	0	4	4	4	4	3	3	4	0	3	0	4	3	3	4	3	0	0	3	4	3	3	3	3	3	3	3	3	3	3	3	3	3	3	3	3	3	0	4	3	4	0	3	0	3	3	3	0	0	4	0	3	0	3	3	0	0	3	3	0	3	4	4	3	4	3	3	4	3	4	3	3	3	4	4	4	4	4	3	4	4	4	4	0	4	3	0	4	4	3	3	4	0	3	0	0	3	3	3	3	3	4	0	4	0	4	3	4	3	3	3	3	3	3	4	3	3	3	0	3	4	3	3	0	3	3	3	3	3	3	4	3	3	3	3	3	3	3	3	0	4	3	0	4	4	4	3	3	3	3	0	3	3	3	3	4	3	3	4	0	4	0	4	3	4	3	3	3	4	0	3	3	3	0	0	4	4	0	0	0	4	0	3	3	0	0	0	4	0	3	0	3	3	3	3	4	3	3	4	3	3	4	3	4	4	3	3	3	3	3	3	3	3	3	3	4	3	3	3	3	0	0	3	3	3	0	0	3	3	3	3	4	4	0	3	3	4	3	3	4	4	4	4	4	4	3	3	3	0	0	0	0	0	4	3	0	0	0	3	3	4	3	3	0	0	4	0	3	3	4	4	0	3	3	3	4	3	0	0	3	0	0	0	4	3	3	3	4	4	0	3	3	3	3	3	0	0	3	0	0	0	4	4	0	3	0	3	3	3	3	0	3	4	4	3	3	3	0	4	3	3	0	4	3	0	0	3	0	3	4	0	0	3	0	4	3	3	0	0	3	3	0	3	3	3	3	3	3	0	3	0	4	0	3	3	0	3	4	3	0	0	3	4	0	3	3	3	3	4	3	4	3	3	4	4	4	0	3	3	3	3	0	3	0	0	4	3	0	3	3	0	0	3	3	3	0	3	3	0	0	3	4	3	0	0	4	0	3	3	0	3	3	3	0	4	3	3	3	3	4	0	0	0	3	3	0	0	3	3	0	0	3	0	3	3	4	3	3	0	4	0	0	3	3	3	3	0	3	0	0	4	4	4	0	3	3	3	3	4	3	3	3	3	3	0	3	3	4	0	4	4	4	3	4	3	3	4	3	4	3	3	3	0	3	3	0	3	0	3	0	3	4	3	4	3	3	3	3	3	3	0	0	4	4	4	3	3	0	4	3	4	3	3	0	3	3	3	3	0	3	3	4	3	0	0	0	3	4	0	4	0	3	3	0	3	4	4	0	4	4	4	3	0	4	4	4	3	0	3	3	3	3	0	0	4	3	4	3	3	4	3	3	4	3	0	4	0	3	4	3	3	4	0	4	4	4	3	4	4	0	4	4	0	3	0	4	3	3	0	3	3	3	0	3	4	4	3	3	3	0	4	3	4	3	3	0	4	3	3	4	3	0	0	4	0	4	4	0	4	4	4	3	3	3	4	4	3	3	3	3	3	3	4	0	0	3	3	3	0	3	4	3	3	0	4	0	0	4	4	4	3	3	3	3	3	4	0	0	0	0	4	0	4	0	3	4	4	4	0	3	3	3	3	4	4	0	3	4	4	4	0	3	3	4	0	4	0	0	4	0	0	4	3	4	4	3	4	0	4	4	4	3	3	3	3	4	3	3	4	4	0	0	3	4	3	3	0	3	0	3	3	3	0	4	4	3	0	0	4	3	3	0	3	3	0	4	3	3	3	3	3	3	3	3	3	4	3	3	3	4	3	4	0	4	3	0	4	3	4	3	3	3	0	3	0	3	0	4	0	3	4	3	4	0	3	3	3	0	3	3	4	0	0	3	3	4	3	4	4	3	3	0	3	3	4	4	0	3	4	3	3	0	3	4	0	3	3	4	0	3	3	3	4	0	3	4	0	4	3	4	4	3	4	3	4	3	0	0	0	0	3	0	3	3	0	4	0	4	3	0	0	3	3	0	3	0	4	3	0	4	4	3	0	3	0	3	0	4	3	3	3	3	0	0	3	0	3	3	4	3	0	3	0	3	3	3	0	3	3	3	3	0	0	3	0	3	3	3	4	4	0	4	3	4	0	4	3	0	3	3	0	0	0	3	3	3	3	4	0	0	3	0	3	0	3	0	0	3	0	0	0	3	0	4	3	4	3	0	0	4	4	3	0	3	0	3	3	3	4	3	3	4	0	3	0	4	4	0	3	4	3	4	0	3	0	0	0	4	4	3	4	0	0	3	3	3	3	0	0	3	4	0	4	3	3	4	4	3	4	4	3	3	3	4	3	3	4	0	4	3	0	3	3	0	3	0	4	0	4	4	3	3	3	3	0	3	0	4	0	4	4	0	0	0	0	0	0	3	4	4	0	0	3	3	4	3	3	4	3	3	3	4	4	3	0	4	3	3	4	3	3	3	4	3	3	4	3	4	4	0	0	4	3	3	4	0	3	0	3	3	4	3	0	4	0	0	0	0	4	3	3	0	0	3	4	3	0	3	4	0	4	0	4	3	4	0	4	4	3	3	4	3	0	3	3	3	0	3	3	4	3	4	0	3	0	3	4	4	3	3	4	0	3	0	0	0	3	3	4	3	0	3	4	4	3	3	0	3	3	4	4	3	3	3	4	4	4	3	0	0	0	3	3	3	4	3	3	3	3	3	0	4	0	3	4	0	4	4	0	0	4	4	3	4	0	4	0	4	0	0	3	3	3	3	4	3	0	3	0	4	3	3	3	0	0	3	4	3	4	4	3	3	4	3	4	3	3	0	4	3	4	4	3	3	4	3	0	4	3	4	4	3	3	0	0	3	3	3	4	0	3	3	3	3	0	3	4	3	3	0	3	3	0	4	3	3	4	3	3	0	4	3	0	0	3	3	0	3	3	0	3	0	3	0	0	3	3	3	3	0	3	0	0	0	0	4	3	4	3	0	3	3	3	0	3	3	3	0	0	3	4	4	0	3	3	4	0	0	3	0	0	3	0	4	0	0	3	3	3	4	3	4	4	0	3	4	4	3	3	4	0	3	4	3	3	3	4	3	0	4	0	3	3	3	0	3	3	3	4	4	0	3	4	0	3	3	3	3	4	4	0	3	0	3	3	0	3	4	3	3	3	0	4	0	3	4	3	3	4	0	0	3	3	0	3	0	3	0	3	4	3	3	3	3	0	3	3	4	0	4	0	3	3	4	4	0	4	4	4	3	3	0	0	4	3	0	3	0	4	4	0	0	3	3	4	0	0	3	3	3	0	3	4	3	4	3	4	3	3	0	3	0	3	3	4	4	0	3	4	4	4	3	4	4	3	4	0	0	3	3	4	3	3	4	4	3	4	0	3	3	3	3	4	0	4	0	0	4	3	0	0	0	3	4	4	3	3	3	3	3	3	3	4	4	0	4	3	4	3	4	4	3	4	3	4	0	3	4	3	0	0	3	3	0	0	3	0	0	3	0	3	3	3	3	3	3	0	3	3	0	4	4	3	4	3	3	4	4	4	0	4	3	0	3	4	0	3	3	4	0	4	4	0	4	4	3	3	3	0	4	0	4	4	3	4	3	3	4	3	3	3	3	0	3	3	4	3	0	3	0	4	3	0	3	3	3	3	4	3	3	3	0	4	4	3	0	0	4	4	4	4	0	0	0	4	3	0	0	3	4	3	0	3	4	4	3	3	0	3	0	3	0	0	0	3	0	0	3	3	0	0	3	3	4	4	3	3	4	4	0	0	3	3	0	3	0	3	3	3	3	3	0	0	4	0	3	0	3	4	3	0	3	0	0	3	3	3	3	0	3	3	3	0	3	0	0	3	3	4	3	4	0	4	3	3	3	4	3	3	0	3	3	4	0	0	0	0	3	0	0	3	0	4	3	3	0	4	0	0	0	0	0	0	4	3	3	4	0	3	4	0	4	4	0	4	3	3	3	3	4	4	4	3	3	0	4	4	3	3	0	3	0	3	4	3	4	4	0	4	3	3	3	3	0	4	3	3	4	4	4	0	0	0	3	3	4	0	4	4	4	0	3	0	3	0	0	0	3	3	0	4	4	0	3	4	3	3	4	3	4	0	0	3	4	3	4	4	3	0	0	0	0	4	0	4	0	3	4	4	3	0	3	4	4	3	3	3	0	3	0	3	3	3	3	0	0	3	0	4	0	0	4	4	3	3	3	0	4	4	4	3	3	3	4	3	3	0	4	3	0	0	0	3	3	0	0	0	4	4	3	3	0	4	0	3	3	3	3	3	4	3	3	3	0	3	3	4	0	0	3	4	0	3	4	3	3	4	4	0	3	3	0	3	3	4	3	4	4	3	0	3	3	3	0	0	0	0	3	0	0	3	3	3	0	3	3	0	4	0	4	3	3	0	4	4	0	0	3	0	3	4	4	3	3	4	4	0	3	3	0	4	3	4	3	3	4	0	0	0	3	4	3	3	4	4	0	4	3	4	3	4	0	0	0	4	3	3	3	3	4	3	3	3	3	0	4	0	4	4	3	0	4	4	4	4	3	3	3	4	3	3	4	0	0	0	0	3	4	4	4	4	3	4	0	0	3	3	0	3	4	3	0	4	0	0	0	3	3	3	0	0	0	3	4	0	0	4	4	3	0	4	4	4	3	3	0	4	0	4	3	4	3	0	0	4	3	4	4	4	4	4	0	3	4	3	3	4	0	0	4	4	4	0	3	3	3	3	4	0	3	4	3	3	4	4	3	3	3	3	4	4	0	0	0	0	4	3	0	3	3	3	4	4	3	4	0	0	3	0	0	0	0	0	3	4	0	4	0	0	3	4	3	0	3	3	0	0	0	3	4	0	3	3	0	3	4	0	3	0	4	4	3	4	4	0	0	3	3	3	4	0	0	3	0	3	3	0	3	4	3	0	4	0	0	0	3	3	4	0	4	3	3	0	0	0	4	4	3	3	3	4	3	4	3	4	0	3	0	0	0	0	3	4	3	3	0	3	3	0	4	0	4	3	0	3	0	0	0	3	0	0	0	0	4	3	3	0	0	4	0	4	0	0	4	0	0	3	3	3	3	0	3	0	3	0	0	3	3	3	3	3	3	3	4	4	3	0	3	0	0	3	3	3	3	4	3	3	3	0	0	0	4	0	0	4	0	0	0	0	0	4	0	4	3	4	0	0	4	0	0	0	0	3	0	4	0	3	4	0	3	3	3	4	4	4	0	0	4	4	3	0	3	0	4	3	4	3	4	3	4	0	4	3	0	3	3	3	3	4	4	4	0	0	3	3	3	0	0	3	3	4	3	0	3	0	0	4	4	3	4	0	3	4	0	0	0	3	3	4	0	0	0	0	0	3	0	3	3	3	0	0	4	0	4	3	3	3	4	4	4	0	3	0	0	0	0	4	4	3	3	3	3	3	3	3	4	3	4	3	0	3	3	0	4	0	0	3	3	0	0	0	3	4	0	0	3	3	4	3	4	0	0	0	3	4	0	4	3	0	0	0	3	0	0	0	3	4	0	0	0	3	4	4	4	3	4	0	3	0	0	3	3	4	0	3	0	0	0	0	3	4	4	3	3	4	4	4	0	3	3	0	4	3	4	4	4	0	0	3	4	3	3	0	0	0	4	4	3	0	3	0	3	0	0	4	3	3	0	4	3	3	0	4	0	4	0	3	4	3	4	3	0	3	0	3	0	0	0	4	3	4	4	4	3	3	4	3	4	4	0	0	4	4	0	4	4	3	0	3	0	3	3	3	3	3	3	3	0	3	0	0	3	0	0	0	4	0	3	4	0	4	4	3	4	3	0	3	3	3	0	0	3	3	3	0	0	0	0	4	3	4	3	0	3	3	0	4	3	4	0	3	4	4	4	0	0	3	3	3	4	3	3	0	3	0	3	0	0	3	0	4	4	0	4	4	3	3	4	0	0	3	0	3	3	0	4	4	4	0	0	3	4	3	0	4	3	3	3	0	4	0	3	0	3	0	4	3	4	4	0	4	3	0	0	3	3	4	4	3	4	4	0	4	4	3	3	0	0	4	3	3	3	0	0	0	4	3	0	3	3	3	4	3	0	4	0	0	4	0	4	4	0	0	3	3	3	3	3	4	3	3	3	4	0	0	4	0	4	4	0	0	0	0	0	0	3	4	4	0	3	4	3	0	3	0	4	3	4	4	0	3	0	3	0	4	0	4	3	3	4	3	3	3	4	0	0	0	0	4	3	3	3	0	3	0	3	3	0	3	4	0	0	0	3	0	3	0	3	0	0	3	0	4	3	4	0	0	0	3	4	0	4	0	4	0	3	3	3	3	0	3	3	4	4	3	3	0	0	4	4	4	0	3	3	3	4	3	3	4	4	0	4	4	3	4	3	3	4	0	0	3	4	3	3	4	4	4	3	0	3	3	3	3	4	3	3	3	0	3	0	0	4	4	3	0	0	3	0	4	0	3	0	0	0	0	0	3	3	4	0	0	0	0	0	0	0	4	4	0	3	0	0	3	3	0	0	4	3	3	3	0	4	0	3	4	0	0	3	4	3	4	0	4	4	0	3	0	3	0	3	0	3	0	3	3	0	4	3	3	4	0	0	4	0	0	0	3	4	0	0	4	3	3	3	3	4	3	4	0	0	4	3	4	0	3	0	3	3	4	4	0	4	0	4	3	3	3	0	3	4	3	0	3	0	4	4	0	0	0	3	0	3	4	0	3	4	3	0	0	0	0	3	0	3	0	3	4	3	3	0	0	0	4	3	3	4	0	3	4	3	0	0	0	0	3	3	0	3	4	3	0	0	4	0	3	3	0	3	4	3	0	0	0	4	0	0	3	4	4	0	0	0	0	0	4	3	4	0	3	4	3	0	3	0	0	3	4	4	3	0	3	3	0	0	4	3	3	0	0	4	0	3	3	4	0	4	4	0	3	4	0	3	3	4	3	4	0	4	0	0	0	3	3	4	4	4	0	3	3	0	4	0	3	3	3	0	3	4	4	0	4	0	3	0	0	4	3	3	4	0	3	0	3	3	0	3	4	0	0	0	0	4	3	0	4	4	4	0	0	3	4	0	0	3	4	0	4	3	3	3	0	0	3	0	4	0	4	4	4	0	3	3	3	0	0	3	4	3	0	4	3	3	4	0	4	4	0	0	4	4	0	3	0	0	0	0	3	0	4	0	4	0	3	0	3	0	4	3	4	3	3	3	3	4	0	3	3	0	3	0	0	4	0	0	3	3	0	0	4	4	0	3	0	3	0	0	3	0	0	3	0	0	4	0	0	0	3	0	0	3	0	0	0	0	0	0	0	3	3	4	4	3	3	0	3	4	0	0	3	0	0	3	0	0	4	0	0	4	0	4	0	4	0	0	4	3	0	0	4	0	0	4	4	0	3	3	3	0	3	0	0	0	4	4	0	3	4	3	3	3	0	4	3	0	0	4	0	3	0	3	4	0	0	4	3	4	3	4	3	3	4	4	4	3	4	0	4	0	3	3	4	0	0	4	0	0	0	4	0	4	4	0	4	3	0	0	3	3	0	4	0	4	0	0	0	4	4	0	3	3	0	0	0	3	3	4	3	3	0	3	3	4	3	4	3	4	0	4	0	3	0	3	3	4	3	0	0	3	0	4	0	4	3	4	3	0	4	0	0	4	3	4	0	3	3	4	4	0	3	4	0	3	0	3	0	4	0	4	0	3	3	0	3	0	4	0	0	4	0	0	4	4	3	4	4	0	0	0	3	0	4	4	4	4	4	4	3	3	0	0	4	3	3	4	3	3	0	0	3	3	3	0	0	0	3	4	3	0	4	0	0	0	4	0	0	3	3	4	0	0	3	3	3	0	0	3	3	0	0	0	0	4	3	3	4	0	4	4	0	0	0	0	0	0	3	0	3	4	3	0	0	0	0	0	3	0	0	0	0	4	0	0	0	4	0	0	0	3	4	0	4	0	0	3	0	0	3	0	0	3	3	4	0	0	4	0	0	0	0	3	0	3	0	3	0	0	3	4	4	3	3	0	3	0	0	4	0	4	3	0	3	3	0	0	3	0	0	3	4	3	3	0	0	0	3	0	4	3	4	4	3	3	3	3	3	3	0	3	4	0	0	0	3	0	3	0	0	4	0	0	0	4	4	0	0	3	0	0	3	4	4	0	4	0	3	0	3	3	3	0	0	0	4	4	3	3	4	4	4	0	0	0	0	3	3	3	0	3	3	0	0	4	0	0	4	3	0	0	0	3	4	4	0	3	0	3	3	0	3	3	0	0	4	0	3	3	0	3	4	3	4	3	4	0	3	0	3	0	3	3	0	3	3	0	3	4	0	3	0	0	3	3	3	0	3	3	3	0	3	3	4	4	3	3	0	4	3	3	3	3	4	4	3	0	4	0	3	0	0	0	4	0	3	0	0	4	0	0	0	3	4	0	0	0	3	0	4	0	3	4	4	4	3	3	0	0	4	4	3	4	4	0	0	3	0	0	3	0	3	4	0	0	0	0	4	0	3	3	0	3	0	3	0	0	0	0	4	3	0	0	3	3	4	0	0	0	3	4	4	3	4	3	3	0	0	4	0	3	0	0	4	3	0	0	0	3	4	4	3	3	0	3	4	4	0	0	0	0	0	0	3	3	0	3	4	0	0	4	4	4	4	0	4	0	3	0	3	0	0	0	0	0	0	3	0	3	3	0	0	0	3	3	0	3	3	4	3	4	0	0	0	4	0	3	4	0	0	4	0	4	0	3	3	3	0	0	0	3	0	0	4	4	0	3	0	0	3	4	3	3	0	0	3	0	0	0	4	4	4	4	4	0	4	0	0	0	4	0	0	3	0	4	4	3	0	3	0	0	0	0	0	3	4	4	0	0	4	0	0	0	0	4	4	0	0	3	0	0	0	4	0	0	0	0	0	0	3	4	3	3	0	0	3	3	4	4	4	0	4	3	0	3	0	3	0	0	4	3	0	0	0	4	0	0	3	0	0	3	0	4	0	4	0	0	4	4	3	3	0	0	0	0	0	0	3	4	0	0	0	3	4	4	0	0	3	0	3	3	3	0	4	0	0	0	0	0	3	4	3	0	0	3	4	4	4	0	4	3	0	4	0	4	0	3	0	0	0	3	0	3	0	0	4	3	0	4	0	0	0	0	3	4	4	4	4	3	0	4	0	0	3	0	4	3	3	0	0	0	0	4	0	4	3	0	0	4	0	0	0	0	3	0	3	4	4	3	0	3	4	0	0	3	0	0	0	0	0	0	4	3	4	0	0	4	0	0	0	3	0	3	3	3	0	0	3	0	4	0	0	3	4	0	0	0	0	0	0	3	0	0	4	0	0	4	0	0	0	0	0	0	0	4	0	0	0	3	0	4	0	3	3	3	3	4	0	0	0	0	0	0	0	3	0	0	0	0	0	3	4	4	4	0	3	3	3	0	0	0	0	3	0	4	0	3	0	0	0	0	3	0	0	4	0	3	3	0	0	3	0	0	4	0	0	3	4	3	4	0	3	3	0	0	3	4	4	0	0	0	3	3	0	0	4	3	0	0	0	0	4	3	3	3	3	0	3	0	3	0	3	0	3	4	4	0	3	0	0	0	0	3	3	4	0	0	0	3	4	4	4	0	4	4	3	4	0	3	0	0	0	0	4	3	0	0	3	4	0	4	4	0	0	4	4	3	4	4	0	4	3	0	3	0	0	0	0	3	4	4	3	4	0	3	0	4	0	4	0	3	0	0	0	0	0	0	3	3	0	3	0	0	0	3	0	0	4	4	0	4	0	3	0	0	0	0	0	0	0	0	0	0	4	3	3	0	0	3	0	4	0	0	0	3	4	4	0	4	3	4	4	3	4	0	0	0	0	3	3	0	0	0	4	0	0	0	0	3	0	0	0	0	4	0	4	3	0	0	0	3	4	0	0	0	3	0	0	3	3	3	0	3	0	0	3	0	0	4	0	4	0	3	0	0	0	0	3	0	3	0	0	0	3	0	0	0	3	4	3	0	4	0	0	0	4	3	3	4	0	3	0	0	0	0	0	3	0	4	3	0	4	0	0	0	0	4	3	3	4	4	4	4	0	0	0	0	3	3	0	3	4	3	0	3	0	0	0	0	3	0	0	0	0	0	4	0	3	0	4	4	0	0	4	0	4	3	3	4	0	3	0	0	0	4	0	4	4	0	0	3	0	0	0	0	4	0	0	0	0	0	0	3	0	0	0	3	4	0	4	3	4	4	0	4	4	0	4	3	3	0	0	3	0	0	3	3	3	0	0	4	0	3	0	3	4	0	0	0	0	3	0	0	3	0	0	3	3	3	0	4	3	3	4	0	0	0	3	4	3	3	0	4	4	3	0	0	0	4	0	4	0	4	0	3	3	0	3	3	4	3	0	0	4	0	3	0	4	0	0	0	0	4	0	0	0	3	4	0	0	0	3	0	0	3	3	0	0	0	0	0	4	4	0	4	0	0	4	0	3	0	0	0	3	0	4	0	0	0	0	0	0	0	0	0	0	0	0	3	3	0	0	0	3	3	0	0	3	3	3	3	4	0	0	0	4	0	0	3	3	0	3	0	3	0	0	0	0	0	3	0	0	0	4	3	0	0	3	0	0	0	0	0	0	0	4	0	4	4	3	4	4	3	0	3	0	0	0	0	0	0	4	0	0	0	0	0	0	0	0	0	0	3	0	0	0	4	0	0	0	0	0	0	4	0	3	0	0	3	0	0	3	0	0	0	0	0	0	0	0	4	3	3	0	3	0	4	0	3	3	0	0	0	0	0	0	0	0	0	0	0	0	4	0	3	0	3	0	3	0	0	0	3	4	4	0	3	0	0	0	0	3	0	0	0	0	0	3	0	0	0	0	0	4	0	3	0	4	4	4	4	0	0	4	0	3	0	4	0	4	0	0	0	0	3	0	0	0	4	0	0	0	0	0	0	0	0	0	3	0	4	4	0	3	4	0	0	0	4	3	0	3	4	3	3	3	0	0	0	4	3	0	4	0	0	3	0	3	0	0	0	4	0	4	0	3	0	0	0	4	0	4	0	3	0	4	0	3	0	0	0	3	0	4	3	0	0	4	4	3	0	0	0	4	0	0	0	4	0	3	0	0	0	4	0	4	0	0	3	3	0	3	0	0	3	0	0	3	0	3	3	3	4	4	0	0	0	0	0	0	4	0	0	3	3	0	0	3	0	0	4	0	3	4	0	0	3	3	3	3	0	4	4	0	0	3	0	0	0	4	3	0	0	3	3	0	0	3	0	3	0	0	0	0	0	4	0	0	0	4	0	0	0	0	0	0	4	0	3	3	0	3	0	0	0	4	0	0	0	0	0	4	0	0	0	0	0	0	4	0	3	0	0	0	0	0	0	0	0	0	3	0	4	3	0	3	3	0	3	4	3	3	0	0	0	0	0	0	0	3	3	0	0	0	0	0	0	0	3	0	0	4	0	0	0	0	0	4	0	3	0	0	4	4	0	4	0	4	0	0	4	3	0	0	0	3	0	3	0	3	0	0	0	0	0	4	0	0	0	0	3	3	0	0	3	0	0	0	4	0	3	0	0	0	0	3	3	4	4	0	0	0	0	0	0	0	0	0	4	0	0	3	0	0	3	0	0	0	0	0	3	3	0	4	4	4	0	0	0	0	3	3	4	4	0	0	0	0	0	0	0	0	3	0	0	0	0	0	4	4	0	0	0	0	0	3	0	4	3	0	4	0	0	4	0	0	0	0	0	0	0	0	0	3	0	0	0	0	0	4	0	0	0	3	0	4	0	4	4	0	0	4	4	0	0	0	3	3	0	0	0	0	0	3	4	4	0	0	4	0	0	0	3	0	0	0	3
AU_ABR_28	1	4	3	3	4	4	4	4	3	4	3	4	4	4	4	4	3	4	4	3	3	4	3	4	4	4	3	4	3	3	3	4	4	3	4	3	3	3	3	3	3	4	3	3	3	3	4	3	3	3	3	3	3	3	4	3	3	3	3	3	3	4	3	3	3	3	3	3	3	3	3	3	3	3	4	4	4	4	4	4	3	4	4	4	4	4	4	3	4	4	4	4	3	4	4	3	4	4	4	3	4	4	3	4	4	3	4	3	3	3	3	4	3	4	4	3	3	4	3	4	4	3	3	4	4	4	4	4	4	4	4	4	3	3	3	4	4	4	3	4	3	4	3	3	3	3	3	3	4	3	4	3	3	3	4	4	3	3	3	4	3	3	3	3	3	3	4	3	3	4	4	4	4	3	4	3	3	3	4	3	3	3	3	3	3	3	3	3	3	3	3	3	3	3	4	4	4	3	3	4	4	4	3	3	3	3	3	4	3	3	3	3	3	4	3	4	3	3	3	3	3	3	3	3	3	3	4	3	3	4	4	3	3	4	4	3	3	3	4	3	3	4	4	3	3	3	3	3	3	3	4	3	3	3	3	3	3	3	3	3	4	4	3	4	4	4	3	3	3	3	4	3	3	3	3	3	4	3	4	4	3	3	3	4	3	3	4	4	3	3	4	4	4	4	4	4	4	3	4	4	4	4	3	3	3	3	3	3	3	3	3	3	3	4	3	4	3	4	3	3	3	3	4	4	3	3	3	3	3	4	3	4	4	3	3	3	3	3	3	3	3	3	3	3	3	3	4	3	4	3	3	3	4	4	4	3	3	3	3	4	3	3	4	3	4	3	3	3	4	3	4	3	4	3	4	4	4	4	4	3	3	4	3	3	4	3	4	3	4	4	4	3	3	4	3	3	3	3	3	3	3	4	4	4	4	4	3	4	3	3	4	4	3	3	3	4	3	4	3	3	4	3	3	3	4	3	3	3	3	3	4	3	3	4	4	3	3	3	4	3	4	4	3	4	3	4	3	3	3	3	3	3	4	3	4	3	4	4	4	3	3	3	3	3	4	4	3	3	4	3	3	4	3	3	4	3	3	3	3	3	3	3	3	3	4	3	3	3	4	3	3	3	3	4	4	4	4	4	3	3	4	4	4	3	4	3	3	3	4	3	3	3	3	3	3	3	3	3	4	3	3	4	3	4	4	4	4	4	4	4	4	4	4	4	4	3	4	4	3	3	3	3	4	3	3	3	3	3	4	4	3	3	3	3	4	4	3	4	4	4	3	4	3	4	4	3	3	4	3	3	4	4	3	3	4	4	3	4	3	3	3	3	3	3	4	3	4	4	3	4	4	3	3	3	3	3	4	3	3	3	3	3	3	3	3	4	3	4	4	3	3	3	3	3	3	4	3	4	3	3	3	3	3	3	4	3	3	4	3	3	4	3	3	3	3	0	3	3	4	3	3	4	3	3	3	4	3	3	4	3	4	4	3	4	4	3	3	3	3	3	3	3	3	3	4	4	3	3	4	4	0	3	4	4	4	4	4	3	3	3	3	3	3	3	3	3	4	4	3	4	4	4	4	4	3	3	3	0	3	4	3	4	4	3	3	3	3	3	4	3	4	4	3	4	4	4	3	4	3	3	3	3	4	3	3	3	4	4	3	3	3	3	4	4	4	4	3	3	4	4	4	4	4	4	3	3	4	4	3	4	3	4	3	3	3	3	3	4	3	3	3	3	4	4	4	4	4	4	3	3	3	3	4	3	4	3	3	3	4	3	4	3	4	4	4	3	4	3	3	3	4	3	4	3	3	3	3	3	3	4	3	3	4	3	3	3	3	3	3	3	4	3	4	3	3	4	4	4	4	4	3	3	4	4	3	4	4	3	3	4	3	3	3	3	3	3	3	3	3	3	4	3	3	3	3	3	4	3	3	4	4	4	3	4	4	4	3	4	3	3	3	3	4	3	3	3	4	3	3	3	3	3	3	3	3	3	3	3	4	4	4	4	4	4	4	3	3	4	3	4	3	3	3	3	4	3	4	3	0	3	3	4	4	3	3	3	3	4	4	3	3	0	3	4	0	3	3	3	3	3	3	3	3	4	4	4	4	3	4	3	4	4	3	4	3	3	3	3	3	3	3	3	3	4	3	3	4	3	3	3	3	3	4	4	4	4	4	4	4	0	3	3	4	4	3	3	3	3	4	3	3	0	4	3	3	4	3	3	3	3	3	3	4	3	4	3	3	4	3	3	3	3	3	4	3	3	3	0	3	4	4	3	4	3	3	3	3	3	3	3	3	3	3	3	4	3	3	4	4	3	3	3	4	3	3	3	3	4	3	3	4	3	4	3	0	4	3	4	4	3	3	4	4	4	3	3	3	3	4	3	3	3	4	4	3	0	3	4	3	4	3	4	3	4	4	4	3	3	4	0	4	3	3	4	3	3	3	4	3	3	3	3	3	3	3	3	3	4	4	4	4	3	3	3	3	3	3	3	3	3	3	4	3	3	3	0	3	3	3	4	4	4	4	0	3	3	4	3	3	3	4	3	3	4	3	3	3	3	4	3	4	4	3	4	3	3	4	4	4	3	3	3	4	4	3	3	4	4	3	3	3	4	3	3	3	0	3	3	3	0	3	3	0	3	4	4	4	3	3	3	3	3	3	3	3	3	4	3	0	3	3	3	3	3	3	3	3	3	3	0	3	3	4	4	3	3	3	3	3	3	3	3	3	4	3	3	3	3	4	4	4	3	4	4	4	4	3	3	3	3	4	3	3	3	3	4	3	4	4	4	4	3	4	4	3	3	3	3	4	4	3	3	3	4	3	4	3	3	4	3	3	3	3	4	4	3	4	4	3	4	4	3	4	4	3	3	3	4	3	4	3	0	3	4	4	4	3	3	3	3	3	3	4	3	3	3	4	3	4	4	4	3	3	4	4	3	4	4	3	4	4	4	3	3	3	3	4	3	3	3	3	0	3	3	3	3	3	3	3	3	4	3	3	4	3	3	3	0	4	4	3	4	4	4	3	3	4	4	4	3	0	3	3	3	3	3	3	3	3	3	3	4	4	3	3	3	4	4	3	3	4	4	3	3	3	3	4	3	3	3	4	3	3	0	0	3	3	3	3	3	3	3	0	4	4	4	4	4	3	3	3	0	4	3	3	3	4	3	3	3	4	3	3	3	3	3	3	4	4	3	3	3	3	4	4	4	4	4	3	3	3	3	3	4	3	3	3	3	3	4	4	4	4	3	4	0	3	0	3	4	3	3	4	3	3	3	3	3	3	3	3	3	3	3	3	3	3	4	4	3	4	3	3	0	3	3	4	3	3	0	3	3	3	3	4	3	3	3	3	4	3	3	4	3	3	3	4	3	4	4	4	3	0	3	4	4	3	3	3	4	3	3	3	3	3	3	3	3	4	3	3	4	3	3	3	3	3	3	4	4	4	4	3	3	3	3	3	4	3	3	0	3	3	3	3	3	4	4	3	3	4	3	3	3	4	4	3	3	3	3	3	3	3	3	4	4	3	3	4	3	4	0	3	4	4	4	3	3	4	3	3	3	3	4	3	4	4	0	4	4	3	4	4	4	4	0	3	4	3	3	4	4	3	3	3	4	3	3	4	3	3	4	3	4	3	4	4	4	3	3	3	4	3	3	3	3	3	3	4	3	3	3	4	3	3	3	4	4	3	3	3	3	3	3	0	4	3	4	0	4	4	3	4	3	4	4	3	3	4	3	4	3	3	3	4	3	4	3	3	3	3	3	3	3	0	0	4	3	3	4	4	3	3	3	0	3	3	3	3	4	0	3	4	3	0	4	4	4	4	3	3	0	4	3	3	3	3	3	3	3	3	3	3	3	3	4	3	3	3	3	4	4	4	4	4	4	0	3	4	3	3	4	3	4	3	3	3	4	4	3	3	3	3	3	4	0	4	3	3	4	4	0	3	4	3	3	4	3	3	3	3	3	3	3	3	3	3	3	3	4	4	4	3	3	4	0	4	3	3	0	3	3	3	3	3	3	4	3	3	0	3	3	3	0	3	4	3	0	3	3	3	4	3	3	3	3	3	4	4	4	3	4	3	4	4	3	0	0	3	3	3	3	0	3	3	4	3	3	4	3	4	3	3	4	0	4	3	4	4	3	0	3	3	4	3	3	3	3	3	3	3	4	4	3	4	4	3	3	4	0	4	4	3	4	0	4	3	4	0	3	3	0	4	3	3	4	3	3	3	3	3	0	4	4	4	3	4	3	4	0	3	4	3	3	4	3	0	4	3	3	4	3	3	0	3	3	3	3	3	3	3	4	4	4	3	3	4	4	3	3	3	0	4	3	0	4	3	3	0	3	3	3	3	3	4	3	4	4	0	3	3	4	3	3	3	4	0	3	3	3	4	3	3	0	3	3	3	4	3	3	3	3	3	3	3	4	3	3	3	3	0	4	4	4	3	3	3	3	0	0	3	3	0	3	3	4	3	3	3	3	3	3	4	3	4	3	3	3	3	3	4	4	3	0	3	3	3	0	3	3	3	3	4	3	3	0	0	4	3	3	3	4	3	4	3	3	3	3	3	3	0	4	4	4	3	0	3	4	4	3	3	4	3	4	4	3	4	3	3	4	3	4	3	3	3	3	3	4	4	4	4	4	4	4	3	4	3	4	3	0	0	3	3	4	3	4	3	3	3	3	3	3	0	3	3	3	4	3	3	4	0	4	4	4	4	4	3	4	3	3	4	3	3	4	3	3	3	4	0	3	3	4	4	4	4	4	3	3	3	0	3	3	3	3	4	3	3	3	3	4	3	3	4	4	4	4	0	4	3	3	4	3	3	3	4	4	0	3	4	3	3	3	4	3	3	3	3	3	3	3	3	4	4	4	3	3	3	4	3	0	3	3	0	3	4	3	0	3	3	3	3	4	3	4	4	3	3	3	4	0	3	4	3	3	0	3	3	3	3	4	4	3	4	4	3	0	4	3	3	3	3	4	3	3	3	3	3	3	3	3	4	3	4	3	3	3	3	4	3	3	4	3	3	0	3	3	3	3	4	3	4	4	0	4	0	3	3	4	4	0	3	3	4	3	3	3	3	3	3	3	3	3	4	4	3	3	0	3	4	4	3	3	0	3	4	3	4	3	3	3	3	4	3	3	3	3	4	3	3	3	3	3	3	4	4	0	3	3	4	3	3	3	4	3	3	4	4	3	3	3	0	4	4	4	3	3	0	3	3	0	3	3	0	4	3	4	3	4	3	3	0	4	0	3	3	3	4	3	3	3	3	3	3	3	3	3	3	0	3	4	4	3	4	4	3	3	3	3	3	4	3	3	4	3	3	3	3	3	3	3	4	3	3	3	4	3	4	3	0	0	3	4	3	4	3	3	3	3	0	3	3	3	4	0	3	3	3	4	4	4	4	3	4	4	3	3	0	4	4	4	3	3	3	3	3	3	3	4	3	0	3	4	3	3	4	4	3	3	0	3	4	4	3	3	3	3	0	4	3	3	0	0	3	3	0	3	3	3	3	3	0	3	3	4	3	4	0	3	3	3	4	4	0	4	3	3	4	3	4	3	4	3	3	3	3	3	0	3	4	3	3	3	3	0	4	3	3	3	3	3	4	0	3	3	0	4	3	0	4	0	4	3	3	3	4	4	3	3	3	3	3	4	3	3	3	4	3	0	4	0	3	3	3	3	3	3	3	3	4	3	4	4	3	3	3	0	3	3	4	3	3	0	3	3	3	4	0	3	4	3	4	4	3	3	4	0	3	3	3	3	3	3	3	3	3	4	3	4	3	3	3	3	3	0	3	3	4	4	4	3	3	3	3	3	3	3	3	3	4	3	4	3	3	3	3	3	4	3	3	4	4	3	0	3	4	0	3	3	3	3	0	0	3	3	4	3	3	4	4	4	3	3	0	3	4	3	4	4	3	3	4	0	3	4	3	3	3	3	3	3	4	0	3	3	4	4	3	4	4	3	4	4	0	3	3	4	3	3	3	4	0	3	3	0	3	3	0	0	4	3	4	3	4	3	4	3	3	3	0	4	3	0	3	3	3	4	0	3	4	3	4	0	3	0	3	4	4	3	0	3	3	4	3	3	3	4	3	0	3	4	4	4	3	0	0	0	4	4	3	4	4	3	4	3	3	3	3	3	3	3	4	4	3	3	3	3	4	3	3	3	3	3	0	4	0	4	3	3	4	3	3	3	4	3	4	3	3	3	0	3	0	3	3	3	3	3	3	3	3	3	4	3	4	3	3	3	3	4	4	3	4	3	4	3	4	0	4	4	3	3	3	0	4	3	3	3	4	4	4	4	3	3	4	4	4	4	0	3	3	3	3	3	3	4	0	4	4	3	4	3	4	4	3	4	3	4	3	3	3	0	3	3	3	4	3	3	3	4	3	3	3	4	0	0	3	3	4	3	3	3	3	3	3	3	0	3	4	0	4	0	0	4	4	4	3	4	3	3	3	3	4	3	3	0	4	3	3	3	3	4	3	3	3	3	3	4	3	0	3	3	0	4	0	4	3	3	4	4	3	3	3	0	4	4	4	3	4	4	3	4	3	4	3	4	3	3	3	0	3	3	3	3	4	3	3	3	3	4	3	0	0	4	3	0	3	4	0	4	4	3	3	3	3	4	3	0	3	4	4	0	3	3	0	3	0	3	3	0	3	4	3	4	3	3	3	4	0	4	4	3	3	3	4	3	4	3	0	3	3	3	3	0	3	3	0	3	4	3	3	4	4	0	3	3	4	4	0	4	3	0	3	3	3	3	4	4	3	3	0	3	3	0	4	3	4	3	3	3	0	3	4	3	3	3	4	3	3	4	3	3	4	4	4	0	3	3	3	3	3	4	0	3	3	3	4	3	3	0	3	4	3	4	4	4	4	4	4	4	4	3	0	4	4	4	4	3	3	4	3	3	4	3	3	4	3	3	0	4	3	3	3	3	3	3	3	0	3	0	4	3	0	4	4	4	4	4	3	3	3	0	3	3	0	4	0	0	3	4	3	4	3	3	3	3	0	3	3	3	4	3	3	3	3	3	3	0	0	3	3	4	4	0	4	4	3	3	4	4	3	0	3	4	3	0	3	3	3	3	4	3	0	4	3	3	3	3	3	4	0	4	4	3	3	3	3	4	4	3	0	3	3	3	3	4	0	3	4	0	0	0	3	0	0	4	3	3	3	3	3	3	4	4	3	0	0	3	3	4	4	0	0	3	3	4	4	3	3	4	0	3	3	3	3	3	3	3	3	3	3	4	3	3	3	3	3	4	3	4	3	3	3	4	3	0	3	3	3	4	0	4	3	4	0	0	3	4	3	3	0	0	3	4	4	3	0	0	0	3	4	4	3	0	3	3	4	3	3	3	4	3	3	4	4	0	3	3	3	3	3	4	4	4	3	3	3	3	3	3	3	4	3	0	0	3	4	3	4	3	0	3	3	0	3	4	4	4	3	3	0	4	0	3	4	4	3	4	3	3	4	3	4	4	0	3	4	4	3	3	3	3	3	4	0	4	4	0	4	3	3	4	3	0	3	3	4	3	3	3	4	0	4	3	4	3	4	3	4	3	4	4	3	3	3	0	3	3	3	3	4	4	3	4	3	3	3	0	3	4	4	0	3	3	4	4	3	4	4	4	3	3	0	4	0	4	3	0	3	4	3	3	3	4	0	4	3	3	4	3	4	0	3	0	3	3	0	3	3	0	3	3	3	3	3	4	3	4	4	4	4	4	4	3	3	4	3	4	3	3	4	3	3	3	3	3	3	3	0	3	0	3	3	0	3	3	4	3	0	3	4	4	3	3	4	3	3	3	3	4	4	3	4	4	3	3	3	3	3	4	3	3	3	3	3	4	4	3	3	3	3	0	3	4	3	3	0	3	3	3	3	4	4	0	3	0	3	3	3	3	3	3	3	0	4	3	3	4	4	3	3	0	3	3	3	4	0	0	4	0	3	3	0	3	3	3	3	3	4	0	3	4	3	0	3	4	3	3	4	3	3	4	3	0	3	4	3	3	0	3	3	0	3	4	4	3	3	4	4	0	3	4	0	3	3	3	4	3	4	3	0	4	3	3	3	3	3	4	3	3	3	4	4	3	3	3	0	4	4	3	4	3	3	3	0	4	4	3	3	0	3	4	3	0	3	3	4	3	3	3	3	3	3	4	3	3	3	4	3	3	4	4	4	3	4	4	3	0	3	3	0	0	0	0	4	0	3	4	3	3	4	0	3	4	4	4	4	4	0	3	3	4	4	4	4	4	3	3	3	0	3	3	3	4	3	0	4	4	0	4	3	3	3	4	3	3	4	3	4	3	3	4	3	3	0	3	4	4	3	0	4	4	3	3	3	4	3	0	4	3	3	3	3	0	0	3	3	4	3	3	4	0	3	3	0	0	3	4	4	4	3	3	3	3	4	4	4	3	4	3	0	3	4	0	3	3	0	3	3	3	3	3	3	3	3	3	3	3	3	3	4	3	0	4	3	3	3	0	4	0	3	3	3	3	3	3	4	4	3	3	3	4	4	4	4	4	3	3	3	4	3	3	3	3	3	3	4	3	4	4	3	3	0	0	3	4	4	4	4	3	3	3	0	3	4	3	3	3	3	3	3	0	3	3	4	3	0	0	4	4	3	0	3	4	4	0	3	3	3	4	3	4	3	4	3	3	3	3	3	3	3	4	3	3	3	4	4	0	3	3	3	3	0	4	3	3	3	0	3	4	3	0	3	3	3	0	3	4	3	3	3	4	3	3	0	3	4	4	4	4	0	4	4	3	4	4	4	3	3	3	4	0	3	3	4	4	0	4	4	3	3	3	3	3	4	4	0	4	3	4	4	4	3	3	3	4	0	0	3	3	3	3	3	4	4	3	3	4	3	4	3	4	3	3	4	3	3	3	4	3	0	4	4	3	4	0	4	4	0	4	0	3	4	3	4	4	4	3	0	4	3	4	4	0	3	3	3	4	4	4	4	4	4	3	3	3	4	0	4	3	0	0	3	3	3	0	3	0	4	4	4	3	3	3	3	3	3	3	3	4	3	4	3	4	3	3	0	4	4	4	3	3	0	0	0	3	4	4	3	0	3	0	3	3	4	3	3	4	3	0	3	0	3	3	0	3	3	4	4	4	4	0	3	4	4	0	4	3	4	3	4	4	0	4	4	0	0	0	4	4	3	0	4	0	3	0	4	3	0	4	3	0	3	0	0	4	0	0	4	0	0	0	3	3	4	4	4	3	0	3	3	3	3	3	3	3	3	3	3	3	4	3	3	3	4	4	4	4	3	3	3	4	4	4	3	4	3	3	3	3	0	0	3	0	0	3	4	4	0	0	4	0	4	0	3	3	4	3	3	3	3	3	0	3	3	4	3	4	3	3	0	3	3	3	3	0	3	4	4	4	4	3	0	4	3	3	4	3	4	4	4	4	4	3	3	3	4	3	4	3	0	3	3	3	4	3	3	4	3	4	4	3	4	0	4	0	3	3	3	3	3	3	0	0	3	3	0	3	0	4	3	3	3	0	3	3	4	0	3	0	3	4	4	3	0	0	4	3	3	3	4	3	3	3	4	3	3	4	3	4	0	3	3	3	3	3	3	0	4	3	0	4	3	4	4	4	3	4	4	4	3	3	4	4	4	0	0	3	3	0	3	0	3	3	3	0	4	3	3	3	3	3	3	3	0	0	3	4	3	3	3	3	0	3	3	3	4	4	0	3	3	3	4	0	4	3	0	3	4	3	3	3	4	3	3	0	4	3	0	3	3	3	3	3	3	0	4	3	3	4	3	4	0	0	4	3	3	3	0	0	0	0	4	3	3	0	0	3	0	3	3	4	3	3	3	3	4	0	3	3	3	3	4	0	4	0	4	0	4	0	3	3	0	3	4	0	4	0	0	0	3	3	3	3	3	4	3	3	3	3	3	3	4	4	0	4	3	4	3	4	0	3	4	3	0	0	4	0	0	0	0	3	4	3	3	4	3	3	0	0	3	0	4	3	3	3	3	3	4	0	4	0	4	0	4	4	4	4	4	3	4	0	3	0	4	3	3	4	3	0	0	3	4	3	3	3	3	4	3	3	3	3	3	3	3	3	3	3	3	4	0	4	4	4	0	3	0	3	3	3	0	0	4	0	4	0	3	3	0	0	3	3	0	3	4	4	3	4	3	3	4	3	4	3	3	3	4	4	4	4	4	3	4	4	4	4	0	4	3	0	4	4	4	3	4	0	3	0	0	3	3	3	3	3	4	0	4	0	4	3	4	3	3	3	3	3	3	4	3	3	3	0	3	4	3	3	0	4	3	3	3	3	3	4	3	3	3	4	4	4	3	3	0	4	3	0	4	4	4	3	3	3	3	0	3	3	3	3	4	3	3	4	0	4	0	4	3	4	3	3	3	4	0	3	4	4	0	0	4	4	0	0	0	4	0	4	3	0	0	0	4	0	3	0	3	3	3	3	4	3	3	4	3	4	4	4	4	4	3	3	3	4	3	3	3	3	3	3	4	3	4	3	3	0	0	3	3	3	0	0	3	3	4	3	4	4	0	3	3	4	3	3	4	4	4	4	4	4	3	3	3	0	0	0	0	0	4	3	0	0	0	3	3	4	3	3	0	0	4	0	3	3	4	4	0	3	3	3	4	3	0	0	3	0	0	0	4	3	3	3	4	4	0	3	3	3	3	3	0	0	3	0	0	0	4	4	0	3	0	3	3	4	3	0	3	4	4	3	4	4	0	4	3	3	0	4	3	0	0	3	0	3	4	0	0	4	0	4	3	3	0	0	3	3	0	3	3	3	3	4	3	0	3	0	4	0	3	3	0	3	4	3	0	0	3	4	0	3	3	3	3	4	3	4	3	4	4	4	4	0	4	3	3	3	0	3	0	0	4	3	0	3	3	0	0	3	3	3	0	3	3	0	0	3	4	3	0	0	4	0	3	3	0	4	4	3	0	4	3	3	4	3	4	0	0	0	3	3	0	0	3	3	0	0	3	0	3	3	4	3	3	0	4	0	0	3	3	3	3	0	3	0	0	4	4	4	0	3	3	3	3	4	3	3	3	3	3	0	3	3	4	0	4	4	4	3	4	3	3	4	4	4	3	3	3	0	3	3	0	3	0	3	0	3	4	3	4	3	3	3	3	4	3	0	0	4	4	4	3	3	0	4	3	4	3	3	0	3	3	3	3	0	3	4	4	3	0	0	0	4	4	0	4	0	3	3	0	3	4	4	0	4	4	4	3	0	4	4	4	3	0	3	3	4	3	0	0	4	3	4	3	3	4	3	3	4	3	0	4	0	3	4	3	3	4	0	4	4	4	3	4	4	0	4	4	0	3	0	4	3	3	0	3	3	3	0	3	4	4	3	4	3	0	4	3	4	3	3	0	4	3	3	4	3	0	0	4	0	4	4	0	4	4	4	3	4	4	4	4	3	4	3	3	3	4	4	0	0	3	3	4	0	3	4	3	3	0	4	0	0	4	4	4	3	3	3	3	3	4	0	0	0	0	4	0	4	0	3	4	4	4	0	3	4	3	3	4	4	0	3	4	4	4	0	3	3	4	0	4	0	0	4	0	0	4	3	4	4	4	4	0	4	4	4	3	3	3	3	4	3	3	4	4	0	0	3	4	3	3	0	3	0	3	3	3	0	4	4	3	0	0	4	3	3	0	3	4	0	4	3	3	3	3	3	3	4	3	3	4	3	3	3	4	3	4	0	4	3	0	4	3	4	3	4	3	0	3	0	3	0	4	0	3	4	3	4	0	3	3	3	0	3	3	4	0	0	3	3	4	3	4	4	3	3	0	3	3	4	4	0	3	4	3	3	0	3	4	0	3	3	4	0	3	3	3	4	0	4	4	0	4	3	4	4	3	4	3	4	3	0	0	0	0	3	0	3	3	0	4	0	4	3	0	0	3	3	0	3	0	4	4	0	4	4	3	0	3	0	3	0	4	3	3	3	4	0	0	4	0	3	3	4	4	0	3	0	3	3	3	0	3	3	3	3	0	0	3	0	3	3	3	4	4	0	4	3	4	0	4	3	0	4	3	0	0	0	3	3	3	3	4	0	0	3	0	3	0	4	0	0	3	0	0	0	3	0	4	3	4	3	0	0	4	4	3	0	3	0	3	3	3	4	3	3	4	0	3	0	4	4	0	3	4	3	4	0	3	0	0	0	4	4	3	4	0	0	3	3	3	3	0	0	3	4	0	4	4	3	4	4	4	4	4	3	3	3	4	3	3	4	0	4	3	0	3	3	0	3	0	4	0	4	4	3	3	3	3	0	3	0	4	0	4	4	0	0	0	0	0	0	3	4	4	0	0	3	3	4	3	3	4	3	3	3	4	4	3	0	4	3	3	4	3	3	3	4	3	3	4	3	4	4	0	0	4	3	3	4	0	3	0	3	3	4	3	0	4	0	0	0	0	4	3	4	0	0	3	4	3	0	3	4	0	4	0	4	3	4	0	4	4	3	3	4	3	0	3	4	3	0	4	3	4	3	4	0	4	0	3	4	4	3	3	4	0	3	0	0	0	3	3	4	3	0	3	4	4	3	3	0	3	4	4	4	3	3	3	4	4	4	3	0	0	0	3	3	3	4	3	3	4	3	3	0	4	0	3	4	0	4	4	0	0	4	4	4	4	0	4	0	4	0	0	3	3	3	3	4	4	0	3	0	4	3	3	3	0	0	3	4	3	4	4	3	3	4	3	4	3	3	0	4	3	4	4	3	3	4	3	0	4	3	4	4	3	3	0	0	3	3	3	4	0	3	3	3	3	0	4	4	3	3	0	3	3	0	4	4	3	4	3	3	0	4	3	0	0	3	3	0	3	3	0	3	0	3	0	0	3	3	3	3	0	3	0	0	0	0	4	3	4	3	0	3	3	3	0	3	3	3	0	0	3	4	4	0	3	3	4	0	0	3	0	0	3	0	4	0	0	3	3	4	4	3	4	4	0	3	4	4	3	3	4	0	3	4	3	3	3	4	3	0	4	0	3	4	4	0	3	3	3	4	4	0	3	4	0	3	3	3	4	4	4	0	3	0	3	3	0	3	4	3	3	3	0	4	0	3	4	4	3	4	0	0	3	3	0	3	0	3	0	3	4	3	3	3	3	0	3	3	4	0	4	0	3	3	4	4	0	4	4	4	3	3	0	0	4	3	0	3	0	4	4	0	0	3	3	4	0	0	3	3	3	0	3	4	3	4	3	4	3	3	0	3	0	3	3	4	4	0	3	4	4	4	3	4	4	3	4	0	0	3	3	4	3	3	4	4	3	4	0	3	3	3	3	4	0	4	0	0	4	4	0	0	0	3	4	4	3	4	3	3	4	3	3	4	4	0	4	3	4	3	4	4	3	4	3	4	0	3	4	3	0	0	3	3	0	0	3	0	0	3	0	3	3	4	3	3	3	0	3	3	0	4	4	3	4	3	3	4	4	4	0	4	3	0	3	4	0	3	4	4	0	4	4	0	4	4	3	3	3	0	4	0	4	4	3	4	3	3	4	3	3	3	3	0	3	3	4	3	0	3	0	4	3	0	3	3	3	3	4	3	3	3	0	4	4	3	0	0	4	4	4	4	0	0	0	4	3	0	0	3	4	3	0	3	4	4	3	3	0	3	0	3	0	0	0	3	0	0	3	3	0	0	3	4	4	4	3	3	4	4	0	0	3	3	0	3	0	3	3	3	4	3	0	0	4	0	3	0	3	4	3	0	3	0	0	4	3	3	3	0	3	4	3	0	3	0	0	4	3	4	3	4	0	4	3	3	3	4	3	3	0	3	3	4	0	0	0	0	3	0	0	3	0	4	3	3	0	4	0	0	0	0	0	0	4	3	4	4	0	3	4	0	4	4	0	4	3	3	4	3	4	4	4	3	3	0	4	4	3	3	0	3	0	4	4	3	4	4	0	4	3	3	3	3	0	4	3	3	4	4	4	0	0	0	3	4	4	0	4	4	4	0	3	0	3	0	0	0	3	3	0	4	4	0	3	4	3	3	4	3	4	0	0	3	4	3	4	4	3	0	0	0	0	4	0	4	0	3	4	4	3	0	3	4	4	3	3	3	0	3	0	3	3	3	3	0	0	3	0	4	0	0	4	4	3	3	4	0	4	4	4	3	3	3	4	3	3	0	4	3	0	0	0	3	3	0	0	0	4	4	3	3	0	4	0	3	3	3	3	3	4	3	3	3	0	3	3	4	0	0	3	4	0	3	4	3	3	4	4	0	3	3	0	3	3	4	3	4	4	3	0	3	3	3	0	0	0	0	3	0	0	3	3	3	0	3	3	0	4	0	4	3	3	0	4	4	0	0	3	0	3	4	4	3	3	4	4	0	3	3	0	4	3	4	3	3	4	0	0	0	3	4	3	3	4	4	0	4	3	4	3	4	0	0	0	4	3	3	4	3	4	3	3	3	3	0	4	0	4	4	3	0	4	4	4	4	4	3	3	4	3	3	4	0	0	0	0	3	4	4	4	4	3	4	0	0	3	3	0	3	4	3	0	4	0	0	0	3	3	3	0	0	0	3	4	0	0	4	4	3	0	4	4	4	4	3	0	4	0	4	3	4	3	0	0	4	3	4	4	4	4	4	0	3	4	3	3	4	0	0	4	4	4	0	3	3	3	3	4	0	3	4	3	3	4	4	3	3	3	3	4	4	0	0	0	0	4	3	0	3	3	3	4	4	3	4	0	0	3	0	0	0	0	0	4	4	0	4	0	0	3	4	3	0	3	3	0	0	0	3	4	0	3	3	0	3	4	0	3	0	4	4	3	4	4	0	0	3	3	3	4	0	0	3	0	3	3	0	3	4	3	0	4	0	0	0	3	3	4	0	4	3	3	0	0	0	4	4	3	3	3	4	3	4	3	4	0	3	0	0	0	0	3	4	3	3	0	3	3	0	4	0	4	3	0	4	0	0	0	3	0	0	0	0	4	3	3	0	0	4	0	4	0	0	4	0	0	3	3	3	3	0	3	0	3	0	0	4	3	3	3	3	3	3	4	4	3	0	3	0	0	3	3	3	3	4	3	3	3	0	0	0	4	0	0	4	0	0	0	0	0	4	0	4	3	4	0	0	4	0	0	0	0	3	0	4	0	3	4	0	3	3	3	4	4	4	0	0	4	4	3	0	3	0	4	3	4	3	4	3	4	0	4	3	0	3	3	3	3	4	4	4	0	0	3	3	3	0	0	3	3	4	3	0	3	0	0	4	4	3	4	0	3	4	0	0	0	3	3	4	0	0	0	0	0	4	0	4	3	3	0	0	4	0	4	3	3	3	4	4	4	0	3	0	0	0	0	4	4	3	3	3	3	3	3	3	4	3	4	3	0	3	3	0	4	0	0	3	3	0	0	0	3	4	0	0	3	3	4	3	4	0	0	0	3	4	0	4	3	0	0	0	3	0	0	0	3	4	0	0	0	3	4	4	4	3	4	0	3	0	0	3	3	4	0	3	0	0	0	0	3	4	4	3	3	4	4	4	0	3	3	0	4	3	4	4	4	0	0	3	4	4	3	0	0	0	4	4	3	0	3	0	3	0	0	4	3	3	0	4	3	3	0	4	0	4	0	3	4	3	4	3	0	3	0	3	0	0	0	4	3	4	4	4	3	3	4	3	4	4	0	0	4	4	0	4	4	4	0	3	0	3	3	3	3	3	3	3	0	3	0	0	3	0	0	0	4	0	3	4	0	4	4	3	4	3	0	3	3	3	0	0	3	3	3	0	0	0	0	4	3	4	3	0	3	3	0	4	4	4	0	3	4	4	4	0	0	3	3	3	4	3	4	0	3	0	3	0	0	3	0	4	4	0	4	4	3	3	4	0	0	3	0	3	4	0	4	4	4	0	0	3	4	3	0	4	3	3	3	0	4	0	4	0	4	0	4	3	4	4	0	4	3	0	0	3	3	4	4	3	4	4	0	4	4	3	3	0	0	4	3	3	3	0	0	0	4	3	0	3	3	3	4	3	0	4	0	0	4	0	4	4	0	0	3	3	3	3	3	4	3	3	3	4	0	0	4	0	4	4	0	0	0	0	0	0	3	4	4	0	3	4	3	0	3	0	4	3	4	4	0	3	0	3	0	4	0	4	3	3	4	3	3	3	4	0	0	0	0	4	3	3	3	0	3	0	4	3	0	3	4	0	0	0	4	0	3	0	3	0	0	3	0	4	3	4	0	0	0	3	4	0	4	0	4	0	3	3	3	3	0	3	3	4	4	3	3	0	0	4	4	4	0	3	3	3	4	3	3	4	4	0	4	4	3	4	3	3	4	0	0	3	4	3	3	4	4	4	4	0	3	3	3	3	4	3	3	3	0	3	0	0	4	4	3	0	0	3	0	4	0	3	0	0	0	0	0	3	3	4	0	0	0	0	0	0	0	4	4	0	3	0	0	3	3	0	0	4	3	3	4	0	4	0	3	4	0	0	3	4	3	4	0	4	4	0	3	0	3	0	3	0	3	0	3	3	0	4	3	3	4	0	0	4	0	0	0	4	4	0	0	4	3	3	4	3	4	3	4	0	0	4	3	4	0	3	0	3	3	4	4	0	4	0	4	3	3	3	0	3	4	3	0	3	0	4	4	0	0	0	3	0	3	4	0	3	4	3	0	0	0	0	3	0	3	0	3	4	3	3	0	0	0	4	3	3	4	0	3	4	3	0	0	0	0	3	3	0	3	4	3	0	0	4	0	3	3	0	3	4	3	0	0	0	4	0	0	3	4	4	0	0	0	0	0	4	3	4	0	3	4	3	0	3	0	0	3	4	4	3	0	3	3	0	0	4	3	3	0	0	4	0	3	3	4	0	4	4	0	3	4	0	3	3	4	3	4	0	4	0	0	0	3	4	4	4	4	0	3	3	0	4	0	3	3	3	0	3	4	4	0	4	0	3	0	0	4	3	3	4	0	3	0	3	3	0	3	4	0	0	0	0	4	3	0	4	4	4	0	0	3	4	0	0	3	4	0	4	3	3	3	0	0	3	0	4	0	4	4	4	0	3	3	3	0	0	3	4	3	0	4	3	3	4	0	4	4	0	0	4	4	0	3	0	0	0	0	3	0	4	0	4	0	3	0	3	0	4	3	4	3	3	3	3	4	0	3	3	0	3	0	0	4	0	0	3	3	0	0	4	4	0	3	0	3	0	0	3	0	0	3	0	0	4	0	0	0	3	0	0	3	0	0	0	0	0	0	0	3	3	4	4	3	3	0	3	4	0	0	4	0	0	3	0	0	4	0	0	4	0	4	0	4	0	0	4	3	0	0	4	0	0	4	4	0	3	3	3	0	3	0	0	0	4	4	0	3	4	3	3	3	0	4	3	0	0	4	0	3	0	3	4	0	0	4	3	4	3	4	3	3	4	4	4	4	4	0	4	0	3	4	4	0	0	4	0	0	0	4	0	4	4	0	4	3	0	0	3	3	0	4	0	4	0	0	0	4	4	0	3	3	0	0	0	3	4	4	3	3	0	3	3	4	3	4	3	4	0	4	0	3	0	3	3	4	3	0	0	3	0	4	0	4	3	4	3	0	4	0	0	4	3	4	0	3	3	4	4	0	3	4	0	3	0	3	0	4	0	4	0	4	3	0	3	0	4	0	0	4	0	0	4	4	3	4	4	0	0	0	3	0	4	4	4	4	4	4	3	3	0	0	4	3	3	4	4	3	0	0	3	3	3	0	0	0	4	4	3	0	4	0	0	0	4	0	0	3	3	4	0	0	3	3	3	0	0	4	3	0	0	0	0	4	3	3	4	0	4	4	0	0	0	0	0	0	3	0	3	4	3	0	0	0	0	0	3	0	0	0	0	4	0	0	0	4	0	0	0	3	4	0	4	0	0	3	0	0	3	0	0	3	3	4	0	0	4	0	0	0	0	3	0	3	0	3	0	0	3	4	4	3	3	0	3	0	0	4	0	4	4	0	3	3	0	0	3	0	0	3	4	3	3	0	0	0	3	0	4	3	4	4	3	3	3	3	3	3	0	3	4	0	0	0	3	0	3	0	0	4	0	0	0	4	4	0	0	3	0	0	3	4	4	0	4	0	3	0	4	3	3	0	0	0	4	4	3	3	4	4	4	0	0	0	0	3	3	4	0	3	3	0	0	4	0	0	4	3	0	0	0	3	4	4	0	3	0	3	3	0	3	3	0	0	4	0	3	3	0	3	4	3	4	3	4	0	3	0	3	0	3	3	0	3	3	0	3	4	0	3	0	0	3	3	3	0	3	3	3	0	3	3	4	4	3	3	0	4	3	3	3	3	4	4	3	0	4	0	3	0	0	0	4	0	3	0	0	4	0	0	0	3	4	0	0	0	3	0	4	0	3	4	4	4	3	3	0	0	4	4	3	4	4	0	0	4	0	0	3	0	3	4	0	0	0	0	4	0	3	4	0	3	0	3	0	0	0	0	4	3	0	0	3	3	4	0	0	0	3	4	4	3	4	3	3	0	0	4	0	3	0	0	4	3	0	0	0	3	4	4	3	4	0	3	4	4	0	0	0	0	0	0	3	3	0	3	4	0	0	4	4	4	4	0	4	0	3	0	3	0	0	0	0	0	0	3	0	3	3	0	0	0	3	3	0	3	3	4	3	4	0	0	0	4	0	4	4	0	0	4	0	4	0	3	3	3	0	0	0	3	0	0	4	4	0	3	0	0	3	4	3	4	0	0	3	0	0	0	4	4	4	4	4	0	4	0	0	0	4	0	0	3	0	4	4	3	0	3	0	0	0	0	0	3	4	4	0	0	4	0	0	0	0	4	4	0	0	3	0	0	0	4	0	0	0	0	0	0	3	4	3	3	0	0	3	3	4	4	4	0	4	3	0	3	0	3	0	0	4	3	0	0	0	4	0	0	3	0	0	3	0	4	0	4	0	0	4	4	3	3	0	0	0	0	0	0	3	4	0	0	0	3	4	4	0	0	4	0	3	3	3	0	4	0	0	0	0	0	3	4	3	0	0	3	4	4	4	0	4	3	0	4	0	4	0	3	0	0	0	3	0	3	0	0	4	3	0	4	0	0	0	0	3	4	4	4	4	3	0	4	0	0	3	0	4	3	4	0	0	0	0	4	0	4	3	0	0	4	0	0	0	0	4	0	3	4	4	3	0	3	4	0	0	3	0	0	0	0	0	0	4	3	4	0	0	4	0	0	0	3	0	3	4	3	0	0	3	0	4	0	0	3	4	0	0	0	0	0	0	3	0	0	4	0	0	4	0	0	0	0	0	0	0	4	0	0	0	3	0	4	0	3	3	3	3	4	0	0	0	0	0	0	0	3	0	0	0	0	0	3	4	4	4	0	3	3	3	0	0	0	0	3	0	4	0	3	0	0	0	0	3	0	0	4	0	3	3	0	0	3	0	0	4	0	0	3	4	3	4	0	3	3	0	0	3	4	4	0	0	0	3	3	0	0	4	3	0	0	0	0	4	3	3	3	3	0	3	0	3	0	3	0	3	4	4	0	3	0	0	0	0	3	3	4	0	0	0	4	4	4	4	0	4	4	3	4	0	3	0	0	0	0	4	3	0	0	3	4	0	4	4	0	0	4	4	3	4	4	0	4	3	0	4	0	0	0	0	3	4	4	3	4	0	3	0	4	0	4	0	3	0	0	0	0	0	0	3	3	0	3	0	0	0	3	0	0	4	4	0	4	0	3	0	0	0	0	0	0	0	0	0	0	4	3	3	0	0	3	0	4	0	0	0	3	4	4	0	4	3	4	4	3	4	0	0	0	0	3	3	0	0	0	4	0	0	0	0	3	0	0	0	0	4	0	4	3	0	0	0	3	4	0	0	0	3	0	0	3	3	3	0	3	0	0	3	0	0	4	0	4	0	3	0	0	0	0	3	0	3	0	0	0	3	0	0	0	3	4	3	0	4	0	0	0	4	3	3	4	0	3	0	0	0	0	0	3	0	4	3	0	4	0	0	0	0	4	3	3	4	4	4	4	0	0	0	0	3	3	0	3	4	3	0	3	0	0	0	0	3	0	0	0	0	0	4	0	3	0	4	4	0	0	4	0	4	3	3	4	0	3	0	0	0	4	0	4	4	0	0	3	0	0	0	0	4	0	0	0	0	0	0	3	0	0	0	3	4	0	4	3	4	4	0	4	4	0	4	4	3	0	0	3	0	0	3	3	3	0	0	4	0	3	0	3	4	0	0	0	0	3	0	0	3	0	0	3	3	3	0	4	3	3	4	0	0	0	3	4	3	3	0	4	4	3	0	0	0	4	0	4	0	4	0	3	3	0	3	3	4	3	0	0	4	0	3	0	4	0	0	0	0	4	0	0	0	3	4	0	0	0	3	0	0	3	3	0	0	0	0	0	4	4	0	4	0	0	4	0	3	0	0	0	3	0	4	0	0	0	0	0	0	0	0	0	0	0	0	3	3	0	0	0	3	3	0	0	3	3	3	3	4	0	0	0	4	0	0	3	3	0	3	0	3	0	0	0	0	0	3	0	0	0	4	3	0	0	3	0	0	0	0	0	0	0	4	0	4	4	3	4	4	3	0	3	0	0	0	0	0	0	4	0	0	0	0	0	0	0	0	0	0	3	0	0	0	4	0	0	0	0	0	0	4	0	3	0	0	3	0	0	3	0	0	0	0	0	0	0	0	4	3	3	0	3	0	4	0	3	3	0	0	0	0	0	0	0	0	0	0	0	0	4	0	3	0	3	0	3	0	0	0	3	4	4	0	3	0	0	0	0	3	0	0	0	0	0	3	0	0	0	0	0	4	0	3	0	4	4	4	4	0	0	4	0	3	0	4	0	4	0	0	0	0	3	0	0	0	4	0	0	0	0	0	0	0	0	0	3	0	4	4	0	3	4	0	0	0	4	3	0	3	4	3	3	3	0	0	0	4	3	0	4	0	0	3	0	3	0	0	0	4	0	4	0	3	0	0	0	4	0	4	0	3	0	4	0	3	0	0	0	3	0	4	3	0	0	4	4	3	0	0	0	4	0	0	0	4	0	3	0	0	0	4	0	4	0	0	3	3	0	3	0	0	3	0	0	3	0	3	3	3	4	4	0	0	0	0	0	0	4	0	0	3	3	0	0	3	0	0	4	0	3	4	0	0	3	3	3	3	0	4	4	0	0	3	0	0	0	4	3	0	0	3	3	0	0	3	0	3	0	0	0	0	0	4	0	0	0	4	0	0	0	0	0	0	4	0	3	3	0	3	0	0	0	4	0	0	0	0	0	4	0	0	0	0	0	0	4	0	3	0	0	0	0	0	0	0	0	0	3	0	4	3	0	3	3	0	3	4	3	3	0	0	0	0	0	0	0	3	3	0	0	0	0	0	0	0	3	0	0	4	0	0	0	0	0	4	0	3	0	0	4	4	0	4	0	4	0	0	4	4	0	0	0	3	0	3	0	3	0	0	0	0	0	4	0	0	0	0	3	3	0	0	3	0	0	0	4	0	3	0	0	0	0	3	3	4	4	0	0	0	0	0	0	0	0	0	4	0	0	3	0	0	3	0	0	0	0	0	3	3	0	4	4	4	0	0	0	0	3	3	4	4	0	0	0	0	0	0	0	0	3	0	0	0	0	0	4	4	0	0	0	0	0	3	0	4	3	0	4	0	0	4	0	0	0	0	0	0	0	0	0	3	0	0	0	0	0	4	0	0	0	3	0	4	0	4	4	0	0	4	4	0	0	0	3	3	0	0	0	0	0	3	4	4	0	0	4	0	0	0	3	0	0	0	3
AU_ABR_5	1	4	3	3	3	3	3	4	3	3	3	4	3	4	3	4	3	3	3	3	3	3	3	3	3	3	3	4	3	3	3	3	3	3	4	3	3	3	3	3	3	4	3	3	3	3	3	3	3	3	3	3	3	3	4	3	3	3	3	3	3	3	3	3	3	3	3	3	3	3	3	3	3	3	3	3	3	3	4	3	3	3	3	3	3	3	3	3	3	3	3	3	3	3	4	3	4	3	3	3	0	4	3	3	3	3	3	3	3	3	3	4	3	3	3	3	3	3	3	4	3	3	3	4	3	3	4	4	3	3	3	3	3	3	3	4	3	4	3	3	3	3	3	3	3	3	3	3	4	3	3	3	3	3	3	3	3	3	3	3	3	3	3	3	3	3	4	3	4	3	3	4	3	3	3	3	3	3	4	3	3	3	3	3	3	3	3	3	3	3	3	3	3	4	3	3	4	4	3	4	3	4	3	4	3	3	3	3	3	3	3	3	3	3	3	4	3	3	3	3	3	3	3	3	3	3	4	3	3	3	4	3	3	3	4	3	3	3	3	3	3	4	4	3	3	3	3	3	3	3	4	3	3	3	3	3	3	3	3	3	3	3	3	3	3	4	3	3	3	3	4	3	3	3	3	3	3	3	3	4	3	3	3	3	3	3	4	3	3	0	3	3	3	3	3	3	4	0	4	4	3	3	3	3	3	3	3	3	3	3	3	3	3	4	3	3	3	4	3	3	3	3	4	4	3	3	3	3	3	3	3	3	3	3	3	3	3	3	3	3	3	3	3	3	3	4	3	3	3	3	3	3	3	3	3	3	3	3	3	4	3	3	3	3	3	3	3	3	4	3	3	3	3	3	3	3	3	3	4	3	3	3	3	3	4	3	3	3	4	4	3	3	3	4	3	3	3	3	3	3	3	3	4	4	4	3	3	3	3	3	3	3	3	3	3	3	3	4	3	3	4	3	3	0	3	3	3	3	3	3	3	3	3	3	4	3	3	3	3	3	3	4	3	3	3	4	3	3	3	3	3	3	3	3	3	3	4	3	4	3	3	3	3	3	3	3	3	3	4	3	3	4	3	3	4	3	0	3	3	3	3	3	3	3	3	3	3	3	4	3	3	3	3	4	3	4	3	4	3	3	4	4	3	3	3	3	3	3	3	3	3	3	3	3	3	3	3	3	3	3	3	3	3	3	4	3	4	3	3	4	3	3	4	3	4	3	4	4	3	3	3	3	4	3	3	3	0	3	4	4	3	3	3	3	3	3	3	3	3	3	3	4	3	3	3	3	3	4	3	3	3	4	3	3	4	4	3	3	3	3	3	3	3	3	4	3	3	4	3	3	4	3	3	3	3	3	4	3	3	3	3	3	3	4	4	4	3	4	3	3	3	3	3	3	3	4	3	4	3	3	3	3	3	3	4	3	3	3	3	0	4	3	3	3	3	3	3	3	3	3	3	4	3	3	3	3	3	3	3	3	3	3	3	4	4	3	3	3	3	3	3	3	3	3	4	4	3	3	3	3	4	3	3	3	3	3	3	3	3	3	3	3	3	3	3	3	0	4	3	3	4	4	3	3	3	0	3	3	3	4	3	4	3	3	3	3	3	3	3	3	4	3	3	4	4	4	3	4	3	3	3	3	3	3	3	3	4	4	3	3	3	3	4	3	3	3	3	0	4	0	4	3	4	4	3	3	3	3	3	3	3	4	3	3	3	3	3	3	3	3	3	3	4	3	3	3	3	4	3	3	4	3	4	3	3	3	3	3	3	3	4	3	4	3	3	3	4	3	3	0	4	3	3	3	3	3	3	3	3	3	4	3	3	3	0	3	3	3	3	3	3	3	3	3	3	3	3	3	4	3	3	3	3	4	3	3	4	3	3	4	3	4	3	3	0	3	3	4	3	3	4	3	3	3	3	3	3	3	3	3	3	4	3	3	3	3	3	3	3	3	3	3	3	0	3	3	4	0	3	3	3	3	3	3	3	3	3	3	4	4	3	3	3	3	3	3	3	4	3	3	3	3	3	3	4	3	3	3	3	0	3	4	3	3	3	3	3	4	4	3	3	4	3	4	3	3	3	3	3	3	3	3	3	3	3	3	3	3	4	3	4	3	3	4	3	3	3	3	4	3	4	3	3	4	3	3	4	3	3	3	3	3	3	3	3	4	3	3	3	0	3	3	3	4	3	3	3	3	3	3	3	3	3	3	3	4	3	3	3	3	3	3	3	3	3	3	3	3	3	3	3	3	3	4	3	3	3	3	3	4	4	3	4	3	3	3	4	3	3	3	3	0	0	3	3	3	4	4	3	3	3	3	3	3	3	3	3	4	3	3	4	3	3	3	3	4	3	3	4	3	3	4	4	4	3	3	3	3	4	3	3	0	3	3	3	0	3	3	3	3	3	3	4	4	4	4	3	3	3	3	4	3	3	4	3	3	3	4	3	3	0	3	3	3	3	0	3	4	3	3	3	3	3	4	3	3	3	3	3	3	3	4	3	3	3	0	3	3	3	4	3	3	4	3	3	3	4	3	3	3	4	3	3	0	0	3	3	3	3	3	3	3	3	3	4	3	4	4	3	3	3	3	4	4	3	3	3	4	3	3	3	4	3	3	3	3	0	3	3	4	3	3	0	3	3	4	4	3	3	3	3	3	3	3	3	3	4	3	3	3	0	3	3	3	3	3	3	3	3	4	3	3	4	4	3	3	3	3	3	3	3	3	3	4	3	3	3	3	0	3	3	3	3	3	3	4	3	3	3	3	3	3	3	3	3	4	3	3	4	4	3	3	3	3	3	3	3	3	3	3	3	3	3	4	3	4	3	3	0	3	3	3	3	4	4	3	4	4	3	3	3	3	3	4	4	3	3	3	3	3	3	3	3	3	3	3	3	3	3	3	3	3	3	3	3	3	4	3	3	4	4	3	3	3	4	3	4	3	0	3	0	4	3	3	3	3	4	3	3	3	3	0	3	3	3	3	3	3	3	3	4	3	3	4	3	3	3	3	4	4	3	3	3	0	3	0	4	4	3	3	3	3	3	3	3	3	3	3	0	3	3	4	4	3	3	3	4	3	3	3	3	3	4	3	3	3	3	3	3	3	3	3	3	3	3	3	3	3	3	3	3	3	0	3	4	4	0	4	3	3	3	3	4	0	3	3	4	3	3	3	4	3	3	3	3	3	3	4	4	3	3	3	3	4	4	3	3	3	3	3	3	3	3	4	3	3	3	4	3	3	3	4	4	4	3	4	3	4	3	3	3	3	3	4	3	3	3	3	3	3	3	3	0	3	3	3	3	0	3	3	4	3	3	3	3	4	4	3	0	3	3	3	3	3	3	3	3	3	3	3	3	3	3	3	3	3	4	3	4	3	4	3	0	3	3	3	0	0	3	4	3	3	3	3	3	3	3	3	3	3	3	4	3	3	0	3	0	3	3	4	4	4	3	3	4	3	0	3	3	3	3	3	3	3	3	3	3	3	3	0	4	3	3	3	4	3	3	3	3	3	3	3	3	3	4	4	4	4	4	3	4	3	3	3	3	3	3	3	4	3	3	3	3	3	0	4	4	3	4	4	3	3	4	3	4	4	3	3	3	3	4	3	3	3	3	4	3	3	4	3	3	4	0	4	0	4	3	3	3	3	3	3	3	3	3	3	3	0	3	4	3	3	3	3	3	3	4	0	3	0	3	3	3	3	4	3	4	3	3	4	4	3	3	3	4	3	3	3	4	3	4	3	3	3	3	3	3	3	3	3	3	3	3	3	3	3	4	3	3	3	3	4	3	3	3	3	3	3	3	3	3	3	4	3	4	4	4	3	4	3	3	3	4	0	3	3	0	3	3	3	3	3	0	3	3	3	3	3	3	3	0	3	0	4	3	0	0	3	3	3	3	4	3	3	3	3	3	3	4	3	3	3	3	3	3	3	3	3	3	4	4	3	3	4	3	0	0	3	3	3	3	3	3	3	3	3	3	4	4	3	3	4	3	3	3	4	4	3	4	0	3	3	3	3	3	3	4	3	3	4	3	3	0	0	3	3	3	3	3	3	3	3	3	3	3	0	3	3	3	3	3	3	3	3	3	3	3	4	3	3	3	3	3	3	3	4	0	3	3	3	0	3	3	3	0	4	3	4	4	3	3	3	3	4	3	3	3	3	3	3	3	4	3	3	4	3	4	3	4	0	4	4	3	4	3	3	3	0	3	3	3	3	3	3	3	4	3	3	3	3	3	4	4	3	4	3	4	3	3	3	3	4	3	3	0	3	0	3	3	3	0	3	3	4	3	3	0	3	3	3	3	4	3	4	3	3	4	4	3	3	3	4	4	3	3	4	3	3	3	3	3	3	3	3	0	0	0	3	4	4	3	4	3	0	3	3	3	3	3	3	4	3	3	3	3	0	3	3	3	3	3	3	3	3	3	3	0	3	3	3	4	3	3	0	4	3	3	3	4	4	3	3	3	3	3	4	3	0	4	3	3	3	4	3	3	3	3	3	3	3	4	4	3	3	3	3	3	4	3	3	3	3	3	3	3	0	3	3	3	3	3	3	3	4	3	3	3	3	3	0	3	4	4	3	3	4	4	4	4	3	3	3	3	4	4	3	3	3	4	4	3	4	3	3	3	3	4	4	3	4	4	4	4	4	3	4	3	3	3	3	3	3	3	4	3	3	3	3	3	3	3	3	3	3	3	3	0	3	3	3	3	4	4	3	4	4	3	4	3	3	4	3	3	4	3	0	3	3	3	3	3	3	4	4	4	4	3	3	3	0	3	3	3	3	3	3	3	3	3	4	3	3	3	3	3	3	0	4	3	3	3	3	3	3	4	4	4	3	4	3	3	3	4	3	3	3	3	3	3	3	3	4	3	4	3	3	3	3	4	4	3	0	0	3	4	3	0	3	3	3	3	4	3	3	3	0	3	3	4	4	3	4	3	3	3	3	3	3	3	3	4	3	0	3	3	0	4	0	4	3	3	4	3	3	3	3	3	3	3	3	4	3	4	3	3	3	0	4	3	3	4	3	3	3	3	0	3	3	0	3	3	3	4	3	3	3	3	4	4	3	3	3	3	3	0	3	3	3	0	3	3	3	0	3	4	3	0	3	4	4	3	3	4	3	4	3	4	3	3	3	3	3	3	3	3	3	3	3	3	3	0	3	3	3	3	3	3	3	3	3	3	3	4	3	0	3	3	3	3	3	4	4	0	3	3	3	0	3	3	4	3	3	3	4	3	4	3	3	3	3	0	4	3	0	3	3	4	3	3	3	3	3	3	3	3	3	3	3	3	4	3	3	3	4	0	3	3	3	3	0	3	3	4	3	3	0	3	3	3	3	4	3	3	3	4	3	4	3	0	3	0	3	3	4	3	3	3	3	3	0	3	3	4	3	3	3	3	4	3	4	3	4	3	4	0	3	3	0	4	3	3	3	3	3	3	3	3	4	3	3	3	4	0	3	4	4	3	3	0	3	4	3	3	3	3	3	0	3	3	3	0	3	3	3	0	3	3	3	3	3	3	3	3	3	3	4	3	3	3	0	3	4	3	0	4	3	4	3	3	3	4	3	3	3	3	3	0	3	0	3	3	3	3	3	4	3	3	3	3	3	0	3	3	3	3	4	3	3	4	3	4	3	3	0	4	4	3	3	3	3	3	4	3	3	0	4	3	0	4	3	3	3	3	3	4	4	3	4	0	3	3	4	4	3	4	0	3	3	4	3	4	0	3	3	3	4	0	3	3	3	4	0	3	0	4	4	3	3	3	3	3	0	3	3	3	4	3	4	3	3	3	3	3	0	3	3	4	4	3	3	3	3	3	4	3	3	3	3	4	3	4	3	3	3	3	3	4	3	4	3	3	3	4	0	4	0	3	3	3	3	3	3	3	3	4	3	3	3	4	3	3	3	3	3	4	3	3	4	3	3	3	3	0	3	3	3	3	3	3	0	4	3	3	3	3	3	3	3	4	3	4	3	0	3	3	3	3	4	3	0	3	3	3	0	0	3	3	0	4	3	4	3	3	0	3	4	4	0	4	4	3	4	3	3	0	4	0	3	4	3	3	0	3	4	3	4	3	3	3	0	3	4	3	3	3	0	3	0	3	4	4	4	4	3	3	3	4	0	3	4	4	3	4	3	3	3	3	3	3	3	4	4	3	3	0	3	3	3	3	3	3	3	4	4	3	4	3	3	4	3	0	3	3	3	3	3	3	3	0	3	0	3	3	3	3	3	3	3	3	3	4	3	3	3	3	3	3	3	4	3	4	3	0	0	4	3	4	3	3	3	3	0	4	3	3	3	3	4	3	4	0	0	3	4	4	3	0	3	0	3	3	3	3	4	3	4	4	3	4	3	3	4	3	3	3	3	0	3	3	3	0	0	3	3	3	3	3	4	3	3	3	3	3	3	3	3	4	3	3	0	3	3	3	3	0	0	3	4	4	0	3	3	0	3	3	3	3	3	3	3	3	0	3	3	4	3	3	3	3	0	3	3	3	3	0	4	3	0	3	3	0	4	0	0	3	0	4	4	3	3	0	3	4	3	4	3	3	4	3	4	0	4	3	4	3	3	3	0	3	3	3	3	4	3	3	3	3	4	3	0	0	3	3	4	3	4	0	3	3	3	3	3	3	4	3	3	0	4	3	4	3	0	0	3	3	0	3	4	3	3	0	3	0	3	4	3	0	4	4	3	3	0	3	3	4	3	3	3	3	3	3	3	3	3	3	3	4	3	3	4	3	3	3	3	3	4	4	4	3	3	3	3	3	3	4	4	3	0	0	3	3	3	4	3	3	3	3	3	3	3	0	3	3	3	3	4	3	4	3	3	4	4	4	3	3	0	3	3	3	4	3	4	3	3	4	3	3	3	3	4	3	3	0	4	4	3	4	3	3	3	0	3	4	4	3	3	3	4	0	3	4	3	0	4	3	3	0	4	0	3	3	3	3	3	3	3	3	3	4	3	0	4	4	4	0	4	3	3	3	0	3	3	3	3	3	3	3	3	3	3	3	3	3	3	3	3	3	3	4	3	3	3	3	3	3	0	0	3	3	3	3	3	4	3	3	3	4	0	3	3	3	4	3	3	3	3	3	3	4	3	3	4	3	3	3	3	3	3	0	3	3	0	3	0	3	4	3	3	0	4	3	3	3	4	4	3	4	3	3	4	3	0	3	4	3	3	3	3	3	4	3	4	3	0	4	3	0	4	4	0	0	3	3	4	4	0	3	3	0	3	3	3	3	0	3	0	3	3	3	4	3	3	3	3	0	3	3	3	3	3	3	0	4	0	3	3	0	3	3	0	0	3	0	4	3	0	3	3	4	0	3	4	4	3	4	0	0	3	4	3	3	3	3	0	0	3	3	3	3	3	3	3	3	3	3	3	3	3	3	4	3	4	3	3	3	3	3	0	3	3	3	3	3	3	3	3	4	3	0	3	3	0	3	4	4	0	3	3	0	0	3	3	3	4	3	4	3	3	0	0	3	0	3	4	4	3	3	3	0	3	4	4	4	4	3	3	4	3	3	3	3	4	3	3	4	3	3	3	4	0	3	0	4	4	3	3	3	0	0	4	3	3	3	4	3	3	0	3	0	4	3	4	3	3	3	0	3	3	4	0	3	3	3	4	3	4	3	4	3	3	3	4	3	4	3	3	3	3	3	3	4	3	0	4	0	3	3	3	4	3	3	3	3	3	3	3	3	3	0	0	3	3	3	4	3	0	3	3	3	4	3	3	0	3	3	4	3	3	4	3	3	4	3	3	3	3	3	3	0	3	0	3	0	4	3	3	4	3	4	4	3	3	3	3	3	3	3	3	4	3	4	4	3	3	0	0	3	3	3	3	3	3	3	4	3	3	3	3	0	3	3	4	3	3	0	0	3	3	3	3	3	4	3	4	3	0	3	3	3	3	3	3	3	3	3	3	0	3	3	3	3	3	3	4	0	3	4	0	3	3	3	3	3	3	3	3	0	4	4	4	3	0	4	4	3	4	4	3	3	3	3	0	3	4	3	0	3	3	3	0	4	0	3	3	3	0	3	4	3	3	0	3	3	3	4	3	3	3	4	4	3	3	3	3	0	4	3	3	3	4	0	3	3	3	0	4	4	3	3	4	0	3	3	3	4	3	3	0	3	4	3	4	3	3	4	3	3	3	3	3	3	4	3	3	3	4	3	3	3	4	3	0	3	0	3	4	3	3	0	3	0	0	0	4	3	4	0	3	4	4	3	3	4	3	4	3	0	3	3	3	4	4	4	4	0	3	3	0	3	3	3	0	3	3	3	3	0	0	3	3	3	4	3	3	3	3	3	3	0	4	0	3	4	3	4	3	3	3	3	3	3	3	0	4	3	0	4	4	3	3	3	3	0	3	3	3	3	0	4	3	3	3	3	0	4	0	4	4	3	3	3	0	4	3	4	0	3	3	3	3	3	3	0	3	3	3	3	3	3	3	3	3	0	0	0	3	3	3	4	3	0	4	3	3	0	4	0	0	3	3	3	3	3	3	4	4	3	3	3	4	4	3	4	3	3	3	3	4	0	3	3	3	3	3	4	3	3	4	3	0	0	0	0	4	4	4	4	0	3	3	0	3	0	3	3	0	3	4	3	0	0	0	4	4	0	0	0	0	3	0	3	3	0	3	3	3	3	4	3	4	3	4	3	3	3	3	3	0	4	3	4	3	4	4	4	0	3	3	3	3	0	3	3	3	3	0	3	4	3	3	3	3	3	0	3	4	3	3	3	4	3	3	0	3	0	3	0	3	3	4	4	3	4	0	3	3	3	3	0	0	3	3	4	4	3	4	4	3	3	3	3	3	3	3	0	0	4	3	3	3	3	3	3	3	0	0	3	3	3	3	3	0	4	3	3	0	3	0	3	4	3	3	4	3	3	3	0	3	0	4	0	3	4	0	3	4	4	3	3	4	4	3	0	4	4	3	3	4	3	3	3	3	3	3	3	4	4	3	4	3	3	3	3	3	3	4	4	3	3	3	4	0	3	3	0	0	3	4	4	3	3	0	3	3	3	3	3	4	3	3	0	4	3	3	3	4	3	3	3	3	0	3	3	0	4	4	0	0	3	3	4	3	4	3	3	4	3	0	3	0	0	0	0	3	3	4	0	4	3	0	3	4	3	3	3	3	3	3	3	4	4	0	4	3	0	0	4	4	3	3	4	3	3	3	3	3	0	3	3	3	3	0	3	4	3	3	0	0	3	0	0	0	4	3	3	0	4	0	3	3	3	3	3	3	3	0	3	3	4	0	3	3	4	4	3	3	3	4	0	4	4	3	3	3	0	3	0	3	3	0	3	0	3	3	0	0	3	3	4	3	3	3	0	3	4	3	3	3	3	3	0	3	3	3	0	4	3	3	4	3	0	3	3	0	3	4	3	3	4	3	4	4	3	3	4	3	4	4	0	4	3	3	3	3	0	3	4	3	0	3	3	0	0	4	3	4	3	4	4	4	0	4	4	0	4	3	3	3	3	3	0	3	3	3	3	3	3	4	3	3	0	0	3	3	0	0	3	0	0	4	4	3	4	4	4	3	3	3	4	3	3	3	4	0	3	4	3	0	0	3	3	3	3	3	4	3	3	0	0	4	3	3	4	4	3	4	3	4	4	3	4	4	3	4	0	3	3	0	3	3	4	4	0	0	3	3	3	3	3	3	3	3	3	3	3	4	0	0	3	0	3	3	3	3	4	3	3	4	3	3	3	3	4	4	3	3	4	3	3	3	4	0	3	3	0	3	3	3	3	3	3	3	3	0	0	0	3	4	0	3	4	4	4	3	3	4	0	3	3	3	4	3	3	0	3	3	3	3	3	4	3	3	3	3	4	3	0	3	3	3	3	0	0	0	3	0	0	0	3	3	3	3	4	0	3	0	4	0	3	3	3	0	3	4	3	3	3	3	3	3	4	0	0	4	3	3	3	3	4	3	4	4	3	3	0	0	3	0	4	3	3	3	3	3	4	0	0	3	3	3	0	3	3	3	3	0	3	0	3	0	4	4	4	4	0	0	3	4	0	0	3	0	4	3	3	3	3	0	3	3	0	3	3	3	3	4	3	3	3	3	3	3	3	3	3	3	3	3	3	4	4	4	4	3	4	4	3	3	3	0	3	0	0	3	3	3	0	0	3	3	3	0	3	4	3	4	3	3	4	0	4	3	3	0	4	4	4	3	3	0	0	3	4	4	0	4	3	3	3	4	3	3	4	0	3	4	4	3	3	3	3	3	4	0	4	3	4	3	4	3	3	3	3	3	3	0	3	3	3	4	0	4	3	3	0	3	3	3	3	0	3	0	3	3	3	0	3	4	4	4	3	4	3	0	4	4	4	3	3	3	3	0	3	0	0	0	4	3	3	4	3	4	4	4	3	4	3	0	3	4	0	3	3	4	0	3	4	4	4	0	0	4	0	3	3	0	0	3	3	0	0	0	3	3	0	3	4	3	3	4	3	3	4	3	4	0	3	3	4	3	3	3	3	0	3	3	4	4	3	3	3	0	3	3	3	3	4	0	4	3	3	3	4	4	4	3	3	4	3	3	4	4	4	4	4	4	3	3	0	3	4	0	0	4	0	3	0	3	0	3	0	4	3	0	4	3	4	3	3	0	4	0	0	0	3	3	3	3	0	3	3	0	4	0	4	3	3	0	0	4	0	3	0	3	3	3	0	3	3	4	3	4	4	4	0	0	3	3	0	4	3	0	3	0	0	3	0	3	0	0	3	3	0	4	3	3	0	4	0	3	4	3	0	3	4	4	4	3	0	0	3	4	3	0	3	4	3	3	3	0	3	3	4	0	3	3	3	3	4	3	3	4	3	4	3	3	3	3	3	4	3	4	3	3	4	4	4	0	3	3	3	3	0	3	3	3	4	3	3	3	3	0	0	0	3	3	3	3	3	0	4	0	4	3	3	3	4	3	0	0	3	4	4	3	3	0	4	3	4	0	4	4	4	3	3	3	3	0	3	3	0	0	3	0	3	3	3	3	3	0	4	0	0	3	0	3	3	3	3	0	3	4	0	4	0	3	3	3	0	0	0	3	3	3	3	0	0	3	0	0	4	4	4	3	4	3	3	3	4	4	3	3	3	4	3	3	0	0	3	3	0	0	4	3	4	0	0	3	3	3	3	0	3	0	4	4	3	3	0	3	3	0	3	3	3	3	3	3	0	0	0	3	3	3	3	0	0	4	4	0	0	4	0	3	0	0	4	4	3	4	4	4	3	4	3	0	0	3	0	3	3	4	3	0	3	4	3	4	0	3	4	3	3	4	3	4	4	3	3	0	4	3	4	4	0	3	3	3	4	0	0	4	4	4	0	0	4	3	3	3	3	3	3	3	3	4	4	3	4	3	4	4	0	4	3	3	0	0	3	3	0	0	4	4	4	3	0	0	0	4	4	0	3	3	3	4	4	0	3	3	3	3	4	4	4	0	3	3	3	0	3	4	3	0	0	4	3	4	4	3	3	0	3	3	0	3	4	0	3	4	0	4	0	0	3	3	3	4	0	0	0	4	3	3	4	3	3	3	4	4	4	0	3	3	4	0	4	3	0	4	0	4	4	3	4	0	3	4	4	4	4	4	0	3	3	3	4	3	3	4	4	0	3	0	3	3	3	3	3	0	3	3	3	0	4	3	4	3	0	4	4	3	0	0	3	4	4	3	0	3	3	3	3	4	3	0	3	3	0	4	3	3	3	0	4	3	4	0	3	4	3	3	0	0	3	4	3	3	4	3	3	4	3	4	0	0	3	3	0	4	3	0	4	3	3	3	3	3	4	4	4	3	3	3	3	0	0	0	3	4	3	0	0	0	0	0	3	0	0	3	3	0	3	4	0	3	0	0	0	3	3	0	3	0	3	0	3	3	0	4	3	3	4	3	3	4	4	0	4	3	0	3	3	3	4	0	0	4	3	0	0	4	3	3	3	3	0	3	4	3	3	4	4	4	3	4	3	0	0	4	3	4	3	4	0	3	3	3	3	3	3	3	0	4	3	3	3	3	3	3	4	0	4	0	3	0	4	0	4	3	3	3	4	0	3	3	0	3	4	0	0	3	0	0	0	3	3	0	3	0	3	0	3	3	4	3	4	4	3	4	4	0	0	4	3	3	3	3	4	4	3	3	4	0	3	4	0	0	0	3	4	0	4	3	3	4	0	0	4	4	3	4	0	0	4	0	3	4	0	3	3	3	4	4	3	3	4	4	3	3	4	3	3	0	4	3	0	0	3	0	3	3	3	3	0	3	0	4	3	4	4	3	0	3	3	0	3	0	0	0	4	0	0	3	3	3	4	3	3	4	4	0	4	0	0	0	3	3	4	3	4	3	4	4	3	0	4	0	0	4	0	3	3	4	3	3	3	0	4	0	0	0	4	3	3	4	4	3	0	3	3	0	3	0	4	3	3	3	3	4	0	0	4	4	3	3	3	0	0	3	0	4	0	4	3	4	3	0	4	3	0	4	4	3	3	4	0	4	3	3	4	3	4	4	3	0	0	3	4	3	3	4	3	3	0	0	3	3	3	4	3	4	0	4	4	3	3	4	3	3	4	4	0	4	3	3	4	4	3	4	0	0	0	3	3	0	0	3	3	3	3	0	4	0	3	4	3	0	4	4	4	4	4	3	0	4	4	3	4	3	0	4	3	3	3	0	3	3	3	0	3	3	4	3	0	0	4	3	0	0	3	0	3	4	3	4	3	0	0	3	0	4	0	3	3	0	3	0	4	3	4	4	0	3	4	4	3	3	3	4	3	0	0	3	3	4	3	4	3	3	0	3	3	0	3	4	3	0	3	0	0	4	3	3	0	0	0	0	3	3	4	0	4	3	3	0	3	3	3	0	3	3	3	0	4	3	4	0	4	3	0	3	3	0	0	3	3	3	4	0	0	4	4	0	3	3	0	0	3	3	4	3	3	0	4	0	3	3	4	4	4	3	0	0	3	3	4	4	0	4	4	4	3	4	3	3	3	4	3	0	0	0	3	3	3	3	3	3	3	3	4	0	0	4	0	3	3	3	4	3	3	0	3	3	3	3	0	3	0	3	3	3	3	4	0	3	0	4	4	4	0	4	3	0	0	3	3	0	3	3	4	3	3	3	3	3	3	3	4	3	3	3	0	0	4	0	4	4	4	0	3	3	0	0	4	0	0	3	4	4	4	0	3	3	3	4	0	0	3	3	3	3	3	0	3	4	3	4	0	0	0	3	0	3	3	0	4	3	3	4	3	0	0	4	4	3	3	4	3	0	3	4	4	3	3	3	3	4	0	3	3	3	3	4	0	4	4	4	0	4	0	0	0	3	4	0	3	4	0	3	0	3	3	0	4	0	4	0	0	3	4	4	3	4	3	4	0	3	4	3	4	0	0	3	3	3	3	0	0	3	4	3	3	3	3	0	3	4	4	3	0	4	0	0	4	3	3	4	0	4	0	4	3	3	3	0	0	4	4	4	0	4	4	3	0	4	3	3	3	4	4	3	4	3	3	4	0	0	0	0	3	3	3	0	3	3	4	3	4	3	4	0	3	0	3	3	0	4	0	4	0	3	3	0	4	3	0	0	4	4	4	0	0	3	3	4	3	4	0	0	0	3	0	3	4	3	0	3	0	3	0	3	3	3	4	3	4	0	0	3	0	0	3	3	4	0	3	0	0	4	0	3	3	3	0	3	0	0	3	0	3	3	0	0	0	3	3	0	3	4	0	0	3	0	4	3	3	3	3	0	3	3	3	4	4	0	4	3	4	4	0	4	0	4	3	3	3	0	3	3	3	4	3	4	0	0	3	3	0	0	0	3	3	0	3	3	3	4	0	3	4	3	4	0	4	3	0	3	3	3	0	0	4	4	0	0	0	3	4	3	0	3	0	4	3	3	4	3	3	3	4	3	3	3	0	3	4	4	0	3	0	3	3	3	0	0	3	3	0	4	4	0	0	0	3	3	4	3	4	0	4	0	3	0	0	3	4	3	4	3	0	4	0	0	3	0	0	3	3	3	0	0	0	3	4	3	0	0	3	0	4	0	0	4	0	4	4	3	0	0	3	3	3	4	0	0	3	3	0	3	4	0	3	4	0	3	4	3	3	4	0	0	4	4	0	3	4	0	4	3	0	3	0	3	0	3	0	4	0	3	0	0	0	0	3	0	3	0	4	4	3	0	3	4	0	3	4	0	0	3	4	0	3	3	3	3	0	4	0	3	4	4	0	0	4	3	0	0	4	0	3	0	0	3	3	4	3	4	0	0	0	3	3	3	0	0	4	0	0	0	3	3	0	0	0	3	4	4	0	0	4	3	3	0	0	0	0	3	3	0	0	0	0	3	0	4	4	0	3	0	0	4	0	4	3	0	4	3	3	0	3	3	3	3	0	4	4	0	3	3	3	4	0	0	0	4	3	3	3	0	4	0	3	3	0	4	3	0	0	3	3	0	4	4	4	0	4	3	3	4	3	3	0	0	4	4	0	0	4	0	0	0	3	0	4	0	4	3	0	3	4	0	0	4	0	3	0	3	4	3	0	3	3	3	0	0	0	4	4	3	0	0	4	0	4	3	0	4	0	4	3	4	3	0	0	4	0	4	4	4	4	4	3	3	4	3	3	3	3	3	4	0	4	3	0	3	0	3	4	4	3	0	3	0	0	4	0	3	4	0	0	4	4	3	3	4	0	3	0	3	3	0	0	4	0	3	0	4	3	0	0	0	0	0	3	0	4	0	0	0	0	4	0	3	3	3	0	0	0	0	0	3	3	0	4	3	4	4	3	0	0	4	3	4	4	0	4	3	3	0	4	0	3	3	0	3	3	4	3	3	0	0	4	0	0	0	3	3	4	0	0	0	4	3	0	0	0	0	3	3	3	4	3	4	0	0	0	3	0	0	0	0	3	4	3	3	0	3	3	3	4	0	3	3	4	3	0	0	0	0	4	0	0	0	4	3	3	3	4	4	0	4	0	4	4	3	0	3	4	4	4	0	3	3	3	4	4	4	3	3	3	3	0	3	0	4	0	0	3	0	3	3	3	0	3	4	3	3	0	0	0	3	0	0	3	0	4	4	4	0	0	4	4	4	3	0	0	0	0	3	3	3	4	3	0	4	0	3	4	0	0	3	0	0	4	0	3	0	3	3	0	3	0	3	4	3	4	3	4	0	4	4	4	0	0	0	0	3	0	0	0	3	0	3	3	3	3	0	0	3	4	4	3	3	3	0	3	0	0	4	0	0	3	4	0	3	0	0	3	4	0	3	0	3	4	3	0	3	3	0	0	3	0	0	4	3	3	3	0	4	0	0	0	3	0	0	0	0	0	4	3	0	3	0	3	0	3	0	4	0	0	3	3	4	4	0	4	3	3	0	0	0	3	0	4	3	0	4	4	0	4	0	4	3	3	4	0	4	0	0	0	3	3	4	0	4	3	4	3	0	3	0	4	3	3	3	4	4	3	0	0	3	3	4	0	0	0	0	0	0	3	4	4	3	3	4	0	3	0	3	3	0	4	3	4	0	4	0	0	3	4	3	3	0	0	4	0	0	3	3	4	4	3	0	3	3	4	3	0	4	3	3	3	4	0	0	0	3	0	3	4	3	0	4	3	3	3	3	0	0	3	0	4	4	3	3	0	0	4	0	0	4	0	0	4	0	4	3	0	0	0	0	0	3	3	3	3	3	4	3	3	3	3	0	0	0	4	3	3	4	0	4	0	0	0	3	4	0	3	0	0	4	3	3	4	0	0	4	0	4	3	4	0	4	3	4	0	4	3	4	0	3	0	4	4	0	0	0	0	3	4	3	3	0	3	4	3	3	0	4	0	4	0	4	4	4	3	3	0	0	4	3	0	4	3	0	4	4	4	0	0	4	4	3	3	4	3	0	3	3	4	0	3	0	4	3	0	3	4	4	3	4	3	0	4	0	4	4	4	3	4	0	0	0	3	3	0	4	0	4	3	3	3	0	3	3	4	0	3	3	0	0	4	3	0	4	3	0	3	4	3	4	0	0	3	3	3	3	3	4	3	3	0	0	0	3	4	4	0	4	3	0	3	4	3	3	3	3	4	0	3	4	3	4	3	0	4	3	0	3	0	3	0	0	4	4	4	0	3	3	4	3	0	3	4	0	3	0	0	4	3	4	3	0	0	3	3	3	3	3	4	3	0	0	0	3	3	0	3	3	3	3	3	4	0	4	0	4	0	0	4	3	4	3	4	4	3	3	3	3	4	0	0	0	0	3	3	0	0	4	4	4	3	3	3	3	0	3	0	4	4	3	0	4	3	4	3	3	0	3	0	3	4	4	0	4	0	0	3	3	0	3	0	0	4	3	3	3	3	3	3	3	0	3	3	4	0	3	4	4	0	0	0	3	0	4	0	3	0	0	4	0	0	4	4	3	0	0	4	4	0	3	0	3	3	3	0	0	3	3	3	0	4	3	0	4	0	0	3	0	3	4	4	0	4	3	0	3	3	0	0	0	3	0	0	3	3	0	3	0	4	0	0	4	0	3	0	3	4	0	0	4	3	3	3	0	0	0	3	3	0	4	3	4	0	3	0	0	0	4	0	0	0	0	4	3	3	3	3	3	0	4	0	3	3	4	0	0	3	4	0	0	3	4	3	0	0	3	0	0	3	4	3	0	3	3	3	0	3	3	0	4	3	0	4	3	4	0	0	4	3	3	0	0	4	3	3	4	0	4	3	0	0	0	4	3	3	4	0	4	4	0	4	0	4	0	0	3	3	4	3	0	0	3	4	4	3	4	0	0	4	0	4	3	4	0	3	4	0	0	4	3	0	0	0	0	0	0	0	4	0	3	3	0	0	3	4	4	3	3	0	0	3	4	0	0	0	0	3	0	3	0	3	0	4	4	4	0	3	3	4	0	4	3	3	3	0	0	3	4	4	0	0	0	0	4	4	3	4	4	0	3	0	3	3	0	0	0	0	3	3	0	4	3	0	4	4	4	3	0	3	4	0	4	3	0	0	0	0	0	0	4	3	0	0	4	0	4	4	0	0	0	3	3	0	0	0	0	0	4	0	3	3	4	3	4	0	0	4	4	0	0	3	4	4	3	0	3	0	4	3	0	3	4	0	0	0	4	3	4	3	3	3	0	4	3	0	3	0	3	0	0	0	0	3	0	3	0	4	4	4	4	3	3	3	0	3	3	3	4	3	4	0	3	4	4	4	0	0	0	3	3	3	4	0	0	3	0	3	3	4	0	3	3	0	3	4	0	0	3	4	0	0	4	0	4	0	3	3	4	4	0	0	0	4	4	0	0	0	4	4	0	3	4	4	3	3	3	0	3	3	3	0	4	0	0	3	0	3	3	4	0	4	0	3	0	0	3	3	0	0	4	0	3	4	3	4	3	4	0	3	0	4	4	4	4	3	0	0	4	3	4	0	0	0	0	3	4	4	4	4	4	0	4	0	3	0	3	0	0	0	0	0	0	0	0	4	0	4	0	0	0	0	4	0	4	4	3	3	0	3	3	4	3	4	3	4	0	0	3	0	0	0	3	4	3	3	0	0	3	4	0	4	3	3	0	3	0	0	3	4	3	0	0	3	3	0	4	0	0	4	0	3	0	3	3	4	0	4	0	4	3	3	3	0	4	0	0	4	0	0	4	4	3	4	4	4	4	0	3	0	0	0	3	4	0	4	3	3	4	3	4	3	3	0	3	0	3	0	3	3	3	0	0	0	4	4	3	0	4	4	0	4	3	0	3	4	3	0	0	0	0	0	3	0	0	4	0	0	4	0	0	4	3	3	4	3	4	3	0	0	0	4	0	3	3	0	3	4	0	0	0	0	0	0	3	3	3	0	0	0	0	0	3	0	4	0	0	3	4	0	4	0	0	3	0	0	3	0	4	3	3	4	0	0	4	0	4	4	0	3	0	0	0	3	0	4	3	4	4	3	0	4	0	0	0	0	0	0	0	0	0	3	3	3	3	4	0	0	4	0	3	3	3	0	3	0	4	3	3	0	4	3	0	0	3	3	3	3	4	0	0	3	3	0	0	0	0	3	0	0	0	4	4	0	0	0	3	0	0	4	0	0	0	3	0	0	3	0	3	0	3	0	0	3	3	3	0	4	4	0	0	3	0	3	4	3	0	3	3	3	3	4	0	0	4	3	0	3	4	3	3	4	3	0	0	3	3	0	0	0	3	0	4	0	3	0	4	3	4	0	4	0	4	3	3	3	3	3	0	0	4	3	3	0	3	4	4	0	3	0	4	0	3	0	0	0	3	0	3	4	4	0	3	3	0	0	3	0	0	0	0	0	3	0	4	4	3	0	0	0	4	0	0	3	0	0	4	4	3	0	4	0	0	0	3	3	0	3	3	4	0	0	3	3	0	0	0	0	3	4	0	0	3	0	0	0	3	0	3	4	0	4	0	0	4	0	3	4	0	3	0	0	0	4	3	0	3	0	0	3	3	3	4	0	0	0	0	0	0	3	4	0	0	0	0	4	4	0	0	3	0	0	4	0	3	3	4	4	3	3	0	3	4	0	0	0	0	4	0	0	3	3	0	0	0	0	0	3	4	0	0	0	4	3	0	0	3	3	0	0	4	0	0	3	0	3	3	4	0	0	3	0	0	0	0	4	3	4	4	0	4	0	0	3	4	0	0	4	0	0	0	3	0	3	0	0	0	0	3	0	4	3	0	3	4	4	0	4	3	4	0	0	3	3	4	0	4	4	4	4	0	0	0	0	0	0	4	3	0	0	0	0	4	0	3	0	0	4	3	4	0	3	4	0	3	0	0	0	0	0	0	4	0	0	0	3	0	4	4	4	0	0	0	0	3	0	0	4	3	3	0	3	3	3	0	0	4	0	4	3	0	3	0	3	0	3	4	3	3	0	3	4	0	0	0	0	0	3	0	0	3	4	0	0	4	4	0	3	0	4	3	4	0	3	3	4	0	0	3	3	0	0	0	4	0	3	3	3	3	0	4	0	0	4	4	0	3	4	0	0	0	3	3	0	4	0	4	3	0	4	4	0	0	0	4	0	0	3	3	3	0	3	0	3	0	4	3	4	4	0	0	0	0	4	4	3	0	4	0	3	3	4	4	3	0	0	0	0	0	4	4	4	0	0	0	0	0	0	3	0	3	0	3	0	3	3	0	0	4	0	3	3	0	0	0	0	0	0	4	3	3	3	0	4	0	0	0	3	4	0	3	0	0	3	3	0	4	4	0	3	0	0	3	4	0	4	3	0	0	4	4	3	4	4	3	0	0	0	4	0	0	0	3	0	3	4	4	4	0	0	0	3	3	4	0	4	0	0	0	0	4	4	3	0	0	0	0	3	4	0	3	0	3	3	3	0	3	0	0	3	3	3	0	3	0	3	3	3	3	4	0	4	0	3	0	0	0	0	0	0	4	3	0	0	3	0	0	3	3	0	0	4	3	0	0	0	0	4	0	3	3	3	4	4	4	4	3	0	3	4	0	3	3	0	3	0	0	4	0	0	0	0	4	0	0	3	0	0	4	3	0	4	0	0	3	4	4	0	3	0	4	0	0	0	0	3	0	0	4	0	4	4	4	0	0	0	4	4	0	0	0	0	0	3	4	0	0	0	0	4	3	0	0	0	0	3	4	4	3	4	0	3	0	4	0	4	0	0	0	0	0	3	4	3	4	0	0	3	4	4	0	3	4	3	4	0	4	0	0	3	0	0	0	3	0	3	3	0	0	0	0	3	0	0	0	0	0	0	0	0	0	3	4	4	0	0	3	4	0	3	4	4	0	0	0	0	3	4	0	0	0	3	0	4	0	3	0	0	0	0	3	0	4	3	0	0	0	0	4	3	0	0	3	3	3	0	3	3	0	0	0	3	0	0	4	0	3	0	0	0	0	0	0	3	3	3	0	4	0	0	3	0	0	3	3	0	0	4	3	3	0	0	0	3	0	4	0	0	0	4	0	0	0	4	0	4	0	3	0	3	0	0	0	0	3	3	0	0	4	0	4	0	0	0	3	3	0	0	4	3	0	0	0	0	4	0	4	0	0	0	3	0	4	4	0	3	0	4	0	0	4	0	3	0	3	0	0	0	0	0	0	4	3	0	0	0	0	0	0	0	4	0	0	0	3	3	0	3	0	3	0	0	0	3	0	0	4	4	4	4	0	0	0	0	0	3	3	0	3	3	0	4	0	3	3	3	3	3	0	3	0	0	3	0	0	3	0	3	0	4	0	0	0	3	3	3	0	0	3	0	0	0	0	0	3	4	0	0	0	3	0	3	4	3	0	4	0	4	0	4	3	3	3	0	3	0	3	3	0	4	4	0	3	3	4	4	4	4	4	0	3	0	0	0	0	0	0	3	3	0	0	3	0	4	3	0	3	4	0	0	4	0	0	0	0	0	0	0	4	0	3	0	4	0	3	0	4	0	0	0	0	0	0	3	0	0	0	0	4	0	3	0	0	0	3	3	3	0	4	0	4	0	0	0	0	3	3	0	0	0	0	0	0	0	0	0	0	3	0	3	4	3	0	0	3	0	0	0	0	3	0	0	0	3	0	0	3	0	4	3	0	3	0	0	0	0	4	0	0	0	0	0	0	0	3	0	0	0	0	3	3	0	0	0	4	4	0	0	4	0	4	0	3	0	4	0	0	0	4	4	0	0	0	0	3	0	0	0	3	0	0	0	0	0	0	0	0	3	4	3	0	0	0	0	0	0	0	3	0	0	0	0	4	3	0	3	0	3	4	0	0	0	0	3	0	0	0	3	3	4	0	0	0	0	3	4	0	0	3	3	3	0	3	0	4	0	0	4	4	4	0	0	0	0	0	0	4	0	0	0	4	3	4	0	4	4	4	0	0	0	3	0	0	3	0	3	0	0	0	0	3	0	0	0	0	0	3	0	3	4	3	3	0	0	0	0	4	3	0	0	0	0	3	4	3	0	4	0	0	0	0	0	3	0	3	4	4	0	3	3	0	0	0	0	4	0	4	0	0	0	4	3	0	0	3	0	4	4	0	0	4	3	0	0	4	4	0	0	0	3	0	0	0	0	0	0	0	0	0	0	4	3	0	0	0	3	0	0	4	0	4	0	0	3	3	0	0	0	0	0	0	0	0	3	3	0	3	4	0	3	0	0	0	0	0	0	0	3	4	4	0	0	0	0	0	0	0	3	0	0	0	3	0	0	3	0	3	3	0	0	0	0	0	0	0	0	4	0	3	0	0	0	0	0	0	0	3	4	3	0	0	0	0	4	0	3	0	0	0	0	0	0	0	0	0	0	0	3	0	4	0	0	0	0	0	0	0	4	4	4	3	0	3	3	4	0	0	3	3	4	4	0	0	4	0	0	0	4	0	4	4	3	0	0	0	0	0	0	0	0	0	0	0	0	0	3	0	3	0	0	4	3	4	0	4	0	0	0	4	3	0	0	3	0	4	0	3	0	0	0	0	0	4	0	4	0	0	0	3	0	0	3	3	0	0	4	0	0	0	0	4	3	0	0	0	4	0	0	0	4	0	4	0	0	3	4	3	0	0	3	4	0	4	0	0	0	0	0	0	0	0	4	4	0	0	3	0	3	3	0	0	0	0	0	0	0	0	4	0	3	0	0	4	0	0	0	4	0	0	3	0	0	3	0	4	0	0	0	0	0	4	3	3	0	4	3	0	0	3	0	0	0	3	0	0	0	4	0	0	3	3	0	4	0	0	4	3	0	0	4	0	0	4	3	0	0	0	3	0	0	3	4	4	0	0	0	3	0	3	0	0	3	3	0
AU_ABR_5	1	4	3	4	4	4	4	4	3	3	4	4	4	4	3	4	4	4	3	3	4	4	3	4	4	4	3	4	4	3	3	4	4	3	4	3	3	4	4	3	3	4	3	3	3	3	3	3	3	3	3	3	3	3	4	3	3	3	3	3	3	4	3	3	3	3	3	3	3	3	3	3	3	3	4	4	4	4	4	3	3	4	4	3	4	4	4	3	4	4	4	4	3	3	4	3	4	4	3	3	0	4	3	3	3	3	3	3	3	4	4	4	3	3	3	3	3	4	3	4	4	3	3	4	3	3	4	4	4	3	3	4	4	4	3	4	3	4	4	4	3	3	3	3	3	3	3	3	4	3	3	3	3	3	4	4	3	3	4	4	3	3	3	3	3	3	4	3	4	3	3	4	4	3	3	3	3	3	4	3	4	3	3	3	3	3	3	3	3	4	3	3	3	4	4	3	4	4	3	4	4	4	3	4	3	3	3	3	3	3	3	3	4	3	3	4	3	3	3	3	3	3	3	4	3	3	4	3	3	4	4	3	3	3	4	3	3	3	4	3	3	4	4	3	3	3	3	4	3	3	4	3	3	3	3	3	3	3	3	4	4	3	3	3	3	4	4	3	3	3	4	3	3	3	3	3	4	3	4	4	3	3	3	3	3	3	4	3	3	0	4	3	4	4	4	4	4	0	4	4	3	3	3	3	3	3	3	3	3	3	3	3	4	4	3	3	3	4	3	3	3	3	4	4	3	3	3	3	3	3	3	4	3	3	3	3	3	3	3	3	3	3	3	3	4	4	4	3	4	3	3	3	4	4	3	3	3	3	3	4	3	3	3	3	3	3	3	3	4	3	4	4	3	3	4	4	3	4	4	3	3	4	3	3	4	3	4	3	4	4	3	3	4	4	3	3	3	3	3	3	3	3	4	4	4	4	4	4	3	3	3	3	3	3	3	3	3	4	3	3	4	4	3	0	3	3	3	3	4	4	3	3	3	4	4	4	4	3	4	3	4	4	4	3	4	4	3	3	3	3	3	3	3	3	4	3	4	4	4	3	3	3	4	3	4	4	3	3	4	4	3	4	3	3	4	3	0	3	3	3	3	3	3	3	4	3	3	3	4	3	3	3	3	4	3	4	3	4	4	3	4	4	4	3	3	3	3	3	4	3	3	4	3	3	4	3	3	3	3	3	3	3	3	4	4	4	4	3	4	4	3	3	4	3	4	3	4	4	3	3	3	3	4	3	3	3	0	3	4	4	3	3	3	3	3	3	4	4	4	3	3	4	3	4	4	3	3	4	3	3	3	4	3	3	4	4	3	4	3	3	3	3	3	4	4	3	4	4	3	3	4	3	3	3	3	3	4	3	3	4	3	3	3	4	4	4	3	4	3	3	3	3	3	3	3	4	3	4	3	3	3	3	3	3	4	4	3	4	4	0	4	3	3	4	3	3	3	3	4	3	3	4	3	3	3	3	3	3	4	3	3	3	3	4	4	3	3	3	3	3	3	3	3	3	4	4	3	3	4	4	4	3	4	4	4	4	3	3	3	3	3	3	3	3	3	3	0	4	3	4	4	4	3	4	4	0	3	3	3	4	3	4	4	3	3	3	3	3	4	3	4	4	3	4	4	4	3	4	3	3	3	3	4	3	3	3	4	4	3	3	3	3	4	4	4	4	3	0	4	0	4	4	4	4	3	3	4	4	3	3	3	4	3	3	3	3	3	3	3	3	3	3	4	3	3	3	4	4	3	3	4	3	4	3	4	3	3	3	3	3	4	3	4	4	3	4	4	3	3	0	4	3	4	3	3	3	3	3	3	4	4	3	3	3	0	3	3	3	3	3	3	3	3	3	3	4	4	3	4	4	4	3	4	4	3	3	4	4	3	4	3	4	3	3	0	3	3	4	3	3	4	3	3	3	3	3	4	3	3	3	4	4	3	4	3	4	3	4	3	3	3	3	3	0	3	3	4	0	3	3	4	3	3	3	3	3	3	3	4	4	4	4	4	4	4	3	3	4	3	3	3	3	3	3	4	4	4	3	3	0	3	4	3	3	3	3	3	4	4	3	3	4	3	4	3	3	3	3	3	3	3	3	3	3	3	3	3	3	4	3	4	4	3	4	4	3	3	3	4	3	4	3	3	4	3	3	4	3	3	3	4	3	4	4	4	4	3	4	4	0	3	3	4	4	3	3	3	3	3	3	3	3	4	3	3	4	4	3	3	3	3	3	4	4	3	3	3	4	3	3	3	3	3	4	3	3	3	3	3	4	4	3	4	3	3	3	4	3	3	3	3	0	0	3	4	3	4	4	4	3	3	3	4	3	3	3	3	4	3	3	4	3	3	3	3	4	3	4	4	3	3	4	4	4	4	3	3	3	4	3	3	0	3	3	3	0	3	3	3	3	3	4	4	4	4	4	3	3	4	3	4	3	3	4	3	3	3	4	3	3	0	3	3	3	3	0	3	4	3	3	3	4	3	4	3	3	3	3	3	3	4	4	3	3	3	0	3	3	3	4	3	4	4	4	3	4	4	3	3	3	4	3	3	0	0	3	3	3	4	3	4	4	4	4	4	3	4	4	3	3	4	3	4	4	3	4	3	4	3	3	4	4	3	3	3	3	0	3	3	4	4	3	0	3	4	4	4	3	3	3	3	3	3	3	3	3	4	3	3	3	0	3	3	3	3	4	3	4	3	4	4	3	4	4	3	4	3	3	3	3	3	3	3	4	3	3	3	3	0	4	3	3	3	4	4	4	4	3	3	3	3	3	3	3	3	4	3	4	4	4	4	3	4	4	4	3	4	3	4	3	3	3	3	4	3	4	3	3	0	3	3	3	3	4	4	3	4	4	3	3	3	3	3	4	4	3	3	4	3	4	3	3	3	3	4	3	4	3	3	3	3	4	3	3	3	3	4	3	4	4	4	3	3	3	4	4	4	3	0	3	0	4	3	3	3	3	4	3	3	3	3	0	3	3	3	3	3	3	3	3	4	4	3	4	3	3	3	3	4	4	4	3	3	0	4	0	4	4	3	3	3	3	3	3	3	3	3	3	0	3	3	4	4	3	3	3	4	3	3	3	4	3	4	3	4	3	3	3	3	3	3	3	3	3	3	3	3	3	3	3	3	3	0	4	4	4	0	4	3	3	3	3	4	0	3	3	4	3	3	3	4	3	3	3	3	3	3	4	4	3	3	3	3	4	4	4	3	3	3	3	3	3	3	4	3	3	3	4	3	3	4	4	4	4	3	4	3	4	3	3	3	3	4	4	3	3	3	3	3	3	3	3	0	3	3	3	4	0	4	3	4	3	3	3	4	4	4	3	0	3	3	3	3	3	3	3	3	3	3	3	3	3	3	3	3	3	4	3	4	3	4	3	0	3	3	3	0	0	3	4	3	3	3	3	3	3	3	3	4	3	3	4	3	4	0	3	0	3	4	4	4	4	4	3	4	3	0	3	3	3	3	3	3	3	3	3	3	4	3	0	4	3	3	4	4	4	3	3	3	3	3	3	3	3	4	4	4	4	4	3	4	3	3	3	3	3	3	3	4	3	3	3	3	3	0	4	4	3	4	4	4	3	4	4	4	4	3	3	3	3	4	3	3	3	3	4	3	3	4	3	3	4	0	4	0	4	3	4	3	3	3	4	3	4	3	3	3	0	3	4	3	3	3	3	3	3	4	0	3	0	4	3	3	3	4	4	4	4	3	4	4	3	3	3	4	3	3	4	4	3	4	3	3	3	4	3	3	3	3	3	3	3	3	3	3	3	4	3	3	4	4	4	3	3	3	3	3	4	3	3	3	3	4	3	4	4	4	4	4	3	3	3	4	0	3	3	0	3	3	3	3	3	0	3	3	3	3	3	3	3	0	3	0	4	4	0	0	3	4	3	3	4	3	3	3	4	4	4	4	3	3	3	3	3	4	3	4	3	3	4	4	3	3	4	3	0	0	3	3	3	3	3	3	3	3	3	3	4	4	3	3	4	3	4	4	4	4	3	4	0	3	3	3	3	3	3	4	3	3	4	3	4	0	0	4	4	3	4	3	3	4	3	3	3	3	0	3	3	4	4	3	4	3	3	3	3	3	4	3	3	3	3	3	3	3	4	0	3	4	4	0	3	3	4	0	4	3	4	4	3	3	3	3	4	3	3	3	3	3	3	3	4	3	3	4	4	4	3	4	0	4	4	3	4	3	3	3	0	3	3	3	3	3	3	3	4	3	3	3	3	3	4	4	3	4	4	4	3	4	3	3	4	3	3	0	4	0	3	3	3	0	3	3	4	3	3	0	3	3	3	3	4	3	4	3	3	4	4	3	3	3	4	4	3	3	4	3	3	3	3	3	4	3	4	0	0	0	4	4	4	3	4	3	0	3	3	3	3	3	4	4	3	4	3	3	0	3	3	3	3	3	3	3	3	3	4	0	3	3	3	4	4	3	0	4	3	3	3	4	4	3	3	3	3	3	4	3	0	4	3	3	3	4	3	4	3	3	3	3	3	4	4	3	3	3	3	3	4	3	3	3	3	3	3	3	0	3	3	3	4	3	4	3	4	3	3	3	3	3	0	3	4	4	3	3	4	4	4	4	3	3	3	3	4	4	3	4	3	4	4	3	4	4	3	3	3	4	4	3	4	4	4	4	4	3	4	3	4	3	3	3	3	3	4	3	4	3	3	3	3	3	3	3	3	3	3	0	3	3	3	4	4	4	3	4	4	3	4	3	3	4	3	3	4	3	0	4	3	3	3	3	3	4	4	4	4	3	3	3	0	3	3	4	3	4	3	3	3	3	4	3	3	3	3	3	4	0	4	4	3	3	3	3	3	4	4	4	3	4	3	3	3	4	3	3	3	3	3	3	3	3	4	3	4	3	3	3	4	4	4	4	0	0	3	4	3	0	3	3	3	3	4	3	3	3	0	3	3	4	4	3	4	4	3	3	3	3	3	3	3	4	3	0	4	3	0	4	0	4	3	3	4	3	4	3	3	3	3	3	3	4	3	4	3	3	3	0	4	3	3	4	3	3	3	3	0	3	3	0	3	4	3	4	3	3	3	3	4	4	3	3	3	4	3	0	3	3	3	0	3	3	3	0	3	4	3	0	3	4	4	3	3	4	4	4	3	4	3	3	3	3	3	3	3	3	3	3	3	3	3	0	3	3	4	4	3	3	3	4	3	3	3	4	3	0	3	3	3	3	3	4	4	0	3	3	3	0	3	3	4	3	3	3	4	3	4	3	4	3	3	0	4	3	0	3	3	4	3	3	3	3	3	3	3	3	3	3	3	4	4	4	3	3	4	0	4	3	3	3	0	3	3	4	3	3	0	3	3	3	3	4	3	3	3	4	3	4	3	0	3	0	3	3	4	3	3	3	3	3	0	3	3	4	3	3	3	3	4	3	4	3	4	3	4	0	3	3	0	4	3	3	3	3	3	3	3	3	4	3	3	3	4	0	3	4	4	3	3	0	4	4	4	3	3	3	3	0	4	3	3	0	3	3	3	0	3	3	3	3	3	3	3	3	3	3	4	3	3	3	0	4	4	4	0	4	4	4	3	3	3	4	3	3	3	4	3	0	3	0	3	3	3	3	3	4	3	3	3	3	3	0	3	3	3	4	4	4	3	4	3	4	3	3	0	4	4	3	3	3	3	3	4	3	3	0	4	3	0	4	3	3	3	3	3	4	4	3	4	0	3	3	4	4	3	4	0	3	3	4	3	4	0	3	3	3	4	0	3	4	3	4	0	3	0	4	4	3	3	4	3	3	0	3	3	3	4	3	4	3	3	3	3	3	0	3	3	4	4	4	3	3	3	3	4	4	3	4	3	4	3	4	3	3	3	3	3	4	3	4	3	3	3	4	0	4	0	3	3	3	3	3	3	3	3	4	3	3	3	4	4	4	4	3	3	4	3	4	4	3	3	4	3	0	3	3	3	3	3	3	0	4	3	3	3	3	3	3	4	4	3	4	4	0	3	3	3	4	4	3	0	3	3	3	0	0	3	3	0	4	3	4	3	3	0	3	4	4	0	4	4	3	4	4	3	0	4	0	3	4	3	3	0	3	4	4	4	3	3	3	0	3	4	3	3	3	0	3	0	3	4	4	4	4	3	3	3	4	0	4	4	4	3	4	3	3	3	3	3	4	3	4	4	3	3	0	3	3	3	3	3	3	3	4	4	4	4	3	3	4	3	0	3	3	3	3	3	3	3	0	3	0	3	3	3	3	3	3	3	3	3	4	4	4	3	3	3	3	3	4	3	4	3	0	0	4	3	4	3	3	3	3	0	4	3	3	3	3	4	3	4	0	0	3	4	4	4	0	3	0	3	3	3	3	4	3	4	4	3	4	3	3	4	3	3	3	3	0	3	3	4	0	0	3	3	3	3	3	4	3	4	3	3	3	3	3	3	4	3	3	0	3	3	3	3	0	0	4	4	4	0	3	4	0	4	3	4	3	3	3	3	3	0	3	3	4	3	3	3	4	0	3	3	3	3	0	4	3	0	3	3	0	4	0	0	3	0	4	4	3	3	0	3	4	4	4	3	4	4	3	4	0	4	3	4	3	3	3	0	3	3	3	3	4	3	3	3	3	4	3	0	0	4	3	4	3	4	0	3	4	3	3	3	3	4	3	3	0	4	3	4	3	0	0	3	3	0	3	4	3	3	0	3	0	3	4	4	0	4	4	3	3	0	3	4	4	3	3	3	3	3	3	3	3	3	3	3	4	3	4	4	3	3	3	3	4	4	4	4	3	3	3	3	3	3	4	4	3	0	0	3	3	3	4	3	4	3	3	3	3	3	0	3	3	3	3	4	3	4	3	3	4	4	4	3	4	0	3	3	3	4	3	4	3	3	4	3	3	3	3	4	3	4	0	4	4	4	4	4	4	3	0	4	4	4	4	3	3	4	0	3	4	3	0	4	3	3	0	4	0	3	3	3	3	3	3	3	4	3	4	3	0	4	4	4	0	4	3	4	3	0	3	3	3	4	3	3	3	3	4	4	3	3	3	3	3	3	3	3	4	3	3	3	3	3	4	0	0	3	3	4	3	3	4	4	3	4	4	0	3	3	3	4	3	3	3	3	3	3	4	3	3	4	3	3	3	3	3	4	0	3	4	0	3	0	3	4	3	4	0	4	3	3	3	4	4	3	4	3	3	4	3	0	3	4	3	3	3	3	3	4	4	4	3	0	4	3	0	4	4	0	0	3	4	4	4	0	3	3	0	3	3	3	3	0	3	0	3	3	3	4	3	3	3	3	0	3	3	3	3	3	3	0	4	0	4	3	0	3	3	0	0	4	0	4	3	0	3	3	4	0	3	4	4	3	4	0	0	3	4	3	3	3	3	0	0	3	3	3	3	3	3	3	4	3	3	3	3	3	3	4	3	4	3	3	3	3	3	0	4	4	3	4	3	3	4	3	4	3	0	3	3	0	3	4	4	0	3	3	0	0	3	3	4	4	3	4	3	3	0	0	3	0	3	4	4	4	3	4	0	3	4	4	4	4	4	3	4	3	3	4	3	4	3	3	4	3	3	3	4	0	4	0	4	4	3	3	3	0	0	4	3	3	3	4	3	3	0	3	0	4	3	4	3	3	3	0	3	3	4	0	3	3	4	4	3	4	4	4	3	3	3	4	3	4	3	3	3	3	3	3	4	4	0	4	0	3	4	3	4	3	3	3	3	3	4	3	3	3	0	0	3	3	3	4	3	0	4	4	3	4	3	3	0	3	3	4	3	3	4	3	3	4	3	3	3	3	3	3	0	3	0	3	0	4	3	3	4	3	4	4	3	4	3	3	3	3	3	4	4	3	4	4	3	3	0	0	3	4	3	3	3	3	3	4	3	3	3	3	0	3	3	4	3	3	0	0	3	3	3	3	3	4	3	4	3	0	3	3	3	3	3	3	4	3	3	3	0	3	4	3	3	3	3	4	0	3	4	0	3	3	3	3	3	3	3	3	0	4	4	4	3	0	4	4	3	4	4	3	3	3	3	0	3	4	3	0	3	3	3	0	4	0	3	3	3	0	3	4	3	4	0	3	3	3	4	3	4	4	4	4	3	3	3	3	0	4	3	3	3	4	0	3	3	3	0	4	4	3	4	4	0	3	3	4	4	3	4	0	3	4	3	4	3	3	4	3	3	3	3	3	3	4	3	3	3	4	3	3	3	4	4	0	3	0	3	4	3	3	0	3	0	0	0	4	3	4	0	3	4	4	3	4	4	3	4	4	0	3	3	4	4	4	4	4	0	3	3	0	3	3	3	0	3	3	4	3	0	0	3	3	4	4	3	3	3	3	3	3	0	4	0	3	4	3	4	3	3	3	3	3	3	3	0	4	3	0	4	4	3	3	3	3	0	3	3	3	3	0	4	3	3	3	3	0	4	0	4	4	3	3	4	0	4	3	4	0	3	3	3	4	4	3	0	3	3	3	3	3	4	3	3	3	0	0	0	3	3	3	4	3	0	4	4	3	0	4	0	0	3	3	4	4	3	4	4	4	3	3	3	4	4	3	4	3	3	3	3	4	0	3	3	3	3	3	4	3	4	4	4	0	0	0	0	4	4	4	4	0	3	3	0	3	0	3	3	0	3	4	3	0	0	0	4	4	0	0	0	0	3	0	3	3	0	3	3	3	4	4	3	4	3	4	3	3	3	3	3	0	4	4	4	3	4	4	4	0	3	3	3	3	0	4	3	3	3	0	3	4	3	3	3	3	3	0	3	4	3	3	3	4	3	3	0	3	0	3	0	3	3	4	4	3	4	0	3	3	3	3	0	0	3	3	4	4	3	4	4	3	3	3	3	3	4	3	0	0	4	4	3	3	3	3	3	3	0	0	3	3	3	3	3	0	4	3	3	0	3	0	3	4	3	3	4	3	3	3	0	4	0	4	0	4	4	0	3	4	4	3	3	4	4	3	0	4	4	3	3	4	3	3	3	3	3	3	3	4	4	4	4	3	4	4	3	3	4	4	4	3	3	4	4	0	4	3	0	0	3	4	4	3	3	0	3	3	3	3	3	4	3	3	0	4	3	3	3	4	3	3	3	3	0	3	3	0	4	4	0	0	3	3	4	3	4	3	3	4	3	0	3	0	0	0	0	3	3	4	0	4	3	0	3	4	3	3	3	3	3	4	3	4	4	0	4	3	0	0	4	4	3	3	4	3	3	3	4	3	0	3	3	3	3	0	3	4	3	3	0	0	3	0	0	0	4	3	4	0	4	0	3	3	3	3	3	3	3	0	3	3	4	0	3	3	4	4	3	4	3	4	0	4	4	3	3	3	0	3	0	3	3	0	3	0	3	3	0	0	3	4	4	3	4	3	0	4	4	3	3	3	3	3	0	3	3	4	0	4	3	3	4	3	0	3	3	0	3	4	4	3	4	3	4	4	3	4	4	3	4	4	0	4	3	3	3	3	0	3	4	3	0	3	4	0	0	4	3	4	3	4	4	4	0	4	4	0	4	3	3	3	3	3	0	3	3	3	3	3	3	4	3	3	0	0	3	3	0	0	3	0	0	4	4	3	4	4	4	3	4	3	4	3	3	4	4	0	3	4	3	0	0	3	3	3	3	3	4	3	3	0	0	4	3	4	4	4	3	4	4	4	4	3	4	4	4	4	0	3	3	0	3	3	4	4	0	0	4	3	3	3	3	3	3	3	3	3	3	4	0	0	3	0	3	3	3	3	4	3	3	4	3	3	3	4	4	4	3	3	4	3	4	4	4	0	3	3	0	3	3	3	3	3	3	3	3	0	0	0	3	4	0	4	4	4	4	3	4	4	0	3	4	3	4	3	4	0	3	3	3	4	3	4	3	3	3	3	4	3	0	3	3	3	4	0	0	0	3	0	0	0	4	3	3	3	4	0	3	0	4	0	3	3	3	0	3	4	3	3	3	3	3	3	4	0	0	4	3	3	3	3	4	3	4	4	3	3	0	0	3	0	4	3	4	3	3	3	4	0	0	3	3	3	0	3	3	3	3	0	3	0	4	0	4	4	4	4	0	0	3	4	0	0	3	0	4	3	3	3	4	0	3	3	0	3	3	3	3	4	3	3	3	3	3	3	3	3	3	3	4	3	3	4	4	4	4	3	4	4	4	3	3	0	4	0	0	3	3	3	0	0	3	3	3	0	3	4	3	4	3	3	4	0	4	3	3	0	4	4	4	4	3	0	0	3	4	4	0	4	3	3	3	4	4	3	4	0	3	4	4	3	3	3	3	3	4	0	4	4	4	3	4	3	3	3	4	3	3	0	3	3	3	4	0	4	3	3	0	3	3	3	3	0	3	0	3	3	3	0	4	4	4	4	4	4	3	0	4	4	4	3	3	3	3	0	3	0	0	0	4	3	3	4	3	4	4	4	3	4	3	0	3	4	0	3	4	4	0	4	4	4	4	0	0	4	0	3	3	0	0	3	3	0	0	0	3	3	0	3	4	3	3	4	3	3	4	3	4	0	3	3	4	3	3	3	3	0	3	3	4	4	3	3	3	0	3	3	4	3	4	0	4	3	3	3	4	4	4	3	3	4	3	3	4	4	4	4	4	4	3	3	0	3	4	0	0	4	0	3	0	3	0	3	0	4	3	0	4	3	4	3	4	0	4	0	0	0	3	3	4	3	0	3	3	0	4	0	4	3	3	0	0	4	0	3	0	3	3	3	0	3	3	4	3	4	4	4	0	0	3	3	0	4	3	0	3	0	0	3	0	4	0	0	3	3	0	4	3	3	0	4	0	3	4	3	0	4	4	4	4	3	0	0	3	4	3	0	3	4	3	4	3	0	3	3	4	0	3	3	3	4	4	3	3	4	3	4	3	3	3	3	3	4	3	4	4	4	4	4	4	0	3	3	3	3	0	3	3	3	4	3	3	3	3	0	0	0	3	3	3	3	3	0	4	0	4	3	3	3	4	4	0	0	3	4	4	3	4	0	4	3	4	0	4	4	4	3	3	3	3	0	3	3	0	0	3	0	3	3	3	3	3	0	4	0	0	3	0	3	3	3	3	0	3	4	0	4	0	3	3	3	0	0	0	3	3	3	3	0	0	3	0	0	4	4	4	3	4	3	3	4	4	4	3	3	3	4	3	3	0	0	3	3	0	0	4	3	4	0	0	3	3	3	4	0	3	0	4	4	3	3	0	3	4	0	3	3	3	3	3	4	0	0	0	4	4	3	4	0	0	4	4	0	0	4	0	3	0	0	4	4	3	4	4	4	3	4	3	0	0	3	0	3	3	4	3	0	4	4	3	4	0	3	4	3	3	4	3	4	4	3	3	0	4	3	4	4	0	4	3	3	4	0	0	4	4	4	0	0	4	3	3	3	3	3	3	3	3	4	4	3	4	4	4	4	0	4	3	3	0	0	3	3	0	0	4	4	4	3	0	0	0	4	4	0	3	4	4	4	4	0	3	3	3	3	4	4	4	0	3	3	3	0	3	4	3	0	0	4	3	4	4	4	3	0	3	3	0	3	4	0	3	4	0	4	0	0	3	3	3	4	0	0	0	4	3	3	4	4	3	3	4	4	4	0	3	4	4	0	4	3	0	4	0	4	4	3	4	0	3	4	4	4	4	4	0	3	3	3	4	4	3	4	4	0	4	0	3	3	3	3	3	0	3	3	3	0	4	3	4	3	0	4	4	3	0	0	3	4	4	3	0	3	3	3	3	4	3	0	3	3	0	4	4	3	3	0	4	4	4	0	3	4	3	3	0	0	3	4	3	3	4	3	3	4	3	4	0	0	3	4	0	4	3	0	4	3	3	3	3	3	4	4	4	3	3	3	3	0	0	0	3	4	3	0	0	0	0	0	3	0	0	3	3	0	3	4	0	3	0	0	0	3	3	0	3	0	3	0	3	3	0	4	3	3	4	3	3	4	4	0	4	3	0	3	3	3	4	0	0	4	3	0	0	4	3	3	3	3	0	3	4	3	3	4	4	4	4	4	3	0	0	4	4	4	3	4	0	3	3	3	3	3	3	3	0	4	3	3	3	3	3	3	4	0	4	0	3	0	4	0	4	4	3	3	4	0	3	3	0	3	4	0	0	3	0	0	0	4	3	0	3	0	3	0	3	3	4	3	4	4	3	4	4	0	0	4	3	4	3	3	4	4	3	3	4	0	3	4	0	0	0	3	4	0	4	3	3	4	0	0	4	4	3	4	0	0	4	0	3	4	0	3	3	4	4	4	4	3	4	4	3	4	4	3	3	0	4	3	0	0	4	0	3	3	3	3	0	3	0	4	3	4	4	4	0	3	3	0	3	0	0	0	4	0	0	3	3	3	4	3	3	4	4	0	4	0	0	0	3	3	4	3	4	3	4	4	3	0	4	0	0	4	0	3	3	4	3	3	3	0	4	0	0	0	4	3	3	4	4	3	0	3	3	0	3	0	4	3	3	3	3	4	0	0	4	4	3	4	3	0	0	3	0	4	0	4	3	4	3	0	4	3	0	4	4	3	3	4	0	4	3	3	4	3	4	4	3	0	0	3	4	3	3	4	3	3	0	0	3	3	3	4	3	4	0	4	4	3	3	4	3	4	4	4	0	4	3	3	4	4	3	4	0	0	0	3	3	0	0	3	4	3	3	0	4	0	3	4	3	0	4	4	4	4	4	4	0	4	4	3	4	3	0	4	3	3	3	0	3	3	3	0	4	3	4	3	0	0	4	3	0	0	3	0	3	4	4	4	3	0	0	3	0	4	0	3	3	0	4	0	4	3	4	4	0	3	4	4	3	3	4	4	3	0	0	4	3	4	4	4	3	4	0	3	4	0	3	4	3	0	3	0	0	4	3	3	0	0	0	0	3	3	4	0	4	3	4	0	3	3	3	0	3	3	3	0	4	3	4	0	4	3	0	3	3	0	0	3	3	3	4	0	0	4	4	0	3	3	0	0	3	3	4	3	3	0	4	0	3	3	4	4	4	3	0	0	3	3	4	4	0	4	4	4	3	4	3	3	3	4	3	0	0	0	3	4	3	3	3	3	3	3	4	0	0	4	0	3	3	4	4	3	3	0	3	4	3	3	0	3	0	3	3	3	3	4	0	3	0	4	4	4	0	4	3	0	0	3	3	0	3	3	4	3	3	3	3	3	3	3	4	3	3	3	0	0	4	0	4	4	4	0	3	3	0	0	4	0	0	3	4	4	4	0	3	3	3	4	0	0	3	3	3	3	3	0	3	4	3	4	0	0	0	3	0	3	3	0	4	3	3	4	4	0	0	4	4	3	3	4	3	0	3	4	4	3	3	3	3	4	0	3	3	3	3	4	0	4	4	4	0	4	0	0	0	3	4	0	3	4	0	3	0	3	3	0	4	0	4	0	0	3	4	4	3	4	3	4	0	3	4	3	4	0	0	3	3	3	3	0	0	3	4	3	3	3	3	0	3	4	4	3	0	4	0	0	4	3	3	4	0	4	0	4	3	3	3	0	0	4	4	4	0	4	4	3	0	4	3	3	3	4	4	3	4	3	3	4	0	0	0	0	4	3	3	0	3	3	4	3	4	3	4	0	3	0	3	3	0	4	0	4	0	3	3	0	4	3	0	0	4	4	4	0	0	3	3	4	3	4	0	0	0	3	0	3	4	3	0	3	0	3	0	3	3	3	4	3	4	0	0	4	0	0	3	3	4	0	3	0	0	4	0	3	3	3	0	3	0	0	3	0	4	3	0	0	0	3	3	0	3	4	0	0	3	0	4	3	3	3	3	0	3	3	3	4	4	0	4	3	4	4	0	4	0	4	3	3	3	0	3	3	3	4	3	4	0	0	3	3	0	0	0	3	3	0	3	3	3	4	0	3	4	3	4	0	4	3	0	3	3	3	0	0	4	4	0	0	0	3	4	3	0	3	0	4	3	3	4	3	3	3	4	3	3	4	0	3	4	4	0	3	0	3	3	3	0	0	3	3	0	4	4	0	0	0	3	4	4	3	4	0	4	0	3	0	0	3	4	3	4	3	0	4	0	0	3	0	0	3	4	3	0	0	0	3	4	3	0	0	3	0	4	0	0	4	0	4	4	3	0	0	3	3	3	4	0	0	3	3	0	3	4	0	3	4	0	3	4	3	3	4	0	0	4	4	0	3	4	0	4	3	0	3	0	3	0	3	0	4	0	3	0	0	0	0	3	0	3	0	4	4	3	0	3	4	0	3	4	0	0	3	4	0	3	3	3	3	0	4	0	3	4	4	0	0	4	3	0	0	4	0	3	0	0	3	3	4	3	4	0	0	0	3	3	3	0	0	4	0	0	0	3	3	0	0	0	3	4	4	0	0	4	4	3	0	0	0	0	4	3	0	0	0	0	3	0	4	4	0	3	0	0	4	0	4	3	0	4	3	3	0	3	3	3	3	0	4	4	0	3	4	3	4	0	0	0	4	3	3	3	0	4	0	3	3	0	4	3	0	0	4	3	0	4	4	4	0	4	3	3	4	3	3	0	0	4	4	0	0	4	0	0	0	3	0	4	0	4	3	0	3	4	0	0	4	0	3	0	3	4	3	0	3	3	3	0	0	0	4	4	3	0	0	4	0	4	4	0	4	0	4	3	4	3	0	0	4	0	4	4	4	4	4	3	3	4	3	3	3	3	3	4	0	4	4	0	4	0	3	4	4	3	0	3	0	0	4	0	3	4	0	0	4	4	3	3	4	0	3	0	3	3	0	0	4	0	4	0	4	3	0	0	0	0	0	4	0	4	0	0	0	0	4	0	3	3	3	0	0	0	0	0	3	3	0	4	3	4	4	3	0	0	4	3	4	4	0	4	3	3	0	4	0	3	3	0	3	3	4	3	3	0	0	4	0	0	0	4	3	4	0	0	0	4	3	0	0	0	0	3	3	3	4	3	4	0	0	0	3	0	0	0	0	3	4	3	3	0	3	3	3	4	0	3	3	4	3	0	0	0	0	4	0	0	0	4	3	3	3	4	4	0	4	0	4	4	3	0	3	4	4	4	0	3	3	3	4	4	4	3	3	3	3	0	3	0	4	0	0	3	0	3	3	3	0	3	4	3	3	0	0	0	3	0	0	3	0	4	4	4	0	0	4	4	4	3	0	0	0	0	3	4	3	4	3	0	4	0	3	4	0	0	3	0	0	4	0	4	0	3	4	0	3	0	3	4	3	4	3	4	0	4	4	4	0	0	0	0	3	0	0	0	4	0	3	3	3	3	0	0	3	4	4	3	3	3	0	3	0	0	4	0	0	3	4	0	3	0	0	3	4	0	3	0	4	4	4	0	3	3	0	0	3	0	0	4	3	3	3	0	4	0	0	0	3	0	0	0	0	0	4	3	0	3	0	3	0	3	0	4	0	0	3	3	4	4	0	4	3	3	0	0	0	3	0	4	3	0	4	4	0	4	0	4	3	4	4	0	4	0	0	0	3	3	4	0	4	3	4	3	0	3	0	4	3	3	3	4	4	3	0	0	3	3	4	0	0	0	0	0	0	3	4	4	3	3	4	0	3	0	3	3	0	4	3	4	0	4	0	0	3	4	3	3	0	0	4	0	0	3	3	4	4	3	0	3	4	4	3	0	4	3	3	3	4	0	0	0	3	0	3	4	4	0	4	3	3	3	3	0	0	3	0	4	4	3	3	0	0	4	0	0	4	0	0	4	0	4	3	0	0	0	0	0	3	3	3	3	3	4	3	3	3	4	0	0	0	4	3	4	4	0	4	0	0	0	3	4	0	3	0	0	4	3	3	4	0	0	4	0	4	3	4	0	4	3	4	0	4	3	4	0	3	0	4	4	0	0	0	0	4	4	3	4	0	3	4	3	3	0	4	0	4	0	4	4	4	3	3	0	0	4	3	0	4	4	0	4	4	4	0	0	4	4	3	3	4	3	0	3	3	4	0	3	0	4	3	0	3	4	4	3	4	3	0	4	0	4	4	4	3	4	0	0	0	3	3	0	4	0	4	3	3	3	0	3	3	4	0	3	3	0	0	4	3	0	4	3	0	4	4	3	4	0	0	3	3	3	3	3	4	3	3	0	0	0	3	4	4	0	4	3	0	3	4	3	3	3	4	4	0	3	4	3	4	3	0	4	3	0	4	0	3	0	0	4	4	4	0	3	3	4	3	0	3	4	0	3	0	0	4	3	4	3	0	0	3	4	3	3	3	4	3	0	0	0	3	3	0	3	3	3	3	3	4	0	4	0	4	0	0	4	3	4	3	4	4	3	3	3	3	4	0	0	0	0	3	3	0	0	4	4	4	3	3	3	3	0	3	0	4	4	3	0	4	3	4	3	3	0	3	0	3	4	4	0	4	0	0	3	3	0	3	0	0	4	3	3	3	3	3	3	3	0	4	3	4	0	3	4	4	0	0	0	3	0	4	0	3	0	0	4	0	0	4	4	3	0	0	4	4	0	3	0	3	3	3	0	0	3	3	3	0	4	3	0	4	0	0	3	0	3	4	4	0	4	3	0	3	3	0	0	0	3	0	0	3	3	0	3	0	4	0	0	4	0	3	0	4	4	0	0	4	3	3	3	0	0	0	3	3	0	4	3	4	0	3	0	0	0	4	0	0	0	0	4	3	3	3	3	3	0	4	0	3	3	4	0	0	3	4	0	0	4	4	3	0	0	3	0	0	4	4	3	0	3	3	3	0	3	3	0	4	3	0	4	3	4	0	0	4	3	3	0	0	4	3	3	4	0	4	3	0	0	0	4	3	3	4	0	4	4	0	4	0	4	0	0	3	4	4	3	0	0	3	4	4	3	4	0	0	4	0	4	3	4	0	3	4	0	0	4	3	0	0	0	0	0	0	0	4	0	3	3	0	0	3	4	4	3	3	0	0	3	4	0	0	0	0	3	0	3	0	3	0	4	4	4	0	3	3	4	0	4	3	3	3	0	0	4	4	4	0	0	0	0	4	4	3	4	4	0	3	0	3	3	0	0	0	0	3	3	0	4	3	0	4	4	4	3	0	3	4	0	4	3	0	0	0	0	0	0	4	3	0	0	4	0	4	4	0	0	0	3	3	0	0	0	0	0	4	0	3	3	4	3	4	0	0	4	4	0	0	3	4	4	3	0	3	0	4	3	0	3	4	0	0	0	4	3	4	3	3	3	0	4	3	0	3	0	3	0	0	0	0	3	0	3	0	4	4	4	4	3	3	3	0	3	4	3	4	3	4	0	3	4	4	4	0	0	0	3	3	3	4	0	0	3	0	3	3	4	0	3	3	0	3	4	0	0	3	4	0	0	4	0	4	0	3	4	4	4	0	0	0	4	4	0	0	0	4	4	0	4	4	4	3	3	3	0	4	3	3	0	4	0	0	3	0	3	3	4	0	4	0	3	0	0	3	3	0	0	4	0	3	4	3	4	3	4	0	3	0	4	4	4	4	4	0	0	4	3	4	0	0	0	0	3	4	4	4	4	4	0	4	0	3	0	3	0	0	0	0	0	0	0	0	4	0	4	0	0	0	0	4	0	4	4	3	3	0	3	3	4	3	4	3	4	0	0	3	0	0	0	3	4	3	3	0	0	3	4	0	4	3	3	0	3	0	0	3	4	3	0	0	3	3	0	4	0	0	4	0	3	0	3	3	4	0	4	0	4	3	3	3	0	4	0	0	4	0	0	4	4	3	4	4	4	4	0	3	0	0	0	3	4	0	4	3	3	4	3	4	3	3	0	4	0	3	0	3	3	3	0	0	0	4	4	3	0	4	4	0	4	3	0	3	4	3	0	0	0	0	0	3	0	0	4	0	0	4	0	0	4	3	3	4	3	4	3	0	0	0	4	0	3	3	0	3	4	0	0	0	0	0	0	3	3	3	0	0	0	0	0	3	0	4	0	0	3	4	0	4	0	0	3	0	0	3	0	4	3	3	4	0	0	4	0	4	4	0	4	0	0	0	3	0	4	3	4	4	3	0	4	0	0	0	0	0	0	0	0	0	3	4	3	3	4	0	0	4	0	3	3	3	0	3	0	4	3	3	0	4	3	0	0	3	3	3	3	4	0	0	3	3	0	0	0	0	3	0	0	0	4	4	0	0	0	3	0	0	4	0	0	0	3	0	0	4	0	3	0	3	0	0	3	3	3	0	4	4	0	0	3	0	3	4	4	0	3	3	3	3	4	0	0	4	3	0	3	4	3	3	4	3	0	0	3	3	0	0	0	3	0	4	0	3	0	4	3	4	0	4	0	4	3	3	3	3	3	0	0	4	3	3	0	3	4	4	0	3	0	4	0	3	0	0	0	3	0	3	4	4	0	3	3	0	0	3	0	0	0	0	0	3	0	4	4	3	0	0	0	4	0	0	3	0	0	4	4	3	0	4	0	0	0	3	3	0	3	3	4	0	0	3	3	0	0	0	0	3	4	0	0	3	0	0	0	3	0	3	4	0	4	0	0	4	0	3	4	0	3	0	0	0	4	3	0	3	0	0	3	3	3	4	0	0	0	0	0	0	3	4	0	0	0	0	4	4	0	0	3	0	0	4	0	3	3	4	4	3	3	0	3	4	0	0	0	0	4	0	0	3	3	0	0	0	0	0	3	4	0	0	0	4	3	0	0	3	4	0	0	4	0	0	3	0	3	3	4	0	0	3	0	0	0	0	4	3	4	4	0	4	0	0	3	4	0	0	4	0	0	0	3	0	3	0	0	0	0	3	0	4	3	0	3	4	4	0	4	3	4	0	0	3	3	4	0	4	4	4	4	0	0	0	0	0	0	4	3	0	0	0	0	4	0	3	0	0	4	3	4	0	3	4	0	3	0	0	0	0	0	0	4	0	0	0	3	0	4	4	4	0	0	0	0	3	0	0	4	3	3	0	3	3	3	0	0	4	0	4	3	0	3	0	3	0	3	4	3	3	0	3	4	0	0	0	0	0	3	0	0	3	4	0	0	4	4	0	3	0	4	3	4	0	3	3	4	0	0	3	3	0	0	0	4	0	3	3	3	3	0	4	0	0	4	4	0	3	4	0	0	0	3	3	0	4	0	4	3	0	4	4	0	0	0	4	0	0	4	3	3	0	3	0	3	0	4	3	4	4	0	0	0	0	4	4	3	0	4	0	3	3	4	4	3	0	0	0	0	0	4	4	4	0	0	0	0	0	0	3	0	4	0	3	0	3	3	0	0	4	0	3	3	0	0	0	0	0	0	4	3	3	3	0	4	0	0	0	3	4	0	4	0	0	3	3	0	4	4	0	3	0	0	3	4	0	4	4	0	0	4	4	3	4	4	3	0	0	0	4	0	0	0	3	0	3	4	4	4	0	0	0	3	3	4	0	4	0	0	0	0	4	4	3	0	0	0	0	3	4	0	4	0	3	3	3	0	3	0	0	4	4	3	0	3	0	3	3	3	3	4	0	4	0	3	0	0	0	0	0	0	4	3	0	0	3	0	0	3	3	0	0	4	3	0	0	0	0	4	0	3	4	3	4	4	4	4	3	0	3	4	0	3	3	0	3	0	0	4	0	0	0	0	4	0	0	3	0	0	4	3	0	4	0	0	3	4	4	0	3	0	4	0	0	0	0	3	0	0	4	0	4	4	4	0	0	0	4	4	0	0	0	0	0	3	4	0	0	0	0	4	3	0	0	0	0	3	4	4	3	4	0	3	0	4	0	4	0	0	0	0	0	3	4	3	4	0	0	3	4	4	0	3	4	3	4	0	4	0	0	3	0	0	0	3	0	3	3	0	0	0	0	3	0	0	0	0	0	0	0	0	0	3	4	4	0	0	3	4	0	3	4	4	0	0	0	0	3	4	0	0	0	4	0	4	0	3	0	0	0	0	4	0	4	3	0	0	0	0	4	3	0	0	3	3	3	0	3	3	0	0	0	3	0	0	4	0	3	0	0	0	0	0	0	3	3	3	0	4	0	0	3	0	0	3	3	0	0	4	4	3	0	0	0	3	0	4	0	0	0	4	0	0	0	4	0	4	0	3	0	3	0	0	0	0	3	3	0	0	4	0	4	0	0	0	3	3	0	0	4	3	0	0	0	0	4	0	4	0	0	0	3	0	4	4	0	3	0	4	0	0	4	0	3	0	3	0	0	0	0	0	0	4	3	0	0	0	0	0	0	0	4	0	0	0	3	3	0	4	0	3	0	0	0	3	0	0	4	4	4	4	0	0	0	0	0	4	3	0	3	3	0	4	0	4	3	3	3	4	0	3	0	0	3	0	0	4	0	3	0	4	0	0	0	3	3	3	0	0	3	0	0	0	0	0	3	4	0	0	0	3	0	3	4	3	0	4	0	4	0	4	3	3	3	0	3	0	3	3	0	4	4	0	3	3	4	4	4	4	4	0	3	0	0	0	0	0	0	3	3	0	0	3	0	4	3	0	3	4	0	0	4	0	0	0	0	0	0	0	4	0	3	0	4	0	3	0	4	0	0	0	0	0	0	3	0	0	0	0	4	0	3	0	0	0	3	3	3	0	4	0	4	0	0	0	0	3	3	0	0	0	0	0	0	0	0	0	0	3	0	3	4	3	0	0	3	0	0	0	0	3	0	0	0	3	0	0	4	0	4	3	0	3	0	0	0	0	4	0	0	0	0	0	0	0	3	0	0	0	0	3	3	0	0	0	4	4	0	0	4	0	4	0	3	0	4	0	0	0	4	4	0	0	0	0	3	0	0	0	3	0	0	0	0	0	0	0	0	3	4	3	0	0	0	0	0	0	0	3	0	0	0	0	4	3	0	3	0	3	4	0	0	0	0	3	0	0	0	3	3	4	0	0	0	0	3	4	0	0	3	3	3	0	4	0	4	0	0	4	4	4	0	0	0	0	0	0	4	0	0	0	4	3	4	0	4	4	4	0	0	0	3	0	0	3	0	3	0	0	0	0	3	0	0	0	0	0	3	0	3	4	3	3	0	0	0	0	4	3	0	0	0	0	3	4	3	0	4	0	0	0	0	0	3	0	3	4	4	0	3	3	0	0	0	0	4	0	4	0	0	0	4	3	0	0	4	0	4	4	0	0	4	3	0	0	4	4	0	0	0	3	0	0	0	0	0	0	0	0	0	0	4	3	0	0	0	3	0	0	4	0	4	0	0	3	3	0	0	0	0	0	0	0	0	3	3	0	3	4	0	3	0	0	0	0	0	0	0	3	4	4	0	0	0	0	0	0	0	3	0	0	0	3	0	0	3	0	3	3	0	0	0	0	0	0	0	0	4	0	3	0	0	0	0	0	0	0	3	4	3	0	0	0	0	4	0	3	0	0	0	0	0	0	0	0	0	0	0	3	0	4	0	0	0	0	0	0	0	4	4	4	3	0	3	3	4	0	0	3	3	4	4	0	0	4	0	0	0	4	0	4	4	3	0	0	0	0	0	0	0	0	0	0	0	0	0	3	0	3	0	0	4	3	4	0	4	0	0	0	4	3	0	0	3	0	4	0	3	0	0	0	0	0	4	0	4	0	0	0	3	0	0	3	3	0	0	4	0	0	0	0	4	3	0	0	0	4	0	0	0	4	0	4	0	0	3	4	3	0	0	3	4	0	4	0	0	0	0	0	0	0	0	4	4	0	0	3	0	3	3	0	0	0	0	0	0	0	0	4	0	3	0	0	4	0	0	0	4	0	0	3	0	0	3	0	4	0	0	0	0	0	4	3	3	0	4	3	0	0	3	0	0	0	3	0	0	0	4	0	0	3	3	0	4	0	0	4	3	0	0	4	0	0	4	3	0	0	0	3	0	0	3	4	4	0	0	0	3	0	3	0	0	3	3	0
AU_ABR_8	1	4	3	3	3	3	3	3	3	3	4	3	3	3	3	4	3	3	4	3	3	3	3	3	3	3	3	4	3	3	3	3	3	3	3	3	3	3	3	3	3	4	3	3	3	3	3	3	3	3	3	3	3	3	4	3	3	3	3	3	3	3	3	3	3	3	3	3	3	3	3	3	3	3	4	3	3	3	3	3	3	4	3	3	3	3	3	3	3	3	3	3	3	3	4	3	3	3	3	3	3	4	3	3	3	3	3	3	3	3	3	4	3	3	3	3	3	4	3	4	4	3	3	3	3	3	4	3	4	4	3	4	3	3	3	4	3	4	3	3	3	3	3	3	3	3	3	3	4	3	3	3	3	3	4	3	3	3	3	3	3	3	3	3	3	3	4	3	3	4	3	4	3	3	4	3	3	3	4	3	4	3	3	4	3	3	3	3	3	3	3	3	3	3	4	4	3	3	3	4	3	3	3	3	3	3	3	3	3	3	3	3	3	3	3	4	3	3	3	3	3	3	3	3	3	3	3	3	3	4	4	3	3	3	4	3	3	3	3	3	3	3	4	3	3	3	3	3	3	3	4	3	3	3	3	3	3	3	3	3	3	3	3	3	3	4	3	3	3	3	4	3	3	3	3	3	3	3	3	4	3	3	3	3	3	3	4	3	3	3	3	3	4	3	4	3	4	3	4	4	3	3	3	3	3	3	3	3	3	3	3	3	3	4	3	4	3	3	3	3	3	3	4	3	3	3	3	3	3	3	3	3	3	3	3	3	3	3	3	3	3	3	3	3	3	3	4	3	3	3	3	3	3	3	3	3	3	3	3	4	3	3	3	3	3	3	3	3	4	3	3	3	3	3	3	3	3	3	3	3	3	4	3	3	3	3	3	3	4	4	3	3	3	3	3	3	3	3	3	3	3	3	4	3	3	3	3	4	3	3	3	3	3	3	3	3	3	4	3	3	4	3	3	3	3	3	3	3	3	3	3	3	3	3	4	3	0	3	3	3	4	4	3	3	3	4	3	3	3	3	3	3	4	4	3	3	4	3	4	3	3	3	3	3	3	3	3	3	4	3	3	4	3	3	4	3	3	3	3	3	3	3	3	3	3	3	3	3	4	3	3	3	3	4	3	4	3	4	3	3	4	3	3	3	3	3	3	3	3	3	3	3	3	3	3	3	3	0	3	3	3	3	3	4	3	3	3	3	3	4	3	3	3	3	4	3	3	4	3	3	3	3	4	3	3	3	3	3	4	4	3	3	3	3	4	4	3	3	3	3	3	3	4	3	3	3	3	4	3	4	3	4	3	3	4	0	3	3	3	3	3	3	3	3	4	3	4	4	0	3	3	3	3	3	3	3	4	3	3	3	3	3	3	4	3	4	3	4	3	3	3	3	3	3	3	4	3	4	0	3	3	3	3	3	4	3	3	3	3	3	4	3	3	3	3	3	3	3	3	3	3	4	3	3	3	3	3	3	3	3	4	3	3	4	4	3	3	3	3	3	3	3	3	3	4	3	3	3	3	3	3	3	3	3	3	4	3	3	3	3	3	3	3	3	3	3	4	4	3	4	4	4	4	3	3	3	3	0	3	3	3	3	3	3	0	3	3	3	3	3	4	4	3	4	0	4	3	4	3	3	3	3	3	3	3	3	4	4	3	3	3	3	4	3	4	4	3	4	4	4	4	3	3	4	3	3	3	3	3	3	3	4	3	3	3	3	3	3	3	3	3	3	4	3	4	3	3	4	3	3	3	3	4	3	4	3	3	3	3	3	4	3	3	3	4	3	3	3	3	3	4	3	3	4	3	3	3	3	3	3	3	0	3	3	3	3	3	3	3	3	3	3	3	3	3	3	4	3	4	3	3	4	4	4	3	3	4	0	3	3	3	3	3	3	3	3	3	3	3	3	4	3	3	3	3	3	4	3	3	3	4	4	3	0	3	4	3	4	3	3	3	3	3	3	3	3	4	3	3	3	3	3	3	3	3	3	3	3	4	4	4	3	4	3	3	3	3	4	3	3	3	3	3	3	4	3	4	3	0	3	3	4	3	3	3	3	3	4	4	3	3	4	3	4	3	3	3	3	3	3	3	3	3	4	3	3	3	3	3	3	3	3	3	4	3	3	3	3	3	3	3	3	4	4	0	3	3	3	3	3	3	3	3	3	4	4	4	3	3	0	3	3	4	3	3	3	3	3	3	3	3	0	3	3	3	4	3	3	0	3	3	0	4	3	3	3	4	4	3	3	3	3	3	4	3	3	3	3	3	4	4	3	4	3	3	3	3	3	3	3	3	3	3	3	3	3	3	4	4	3	0	3	4	3	3	3	3	4	3	3	4	3	3	3	3	4	3	3	3	3	3	4	4	4	0	3	3	3	4	3	3	3	3	3	3	3	3	3	3	3	3	3	3	3	0	4	3	4	3	3	4	3	4	4	3	3	3	4	3	3	3	3	3	3	3	3	3	4	3	3	3	3	3	3	3	3	3	3	3	3	3	4	3	3	3	4	3	3	3	3	3	3	4	3	3	3	4	3	3	3	0	3	3	3	3	3	3	3	3	3	3	4	3	3	3	3	4	3	3	3	3	3	3	4	3	3	3	4	3	3	3	4	3	0	3	3	3	3	0	0	3	3	4	3	3	4	4	3	3	0	3	3	3	3	3	3	4	3	3	3	3	4	3	3	3	3	3	3	3	0	3	3	4	4	3	3	3	3	3	3	3	3	3	4	3	3	3	0	4	3	4	3	3	3	3	4	4	3	3	3	3	3	0	3	0	0	3	3	3	4	3	3	3	4	3	4	3	3	4	4	3	3	3	4	3	4	3	3	4	3	3	3	3	4	4	3	4	3	3	4	3	3	3	4	3	3	3	3	4	3	3	3	0	3	3	3	3	3	3	3	3	4	3	3	3	3	4	3	3	4	4	3	3	4	4	3	4	3	3	4	4	4	3	3	3	3	4	3	3	3	3	3	3	3	3	3	3	3	3	3	4	4	3	4	3	3	4	3	3	3	3	4	3	4	4	3	4	4	3	3	3	3	3	3	3	3	3	3	3	3	3	4	4	3	3	3	4	3	3	3	4	3	3	0	3	3	3	3	4	3	3	3	3	0	3	3	3	3	3	3	3	3	4	3	3	3	4	3	3	3	3	3	3	3	3	3	4	3	3	3	4	3	3	3	3	3	3	4	3	3	3	3	3	4	0	0	3	4	3	3	3	3	3	4	3	3	3	3	4	3	4	4	3	3	4	3	3	4	3	3	3	3	4	3	3	3	4	3	0	3	3	3	3	3	3	3	3	0	0	3	0	3	3	0	3	3	4	3	3	3	3	3	3	0	3	3	3	3	3	3	3	3	3	3	3	3	4	3	4	3	4	3	3	4	3	4	3	3	3	4	3	3	3	3	3	3	3	3	4	3	3	3	3	3	3	3	4	3	3	3	3	0	3	3	4	3	3	4	3	3	3	3	3	3	3	3	3	4	0	3	3	3	3	3	4	4	3	3	3	3	3	0	3	3	4	4	3	4	3	4	3	4	3	3	3	3	3	3	4	3	3	3	3	3	3	4	4	3	3	3	3	3	3	3	4	0	3	3	3	3	4	4	3	3	3	4	3	3	4	3	3	3	3	3	3	4	3	3	3	3	4	3	3	4	3	0	3	3	4	3	3	0	3	0	3	0	4	4	3	3	3	3	3	3	4	4	3	4	3	3	3	3	4	4	3	3	3	3	4	3	4	3	3	3	4	0	3	3	3	3	3	3	3	3	4	3	3	3	0	3	4	3	3	3	3	3	4	3	3	3	3	3	4	3	0	4	3	3	3	3	3	3	4	0	3	3	3	3	3	3	3	3	3	3	3	3	4	3	3	3	0	4	0	3	3	4	3	3	3	0	4	4	3	3	3	3	3	3	4	0	3	3	3	3	4	0	4	3	3	4	4	3	0	4	3	3	0	3	3	3	3	3	3	3	3	3	3	3	3	0	3	4	3	3	4	0	4	3	3	3	3	3	3	3	3	3	4	3	3	0	3	4	3	3	3	4	3	3	3	0	4	3	3	3	3	3	3	4	3	3	3	3	3	3	3	3	3	4	3	0	3	3	0	3	3	3	3	3	3	3	4	3	3	3	0	4	3	3	0	3	0	0	3	3	3	3	3	3	3	3	3	4	4	4	4	3	3	0	3	0	4	3	3	4	3	4	3	4	3	3	3	3	3	3	3	4	3	3	3	3	3	4	3	4	3	0	3	4	4	3	3	4	3	3	4	3	0	3	3	3	4	3	3	0	3	3	3	3	3	3	3	4	4	4	3	3	4	4	3	3	3	4	4	0	0	4	3	3	3	3	3	3	3	3	4	3	3	4	0	3	3	4	4	0	3	3	0	3	3	3	4	3	3	3	3	3	3	4	3	3	3	3	3	3	3	3	3	3	3	3	4	4	0	3	3	0	0	3	3	0	3	3	3	3	3	4	3	3	3	3	3	3	4	3	4	3	3	3	3	3	4	4	3	3	3	3	0	4	3	3	3	3	0	3	0	0	3	3	3	3	3	3	0	4	3	0	0	3	3	0	3	4	4	3	3	0	3	3	4	3	3	3	3	4	4	3	3	3	3	4	3	4	3	3	3	3	3	4	3	4	3	3	3	0	3	4	4	4	0	3	3	3	3	3	3	3	3	3	3	3	3	3	3	0	3	3	3	3	3	0	4	4	4	3	4	4	3	3	3	3	4	3	3	0	3	3	3	3	3	3	3	4	4	4	4	4	3	3	3	0	0	3	3	0	4	3	3	3	3	3	3	3	3	4	3	4	0	4	4	3	3	3	0	3	4	4	4	3	4	3	3	3	4	3	4	3	3	3	3	0	3	4	3	3	3	3	3	3	3	0	3	3	0	3	3	3	4	0	3	3	3	4	3	3	3	3	3	3	4	4	3	3	3	3	3	3	3	3	3	3	4	3	3	3	3	0	4	0	0	3	3	4	3	3	3	3	3	3	3	3	4	3	4	3	3	3	3	4	3	0	4	3	3	0	3	3	3	4	4	3	3	3	4	3	3	3	3	4	4	3	0	3	4	3	0	3	3	3	3	0	3	3	4	3	3	3	0	3	4	4	3	3	4	4	4	3	4	3	0	3	3	3	3	3	3	3	4	3	3	3	0	3	3	3	0	4	3	4	4	3	3	3	4	3	3	4	3	3	3	3	0	4	4	3	3	3	3	3	3	4	3	3	3	4	3	4	0	4	0	3	0	3	0	3	3	3	4	3	3	3	3	3	3	3	3	3	4	3	3	3	4	0	3	3	3	3	3	0	3	4	0	3	4	3	3	3	3	0	3	3	4	3	4	0	4	3	4	0	0	0	3	3	3	4	3	3	3	3	4	3	3	3	4	4	3	3	3	4	0	4	3	0	0	3	3	4	4	4	3	3	3	3	3	3	3	0	3	4	3	3	3	4	3	4	4	0	3	3	4	3	3	3	3	3	3	3	0	4	3	3	3	3	3	3	3	4	3	3	3	0	0	3	3	3	3	0	3	3	3	0	3	3	3	4	4	3	3	3	4	3	4	3	3	3	3	3	3	3	3	3	3	3	3	3	4	3	3	0	3	3	3	3	3	4	4	3	3	3	3	0	4	4	3	3	4	4	3	3	3	3	3	4	3	3	3	3	3	3	4	3	3	0	3	3	3	3	3	3	4	0	3	4	3	3	0	3	3	0	4	3	3	0	3	3	3	0	0	4	3	3	4	3	3	3	3	4	4	3	3	3	0	3	3	3	3	3	3	4	3	3	3	3	3	0	3	3	4	0	3	3	3	3	3	0	0	3	3	3	4	0	4	3	3	3	0	3	0	0	4	3	3	3	4	3	0	3	3	3	3	3	0	3	3	3	4	3	3	4	3	4	3	3	3	3	3	3	4	4	3	3	4	0	3	3	3	3	3	3	3	3	4	3	4	3	3	4	0	4	3	3	4	3	0	3	4	3	3	4	3	4	3	3	3	3	3	3	3	4	4	3	3	3	4	4	4	3	3	3	4	4	3	0	3	3	3	4	3	3	3	3	3	3	0	4	4	4	3	3	3	4	3	4	3	3	3	4	3	3	0	4	4	3	0	4	3	3	0	0	3	4	3	3	3	0	3	3	3	0	3	3	4	4	3	3	3	3	3	3	3	3	3	3	4	3	4	3	3	3	4	0	4	3	0	3	3	3	3	3	4	3	4	0	3	3	3	3	3	3	3	3	4	3	3	3	3	3	3	3	4	3	4	3	3	3	4	3	4	3	3	3	3	3	4	0	3	3	3	3	4	4	3	3	4	4	4	3	3	0	3	4	3	3	3	4	0	4	4	3	4	3	3	4	3	3	3	4	3	4	4	3	3	3	3	3	0	3	3	4	3	3	0	4	0	3	3	3	3	3	3	3	3	3	3	4	0	3	4	4	3	4	0	3	4	4	3	3	3	3	3	0	3	3	3	3	4	3	3	3	3	3	3	3	3	3	4	4	0	3	3	3	3	4	4	3	3	4	3	0	3	3	0	3	4	3	4	0	3	4	3	4	3	4	3	4	3	3	3	3	3	3	3	3	4	3	3	3	3	4	3	4	4	3	4	4	3	4	3	4	0	3	3	3	3	4	3	3	3	4	3	0	3	3	0	0	0	3	3	4	3	4	3	3	4	4	3	3	0	4	4	3	3	3	3	3	4	3	3	3	3	3	3	3	3	0	0	4	4	3	3	3	3	3	3	3	4	4	0	3	3	3	3	3	3	3	4	4	3	3	3	3	3	3	4	3	0	3	3	3	0	3	4	3	3	3	0	3	3	4	3	3	4	4	4	0	3	0	3	3	3	4	3	0	3	3	0	3	3	3	3	4	0	0	3	3	4	4	3	3	4	3	3	3	4	0	4	3	3	4	3	3	4	3	3	4	3	3	3	3	3	3	3	3	3	3	3	0	3	0	3	4	0	4	4	4	0	3	0	3	3	0	3	3	3	3	3	3	3	3	4	3	3	3	3	4	0	3	3	3	4	3	3	3	3	3	3	3	0	0	3	4	3	0	0	4	3	4	0	4	3	3	3	4	3	3	3	3	3	0	4	3	3	4	3	3	3	3	3	4	3	4	4	4	3	3	3	3	4	4	3	3	3	3	3	3	4	3	4	0	0	4	3	3	3	4	3	3	3	3	3	3	4	0	3	4	4	3	3	4	3	3	4	3	3	0	4	3	3	0	3	3	3	3	3	3	3	3	3	3	3	4	3	3	3	3	3	3	3	4	4	3	3	3	3	4	3	0	3	3	0	4	4	3	0	4	3	4	3	3	4	4	3	3	4	3	4	0	0	3	0	4	3	0	3	3	0	3	3	3	0	3	4	3	4	3	0	3	3	3	3	4	3	4	3	3	3	3	3	4	3	3	3	4	0	0	4	0	4	3	0	3	3	3	3	4	0	4	3	3	4	3	0	3	0	4	3	4	3	3	3	3	3	0	0	3	4	3	3	3	3	0	0	4	4	4	3	0	4	3	3	4	3	0	3	3	4	3	3	3	3	4	3	4	4	3	3	3	4	0	4	4	3	3	3	0	3	3	3	3	4	4	3	4	3	3	0	0	3	4	4	4	3	0	3	3	3	3	3	4	3	3	0	4	0	4	3	3	3	3	0	3	3	3	4	0	3	3	3	3	4	0	3	3	3	0	0	3	3	3	3	0	0	3	0	4	3	3	0	3	4	4	3	3	0	3	3	0	3	3	4	3	3	0	0	3	3	3	4	0	4	0	0	3	3	0	4	3	3	3	0	4	3	3	3	3	3	0	3	3	4	0	3	0	0	3	0	3	0	3	0	3	3	3	3	4	4	3	3	3	0	3	3	4	3	0	3	0	3	3	3	0	0	4	3	0	3	3	3	3	3	3	3	0	4	0	3	3	3	3	4	0	3	3	3	4	0	3	4	0	3	3	3	0	3	3	3	3	4	4	3	3	3	3	3	4	3	3	0	3	4	0	3	3	3	4	3	3	3	3	3	0	3	4	4	3	3	4	4	0	3	4	0	3	0	3	4	0	3	3	4	4	0	0	3	3	3	4	3	3	3	4	4	3	3	3	3	3	4	3	4	3	3	0	4	3	4	3	3	0	3	4	3	0	0	0	4	3	3	3	3	0	3	4	3	3	3	4	3	3	3	4	3	3	3	4	3	3	3	3	0	0	4	3	4	0	3	4	3	3	4	4	3	4	0	3	3	3	4	3	0	3	3	4	4	3	3	0	3	3	3	3	3	4	3	0	4	4	0	3	0	3	3	4	3	3	3	3	3	3	0	4	3	3	4	3	4	0	3	3	0	4	3	3	3	4	3	3	4	3	3	0	4	3	0	3	3	4	3	3	4	0	3	3	0	0	3	0	3	0	3	3	3	4	0	4	4	3	0	4	0	3	3	0	0	3	0	3	0	3	3	3	3	3	3	0	3	3	0	3	4	3	3	4	3	3	3	3	0	4	4	4	3	3	3	4	4	4	3	3	3	4	4	3	4	3	3	3	3	4	3	3	3	3	3	3	4	3	3	4	3	3	4	4	3	4	0	3	4	3	0	3	0	0	3	3	0	3	3	3	4	3	0	0	4	4	4	0	3	3	3	3	0	3	0	3	3	3	3	4	0	4	3	4	3	3	0	3	3	3	3	4	3	3	3	3	4	0	3	3	3	3	3	4	3	3	0	3	3	4	3	0	3	3	3	4	3	0	0	0	3	4	3	3	4	0	3	4	4	4	0	0	4	3	4	4	4	3	3	3	4	4	3	4	4	4	3	4	0	3	3	3	3	4	3	4	0	4	3	3	4	4	4	0	3	3	4	4	3	3	3	3	3	4	4	3	3	3	3	4	3	4	0	3	4	3	3	3	4	3	0	4	3	3	4	0	4	3	3	4	3	3	3	3	4	4	4	4	3	4	3	3	3	3	3	3	3	4	4	3	4	4	3	4	3	3	4	4	4	3	3	0	3	3	3	3	3	0	3	0	4	0	3	0	3	3	0	3	0	4	0	4	3	0	3	3	3	4	3	4	0	3	0	3	0	4	0	4	3	3	3	3	4	0	0	3	0	4	3	3	3	0	3	3	4	3	3	4	4	4	3	0	3	4	0	4	3	3	4	3	3	4	0	4	0	3	0	3	3	3	3	3	0	3	3	3	3	3	3	3	0	0	3	0	3	3	3	3	4	4	3	0	3	3	0	3	4	0	3	3	3	3	3	3	3	3	3	3	3	0	0	3	3	3	4	4	3	0	3	3	0	3	4	4	3	3	0	0	4	3	0	4	3	0	3	0	4	4	0	4	4	0	0	0	3	3	0	3	3	3	3	3	3	3	3	0	3	0	0	3	4	3	0	3	3	4	3	4	3	4	4	3	0	3	3	3	0	3	0	4	3	4	4	3	0	3	0	3	4	3	3	0	3	3	4	3	3	4	3	0	4	3	4	0	4	0	3	0	3	3	3	3	3	3	3	3	3	3	0	4	0	3	3	3	0	3	3	3	3	0	3	3	4	0	3	0	4	3	4	3	4	3	3	3	4	3	3	4	3	4	3	0	3	3	3	3	0	3	4	3	3	4	0	3	4	4	3	0	3	4	3	3	4	4	4	4	0	3	3	3	3	3	0	4	0	3	3	3	0	3	3	3	3	3	3	3	3	4	4	3	3	3	0	3	3	3	4	3	4	3	3	3	3	3	0	3	4	4	3	0	4	3	4	0	3	3	4	3	3	3	3	3	3	0	3	3	4	3	3	3	3	4	4	0	4	3	3	3	3	0	0	0	3	3	3	4	3	3	3	3	3	4	3	4	0	3	4	0	0	0	3	3	0	4	3	0	3	4	3	0	0	3	3	3	0	3	4	4	0	4	3	3	3	3	3	4	3	0	3	3	3	3	4	0	0	0	0	3	3	3	0	3	3	0	3	3	3	3	0	0	4	3	3	3	3	3	3	3	0	3	0	0	4	3	3	3	3	3	4	3	3	0	3	0	4	0	3	4	3	4	0	0	3	0	4	3	3	0	3	0	0	3	4	3	0	3	3	3	0	0	3	3	3	3	3	3	3	3	3	0	0	0	3	4	4	0	0	3	4	3	0	3	4	3	0	3	3	3	3	3	3	3	0	0	4	4	3	4	3	3	4	0	0	3	3	0	3	4	3	4	3	3	4	3	3	4	4	0	3	4	4	4	4	3	4	0	3	0	4	0	3	0	3	3	4	0	0	3	4	3	4	3	0	3	3	0	3	4	3	3	3	4	3	4	3	3	3	3	0	4	3	3	3	3	0	3	3	3	3	3	4	3	0	4	3	0	4	4	4	0	3	3	3	3	0	0	0	4	4	0	3	4	0	4	0	0	3	0	3	3	0	4	4	3	3	3	3	4	4	0	4	0	3	4	4	3	0	0	4	0	0	3	0	3	0	0	3	3	4	3	3	4	0	3	4	3	4	4	3	3	3	3	4	4	3	3	3	0	4	0	3	3	3	3	0	0	3	0	4	3	3	0	3	0	0	0	3	0	3	4	0	3	4	4	4	4	4	4	3	3	3	0	0	0	0	4	4	3	3	0	0	3	3	4	3	3	4	3	4	4	3	3	4	0	4	3	3	3	3	3	3	0	4	4	3	3	4	3	3	3	4	0	3	3	0	3	0	3	0	3	3	4	0	4	3	4	0	0	3	0	0	4	3	0	3	4	0	3	4	4	4	0	0	3	0	4	3	0	3	3	0	3	4	3	0	3	4	4	0	3	3	0	3	4	3	0	3	3	3	3	4	4	3	0	4	0	0	0	0	3	4	0	3	4	3	4	3	3	3	3	3	4	3	0	4	4	4	0	4	0	3	3	3	4	3	3	3	0	4	3	3	3	3	0	0	3	3	3	3	0	0	3	3	3	4	3	0	3	4	4	0	3	0	3	4	0	4	4	3	3	4	0	4	0	4	0	3	3	3	0	4	3	3	3	3	0	3	0	3	4	3	3	4	4	3	3	3	3	3	3	0	4	3	4	4	3	3	3	0	4	3	3	3	3	3	3	3	4	3	3	3	0	0	4	4	3	4	3	3	4	0	4	3	3	3	0	3	3	0	0	0	3	0	0	4	0	4	0	3	0	3	3	3	0	3	4	4	4	3	3	3	3	3	4	3	3	0	3	3	0	4	0	3	3	0	3	0	0	0	4	0	0	4	4	0	0	3	3	0	4	3	4	3	3	3	0	4	4	3	3	0	3	3	3	3	0	4	4	3	4	3	3	3	0	3	4	3	0	4	0	3	4	3	0	0	3	4	4	4	3	4	4	0	4	0	0	0	0	0	3	0	3	3	3	3	0	3	4	4	3	3	3	0	4	3	4	3	3	0	3	3	3	0	3	0	4	0	3	4	4	4	4	4	4	3	3	3	4	3	3	3	3	3	0	3	0	3	3	3	0	3	0	3	4	3	3	4	4	3	0	4	4	3	3	3	3	4	0	4	0	3	4	0	4	4	4	0	0	3	4	0	0	3	4	3	0	3	0	4	3	4	4	4	3	3	3	4	3	4	3	4	4	0	4	3	3	4	4	3	3	3	0	4	4	3	0	3	3	4	4	3	4	3	3	3	0	3	3	3	3	0	0	0	3	3	3	4	0	3	0	0	0	0	4	4	3	3	4	4	3	3	3	3	3	0	3	3	3	3	0	0	0	0	3	4	3	0	3	0	4	3	4	3	3	3	0	3	0	3	3	0	0	0	0	3	4	3	3	3	4	0	3	3	4	4	0	4	3	3	3	0	4	0	0	3	3	4	4	3	4	3	0	0	3	3	3	4	0	3	3	4	0	3	3	0	0	0	3	3	0	4	3	0	0	3	3	3	4	3	3	0	4	0	3	4	3	3	4	4	0	3	3	0	4	3	0	4	3	0	0	4	0	4	4	3	0	0	3	0	4	4	4	3	3	3	0	0	3	3	3	3	4	3	4	3	0	0	0	3	0	0	3	3	3	0	4	3	0	3	3	3	0	4	0	3	3	0	3	4	3	0	3	3	0	0	0	3	3	0	3	4	0	0	3	0	3	0	3	0	3	3	0	3	0	3	3	4	3	4	0	0	0	4	0	3	0	0	0	4	3	3	4	0	3	0	0	4	4	0	4	3	3	3	0	4	0	0	4	4	0	4	3	3	4	0	0	3	3	3	4	4	3	3	3	4	4	3	4	0	3	0	0	4	3	3	3	0	3	3	4	4	4	0	4	3	3	0	3	0	0	0	4	4	3	3	3	3	3	3	3	4	0	4	4	0	0	0	3	0	3	3	4	4	0	4	0	3	4	3	0	4	3	4	3	4	4	0	4	4	3	3	0	3	3	3	0	3	3	3	3	0	3	3	4	4	3	3	3	0	3	0	3	3	4	3	0	4	4	0	0	3	4	3	3	3	4	3	3	3	4	4	0	4	4	0	4	3	4	3	4	0	3	3	4	3	3	3	3	3	0	3	3	4	3	4	0	3	0	0	3	0	3	3	0	0	4	0	3	0	3	3	4	3	4	4	4	4	0	0	0	3	3	3	4	4	3	3	0	0	4	3	4	3	0	3	0	3	3	3	3	4	3	3	0	4	0	3	4	0	0	4	3	0	0	4	3	4	0	3	0	4	3	4	4	3	0	3	0	3	0	0	0	3	3	3	3	0	0	4	3	4	4	3	3	3	4	3	4	3	3	0	0	3	4	4	3	4	4	3	0	4	3	4	4	4	0	3	4	3	3	3	4	3	3	3	3	3	3	4	0	3	4	4	3	3	0	4	3	3	0	3	3	3	4	3	3	0	0	3	3	3	3	0	0	0	3	4	0	3	3	3	3	0	3	3	0	0	3	4	3	4	3	3	0	3	0	4	3	3	3	0	3	3	3	0	0	0	3	4	4	3	3	4	0	3	0	4	0	3	3	3	3	4	3	4	4	3	3	4	0	0	4	0	4	3	4	3	3	3	4	3	4	4	0	3	4	3	0	0	3	4	4	0	0	3	0	4	3	3	3	3	4	0	3	0	4	3	0	0	0	4	3	3	3	0	3	0	3	4	0	3	4	0	4	3	3	3	3	0	3	0	3	4	3	0	0	3	0	3	3	4	3	3	0	0	3	4	0	0	4	4	4	3	3	3	0	4	3	3	4	4	3	4	0	0	3	0	4	0	0	0	3	3	0	0	4	3	4	3	4	3	3	0	4	3	3	3	0	4	0	0	0	0	0	3	4	4	3	0	4	3	3	4	4	0	3	4	3	3	4	0	3	3	3	3	0	0	4	4	4	4	4	3	3	0	4	4	4	3	0	3	3	3	3	3	4	0	0	4	0	0	3	4	4	0	0	3	4	0	3	4	3	4	0	0	3	3	0	3	0	3	3	4	3	3	3	3	3	3	0	3	3	0	0	4	3	0	3	3	4	0	4	3	0	0	3	0	4	0	3	0	4	3	4	0	0	4	0	3	3	4	4	0	3	0	3	3	3	0	3	4	0	3	3	0	3	3	3	4	3	4	3	3	3	3	0	0	3	0	3	4	3	3	3	0	4	4	3	3	0	4	3	4	3	4	0	0	4	0	0	4	0	4	0	0	3	4	4	3	3	4	0	3	3	0	3	0	0	0	3	0	0	0	0	0	4	0	4	3	3	4	4	0	0	3	3	3	3	4	0	3	4	4	0	0	0	4	0	0	3	0	0	3	0	3	3	0	3	0	3	3	0	3	3	3	0	3	0	4	4	0	4	3	0	3	4	3	3	3	4	3	3	0	0	3	3	4	0	0	3	3	0	4	3	3	3	0	3	3	0	4	0	0	3	4	0	4	0	3	4	4	3	0	4	3	4	4	4	3	3	0	3	4	0	4	0	3	3	3	3	3	3	4	3	3	3	3	3	3	4	3	4	3	0	3	3	0	3	3	3	0	4	0	4	4	0	3	4	0	0	4	4	4	0	3	4	3	0	0	0	4	3	0	4	0	0	3	3	0	3	0	3	4	0	0	4	0	3	4	4	3	0	3	0	4	4	4	4	4	0	4	0	3	0	0	4	4	3	0	3	4	3	4	0	0	3	3	0	0	3	0	0	0	0	4	4	3	4	3	0	0	0	4	3	3	3	0	0	0	3	4	3	4	3	0	3	0	4	3	3	4	0	3	3	0	0	4	3	4	3	0	3	3	3	3	3	4	3	0	0	4	0	3	4	0	0	4	3	3	4	4	0	3	3	3	3	3	3	0	0	0	3	0	0	3	3	0	0	4	4	3	0	3	3	3	3	0	3	0	0	0	0	4	0	3	0	4	4	0	0	3	3	0	4	0	3	3	4	4	0	3	4	0	0	3	4	0	3	4	4	3	0	4	3	3	3	4	0	0	3	0	3	3	0	0	0	3	4	3	3	4	3	4	0	0	3	3	0	0	0	0	4	0	3	4	4	4	4	4	0	0	4	3	3	0	3	0	0	0	0	0	4	0	0	3	4	4	0	4	3	4	3	3	3	0	4	0	0	0	3	3	3	0	0	4	3	4	0	3	4	4	3	0	3	0	4	3	3	0	4	0	3	3	4	3	4	0	4	3	4	4	4	0	4	0	0	0	4	0	4	4	4	4	0	4	0	0	3	0	3	0	4	3	0	0	3	0	0	0	3	3	3	3	4	0	3	3	0	0	3	0	3	0	0	4	0	0	0	4	4	0	3	0	3	0	0	3	4	0	4	0	3	3	4	3	3	3	0	0	4	4	3	4	0	4	0	0	3	0	0	3	3	0	4	3	3	0	3	4	0	3	3	4	0	4	0	0	3	3	3	3	4	3	3	4	0	0	0	0	3	4	3	4	4	3	4	0	4	4	4	3	0	3	4	0	4	0	4	0	3	4	0	0	4	0	4	0	0	0	3	3	3	4	0	0	3	3	4	4	0	0	3	4	0	0	4	0	0	3	3	0	4	0	0	0	0	4	3	0	3	0	0	3	0	0	0	3	4	4	3	0	3	0	3	4	0	3	4	3	0	3	0	4	3	3	3	0	0	0	3	3	3	3	3	4	3	3	0	0	0	4	4	0	4	0	0	3	4	0	4	0	3	4	3	0	3	0	4	3	3	0	3	3	3	3	4	4	0	4	0	3	0	3	0	0	0	0	3	4	3	4	0	0	4	0	3	0	0	3	3	3	3	4	4	0	0	3	0	3	0	0	0	0	0	0	3	3	0	0	4	0	3	4	0	3	4	0	0	3	0	3	4	3	0	4	4	3	0	0	3	0	3	3	0	4	0	0	3	4	3	4	4	4	3	3	0	4	4	0	4	4	0	3	4	4	0	3	0	3	3	0	0	3	3	3	0	0	3	0	3	3	0	0	3	3	3	0	3	0	3	3	3	4	0	4	0	3	4	0	4	0	0	0	4	3	4	0	4	3	0	0	0	0	3	3	4	3	4	4	4	3	3	3	3	3	0	0	0	0	0	4	0	4	4	4	0	3	4	0	3	3	3	3	4	4	0	4	4	4	0	0	3	3	3	3	3	0	0	3	4	3	4	3	0	3	0	3	0	4	3	0	4	3	3	0	4	0	4	0	3	4	3	0	0	0	0	3	0	3	3	3	0	0	0	4	4	3	0	4	0	4	3	3	0	4	0	4	4	4	3	0	0	0	3	3	3	4	3	3	3	0	4	3	0	0	3	0	3	0	4	0	0	0	4	0	3	4	0	4	3	3	4	3	0	0	3	3	0	0	4	0	4	3	4	3	0	3	3	3	4	3	4	0	3	0	4	3	3	0	3	3	0	0	3	3	0	3	0	3	0	0	0	0	0	0	4	4	3	0	3	3	0	0	0	0	3	3	0	0	0	4	0	3	3	4	3	0	0	0	3	3	3	0	0	4	0	3	0	0	3	0	0	3	4	0	4	4	3	3	4	4	0	4	4	0	4	0	0	3	0	0	4	3	3	3	0	3	0	4	3	3	3	0	3	4	3	3	4	3	0	4	0	4	4	0	3	3	3	3	0	0	4	0	0	3	3	0	3	0	0	4	0	0	3	0	0	0	3	0	4	3	4	3	0	3	4	3	4	4	3	4	3	3	3	0	3	4	4	4	0	0	3	4	0	0	0	4	0	3	0	0	4	3	4	4	0	3	0	4	3	0	3	4	3	0	0	3	0	0	4	3	0	0	0	0	0	4	0	3	4	0	3	4	3	0	0	0	4	0	0	3	0	0	3	3	4	0	3	3	3	0	0	0	4	0	3	3	4	4	3	3	0	0	0	4	0	3	0	3	3	4	0	0	3	4	3	3	0	4	4	0	3	0	0	0	3	0	3	3	3	3	3	3	0	0	0	3	3	4	3	4	4	0	3	0	0	0	4	0	3	0	0	4	3	0	3	0	0	4	3	4	4	3	0	3	3	3	3	3	4	3	3	3	0	4	3	3	4	0	0	3	4	3	0	3	4	4	3	3	3	0	3	0	0	4	0	3	0	0	0	3	3	4	0	0	0	3	0	0	3	4	4	0	4	3	0	3	0	3	4	0	0	0	4	3	4	0	3	0	0	3	4	4	0	0	3	4	3	3	3	4	0	0	3	0	0	0	4	4	0	4	0	3	4	0	4	0	3	0	0	0	0	4	0	4	0	3	4	0	3	0	3	0	4	0	4	0	3	0	3	3	4	0	3	0	0	4	3	3	4	3	0	3	3	0	4	0	3	3	0	3	4	3	0	3	0	0	0	0	3	4	4	0	0	0	4	4	4	3	4	3	0	4	3	0	0	0	3	3	4	0	3	4	3	0	0	3	0	3	4	3	3	4	3	0	0	4	0	4	4	0	0	4	0	0	3	0	3	0	4	3	0	3	0	3	3	0	3	0	0	0	3	0	0	4	3	0	0	3	3	3	4	4	3	0	0	0	0	3	0	3	4	3	3	0	3	3	0	3	4	0	3	0	0	0	3	0	0	4	4	0	3	3	4	0	0	3	4	3	0	0	0	3	4	3	3	0	4	0	0	3	3	0	3	3	4	0	0	0	4	0	4	0	3	3	4	4	4	4	0	0	0	4	3	0	4	0	3	0	3	0	4	0	4	3	3	0	3	0	0	0	0	3	3	3	0	4	0	3	3	0	3	0	0	4	0	3	3	3	0	0	4	4	0	3	3	3	4	0	3	0	0	3	0	0	4	0	4	3	3	0	3	3	0	3	4	3	0	3	0	3	0	4	0	3	3	0	3	4	0	0	4	0	0	3	0	0	0	0	0	3	4	4	0	0	0	4	0	4	0	0	4	0	4	3	0	0	3	0	0	0	3	0	3	3	0	4	0	3	4	3	3	3	0	0	3	0	0	4	3	3	0	3	4	0	0	4	3	4	3	3	3	3	4	4	4	3	0	3	4	0	0	3	3	3	0	4	0	0	4	0	4	0	0	0	4	3	0	0	3	0	0	0	0	4	0	0	0	0	4	0	0	3	0	0	4	3	4	4	0	3	0	3	3	4	0	4	3	4	3	4	3	3	0	0	3	4	0	4	0	4	3	0	0	4	3	4	0	0	4	0	0	4	0	3	3	0	4	4	4	0	3	4	0	0	0	3	3	0	0	4	0	4	3	3	0	0	4	0	0	0	4	0	0	3	3	4	4	4	4	3	0	0	0	4	0	3	4	4	3	4	0	3	4	3	3	4	4	3	0	0	0	3	3	0	0	3	4	4	3	3	4	0	0	3	0	3	0	0	3	4	0	3	3	3	3	0	0	3	3	0	0	3	0	4	3	0	0	4	0	3	3	0	0	0	0	0	3	0	3	0	0	0	0	0	3	4	0	0	0	0	3	4	0	0	0	0	4	0	4	0	4	0	4	0	3	3	0	0	3	0	0	0	3	0	3	0	4	0	4	4	0	0	4	0	0	3	3	3	3	0	4	3	3	0	3	4	0	4	4	4	4	4	3	0	0	0	3	4	0	0	0	3	0	3	0	3	0	4	0	3	3	3	4	0	0	3	3	3	0	3	4	0	0	0	3	0	3	3	0	0	0	0	4	0	4	0	0	3	3	4	3	4	4	0	4	0	3	0	3	3	0	0	3	0	4	4	0	0	4	0	4	0	0	0	0	3	4	3	3	3	0	0	0	0	0	4	4	3	0	3	0	0	4	4	0	0	0	3	3	4	3	3	3	3	0	0	3	0	0	3	4	0	4	3	4	3	0	4	3	0	3	3	4	0	0	0	3	4	0	3	3	4	4	3	0	0	0	3	0	3	3	0	4	0	3	3	0	4	0	0	3	3	0	4	0	4	4	4	3	0	0	4	4	3	3	0	0	4	0	4	3	0	0	0	0	3	0	3	4	3	3	4	3	4	3	3	0	0	3	4	0	0	4	4	0	4	0	0	3	4	3	4	0	0	4	0	4	0	3	3	0	3	4	3	0	0	0	0	0	0	3	0	0	0	0	0	4	0	0	4	0	3	4	3	0	3	4	4	0	0	0	0	4	3	4	0	0	3	4	0	0	3	0	3	4	0	4	0	0	0	3	3	3	0	3	3	0	4	0	0	4	4	0	0	0	0	3	0	4	4	0	3	0	0	0	0	3	0	3	4	0	0	3	0	4	3	0	4	0	0	4	0	4	4	4	0	0	0	3	4	0	4	3	3	4	0	0	0	0	3	0	3	4	4	0	3	0	4	3	0	3	3	4	0	3	0	4	0	0	0	0	4	4	0	3	0	0	4	4	0	3	0	0	4	0	3	0	3	0	4	0	4	0	3	4	4	0	3	3	4	0	0	0	4	4	0	0	0	0	0	0	0	0	0	0	0	0	0	3	4	4	3	0	0	0	3	0	4	3	0	0	0	0	0	0	3	0	0	4	0	4	3	3	0	4	0	3	0	0	0	0	4	0	0	3	0	4	4	0	0	0	0	0	4	3	0	0	4	4	0	3	0	4	0	0	0	4	0	3	3	3	3	4	3	0	0	3	0	3	0	3	0	0	3	0	0	4	0	0	0	3	4	0	0	0	0	0	3	4	3	3	3	0	3	4	3	0	4	0	4	0	0	3	4	0	0	4	3	0	0	4	0	3	0	3	0	0	3	0	3	4	4	0	4	0	4	0	4	0	0	0	0	3	0	3	0	3	3	0	3	4	0	0	3	0	3	3	0	0	0	0	0	0	0	0	4	0	0	0	3	0	0	3	3	0	0	3	0	4	4	0	3	3	0	0	4	0	4	4	3	3	4	4	3	0	4	0	0	0	4	4	0	0	3	3	4	3	3	0	4	3	3	0	0	3	4	0	0	0	0	0	0	0	4	0	0	0	0	0	0	0	0	0	0	3	3	3	3	0	4	0	4	0	3	0	3	0	0	0	0	3	0	0	4	0	3	3	3	0	3	0	0	4	0	4	3	4	0	4	3	0	0	3	4	3	4	0	0	0	0	0	0	0	3	4	3	4	4	3	0	0	0	3	0	0	0	3	3	3	0	3	0	3	3	0	4	3	3	0	4	4	0	3	4	0	0	0	4	4	4	3	4	0	4	3	4	0	4	0	0	0	0	3	3	4	0	3	4	4	4	0	3	3	4	0	3	0	0	4	4	0	4	3	0	3	0	0	0	0	4	0	0	0	3	4	4	0	4	0	3	0	4	3	3	0	3	3	3	0	3	0	0	0	3	4	0	4	4	0	4	0	0	0	0	3	0	0	0	0	0	3	0	0	0	3	3	0	3	0	4	0	0	0	3	0	4	0	0	3	0	0	3	4	4	0	0	3	3	0	0	0	0	4	4	0	0	0	0	0	0	3	0	3	4	0	0	0	3	3	3	4	3	0	0	3	0	0	3	3	0	0	3	0	0	0	0	4	0	0	0	3	0	0	0	3	0	0	0	3	0	0	0	3	0	0	0	0	4	4	0	4	0	0	0	4	3	3	0	0	0	3	0	3	4	0	3	0	4	0	3	4	0	0	0	0	0	3	3	0	4	0	3	0	0	0	3	3	0	0	3	0	0	0	0	0	0	0	0	3	0	0	0	0	3	0	0	3	3	0	4	4	0	4	0	0	0	3	0	0	3	0	0	0	0	0	4	4	4	0	3	0	0	4	3	4	0	3	3	0	0	0	3	0	0	3	3	0	3	0	0	4	0	0	4	4	0	4	3	3	0	0	3	0	4	0	3	0	3	3	4	4	0	4	0	0	4	4	0	0	3	0	0	3	0	0	3	3	0	0	4	0	0	0	0	0	0	3	4	3	3	0	0	4	3	4	0	0	4	0	0	0	4	0	3	3	3	3	0	0	3	3	0	4	0	3	0	4	0	0	3	4	4	3	0	0	3	0	0	3	0	0	0	0	3	3	0	3	0	0	0	4	4	4	0	0	0	0	0	3	0	0	0	0	3	4	0	3	0	0	0	4	0	0	0	0	3	0	0	3	0	0	0	3	0	0	0	0	0	0	3	0	0	0	0	4	0	0	3	0	0	0	0	0	4	0	3	0	3	3	3	0	0	4	0	0	0	3	0	0	3	0	3	3	3	4	0	0	0	3	3	0	3	0	3	3	0	0	4	0	0	4	0	0	4	0	4	4	0	0	0	0	0	0	0	0	4	0	3	3	0	0	0	4	0	0	0	0	3	4	0	4	0	4	0	0	0	0	0	0	0	3	0	4	0	0	0	3	3	3	3	0	0	0	3	0	4	0	4	4	0	0	3	0	3	0	3	0	0	4	0	4	3	4	0	0	0	3	4	0	0	3	4	0	0	4	0	3	0	3	0	0	0	4	4	3	0	4	0	4	4	0	0	4	3	3	0	3	4	4	3	0	0	4	0	4	0	4	4	4	4	0	4	0	4	0	3	0	3	4	0	4	3	3	4	0	0	0	0	3	0	0	0	0	3	3	0	0	0	0	3	0	0	0	0	3	0	3	0	3	4	0	3	4	0	0	0	0	3	4	0	0	0	3	0	4	3	3	4	4	3	3	0	4	0	0	0	4	4	0	0	0	4	4	0	3	3	0	0	3	0	0	0	0	0	4	0	0	0	3	3	0	0	0	3	0	0	0	0	3	0	0	3	4	0	0	0	0	0	0	4	0	0	4	0	0	0	3	4	0	4	4	3	0	0	0	0	0	3	3	0	4	4	0	0	0	0	0	0	4	3	0	0	4	3	0	0	0	0	3	3	0	0	3	0	4	4	0	0	4	0	0	0	0	0	0	4	0	0	0	0	0	0	3	4	3	0	0	0	4	0	4	0	0	0	0	0	3	0	0	3	0	4	0	0	3	0	0	0	4	3	0	4	0	4	3	0	0	3	3	3	3	4	4	0	0	4	0	0	0	3	0	0	0	3	0	4	0	3	0	0	4	0	3	0	4	3	4	3	0	0	0	0	4	3	4	0	4	0	0	0	3	4	0	4	4	0	0	0	3	0	3	4	3	4	0	3	0	3	4	0	3	0	0	0	0	0	0	0	0	3	0	0	0	0	0	0	0	4	0	0	0	0	0	4	0	0	0	4	0	0	3	3	0	0	0	0	0	0	0	0	3	4	4	4	0	0	4	0	0	3	3	4	4	0	0	0	0	0	0	4	0	4	0	0	0	4	0	0	4	0	0	0	0	0	0	0	0	0	0	0	0	0	4	0	0	0	0	3	0	0	0	0	3	4	0	0	0	0	4	0	0	0	3	0	4	0	4	0	4	0	4	4	0	0	0	0	3	0	0	0	0	0	3	4	0	0	4	0	3	0	3	0	3	3	3	0
AU_ABR_8	1	4	3	3	4	4	4	4	4	4	4	4	3	4	3	4	3	4	4	3	3	3	3	4	4	4	3	4	3	3	3	3	4	3	4	3	3	3	3	3	3	4	3	3	3	3	3	3	3	4	3	3	3	3	4	3	4	3	3	3	3	3	3	3	3	3	3	3	3	3	3	3	3	3	4	3	4	4	3	4	3	4	4	4	4	4	4	3	3	3	4	3	3	4	4	4	4	4	4	3	3	4	3	4	3	3	3	3	3	3	3	4	3	3	4	3	3	4	3	4	4	3	3	4	4	4	4	4	4	4	4	4	4	3	4	4	4	4	4	3	3	4	3	3	4	3	3	3	4	3	3	3	3	3	4	4	3	3	3	3	3	3	3	3	3	3	4	3	3	4	3	4	4	3	4	4	3	3	4	3	4	3	3	4	3	3	3	3	3	4	3	3	3	4	4	4	3	3	3	4	4	3	3	3	3	3	3	4	4	3	3	3	4	3	3	4	3	3	3	3	3	3	3	3	3	3	3	4	3	4	4	3	3	3	4	3	3	3	3	4	4	3	4	3	4	3	3	3	3	3	4	3	3	3	3	3	3	3	3	4	4	3	3	4	4	4	4	3	3	3	4	3	3	3	3	3	4	3	3	4	3	3	3	3	3	3	4	4	4	3	4	4	4	4	4	3	4	3	4	4	3	3	3	3	3	3	3	3	3	3	3	3	3	4	3	4	3	3	3	4	3	3	4	3	4	3	3	3	3	3	3	4	3	3	3	3	3	3	3	3	3	3	3	3	4	4	4	3	4	3	4	3	3	3	3	3	3	3	3	4	3	3	4	3	3	3	3	3	4	3	3	4	4	3	3	4	4	3	4	3	4	4	4	4	4	3	4	3	4	4	4	4	3	4	3	3	3	3	3	3	3	4	4	3	3	3	3	4	4	3	3	3	4	3	3	4	4	4	4	3	4	3	3	3	4	3	3	3	4	3	3	3	3	4	4	3	0	4	3	4	4	4	3	4	4	4	3	3	3	3	3	3	4	4	4	4	4	3	4	4	3	3	3	4	4	4	3	3	4	3	3	4	3	3	4	3	3	3	3	3	3	3	3	3	4	4	3	3	4	3	3	3	3	4	3	4	4	4	3	3	4	4	4	3	4	3	3	3	3	3	3	3	3	3	3	3	3	0	3	3	3	3	3	4	3	4	4	4	4	4	4	4	4	3	4	3	3	4	3	3	3	3	4	3	3	3	3	3	4	4	3	3	3	3	4	4	3	3	3	4	4	4	4	3	4	3	4	4	3	4	3	4	3	3	4	0	3	3	3	3	3	3	3	4	4	4	4	4	0	3	4	3	3	3	3	4	4	4	3	4	3	3	3	4	3	4	3	4	4	3	3	3	3	3	3	4	3	4	0	3	3	3	3	3	4	4	3	3	3	3	4	3	3	3	3	3	3	3	3	3	3	4	3	3	3	3	3	3	4	3	4	4	3	4	4	3	3	3	3	3	3	3	3	3	4	4	3	3	3	3	3	3	4	4	4	4	4	3	3	3	3	3	3	4	3	3	4	4	3	4	4	4	4	3	3	3	4	0	3	3	3	3	4	3	0	3	3	3	4	3	4	4	3	4	0	4	4	4	3	3	3	3	3	3	3	3	4	4	3	3	3	3	4	4	4	4	3	4	4	4	4	3	3	4	3	4	3	3	3	4	3	4	3	3	4	3	3	4	3	3	3	3	4	4	4	4	3	4	3	3	3	3	4	3	4	3	3	3	4	3	4	3	4	3	4	3	4	3	4	3	4	3	4	4	3	3	3	3	3	4	3	0	3	3	3	3	4	3	3	3	4	3	4	3	4	4	4	4	4	4	3	4	4	4	3	3	4	0	3	3	3	4	3	3	3	3	3	4	3	3	4	3	3	3	3	3	4	4	4	3	4	4	3	0	3	4	3	4	3	4	3	3	3	3	3	3	4	3	3	3	3	3	3	3	3	3	3	3	4	4	4	4	4	3	3	3	3	4	3	4	4	3	3	3	4	4	4	3	0	4	3	4	3	3	3	3	3	4	4	3	3	4	3	4	3	3	3	3	3	3	3	3	3	4	3	4	4	3	4	3	4	3	3	4	3	3	3	3	3	3	4	3	4	4	0	3	3	3	3	3	3	3	3	3	4	4	4	3	4	0	4	3	4	3	3	3	3	4	3	3	3	0	4	3	3	4	3	3	0	3	3	0	4	3	4	3	4	4	3	3	3	3	3	4	3	3	3	3	3	4	4	3	4	3	3	3	4	3	3	3	3	3	3	3	4	3	3	4	4	3	0	3	4	3	3	3	3	4	3	3	4	3	4	3	3	4	4	3	4	3	3	4	4	4	0	3	3	3	4	3	3	3	3	3	3	3	3	3	3	4	3	4	3	4	0	4	3	4	3	3	4	3	4	4	3	3	3	4	4	3	4	3	3	3	3	3	3	4	4	3	4	4	3	3	3	3	4	3	3	3	3	4	3	3	3	4	3	3	3	4	3	3	4	4	4	3	4	3	3	3	0	3	4	3	3	3	3	3	4	4	4	4	3	3	3	3	4	3	4	3	3	3	4	4	3	3	4	4	3	3	3	4	3	0	3	3	3	4	0	0	3	4	4	4	3	4	4	3	4	0	3	3	3	3	3	3	4	3	3	3	3	4	3	3	3	4	3	3	3	0	3	3	4	4	3	3	3	3	3	3	3	3	3	4	3	3	3	0	4	4	4	3	3	4	4	4	4	3	3	3	3	3	0	3	0	0	3	3	4	4	4	3	3	4	3	4	3	3	4	4	3	4	3	4	3	4	4	3	4	3	3	3	3	4	4	3	4	4	3	4	4	3	3	4	3	3	4	4	4	4	3	3	0	3	3	4	3	3	3	3	3	4	4	3	4	3	4	3	4	4	4	3	3	4	4	4	4	4	3	4	4	4	3	4	3	3	4	4	3	3	3	3	4	3	3	3	3	3	3	3	4	4	3	4	3	3	4	3	4	3	4	4	4	4	4	4	4	4	3	3	3	3	3	3	3	3	3	3	3	3	3	4	4	3	3	3	4	4	3	4	4	3	4	0	3	3	3	3	4	3	4	3	3	0	3	3	3	3	3	3	3	3	4	4	4	4	4	4	3	3	3	3	4	4	3	3	4	3	3	3	4	3	3	3	3	3	4	4	4	3	4	3	3	4	0	0	3	4	3	3	3	3	3	4	3	4	3	4	4	4	4	4	3	3	4	3	3	4	4	3	3	3	4	3	3	4	4	3	0	3	3	3	4	3	3	3	3	0	0	3	0	3	3	0	4	3	4	3	3	3	3	4	3	0	3	3	3	3	3	3	3	3	4	3	3	3	4	3	4	4	4	3	3	4	4	4	3	3	3	4	3	3	3	3	3	3	3	3	4	3	3	3	4	3	3	3	4	3	4	3	3	0	3	3	4	3	3	4	3	3	3	3	3	3	3	3	3	4	0	4	4	4	3	3	4	4	3	3	3	4	3	0	3	3	4	4	3	4	4	4	4	4	3	3	4	4	3	3	4	3	3	3	3	3	3	4	4	3	3	3	3	4	4	3	4	0	3	4	3	3	4	4	3	3	3	4	3	3	4	3	3	3	3	3	3	4	4	3	3	3	4	4	4	4	3	0	3	3	4	3	3	0	3	0	3	0	4	4	3	3	3	3	3	3	4	4	3	4	3	4	3	3	4	4	3	3	3	3	4	3	4	3	3	3	4	0	4	3	3	3	3	3	3	3	4	3	4	4	0	4	4	3	3	3	3	3	4	3	3	3	3	3	4	3	0	4	4	3	3	3	3	3	4	0	3	3	3	3	3	3	3	3	3	3	3	4	4	3	4	4	0	4	0	4	3	4	3	3	3	0	4	4	3	3	3	3	3	4	4	0	3	3	3	3	4	0	4	3	3	4	4	3	0	4	3	3	0	3	3	3	3	3	3	3	3	3	3	4	4	0	4	4	4	4	4	0	4	4	4	3	3	3	3	3	3	3	4	3	3	0	3	4	3	3	4	4	3	3	3	0	4	3	3	3	3	3	3	4	4	3	3	4	4	3	4	3	3	4	3	0	3	3	0	3	3	4	3	4	3	3	4	3	3	3	0	4	3	4	0	3	0	0	3	3	3	3	3	3	3	3	3	4	4	4	4	4	3	0	4	0	4	3	3	4	3	4	3	4	3	3	3	3	4	3	3	4	3	3	3	3	3	4	3	4	4	0	4	4	4	3	3	4	3	3	4	4	0	3	3	3	4	3	3	0	3	3	3	3	3	3	3	4	4	4	4	3	4	4	4	3	3	4	4	0	0	4	3	3	3	3	3	3	3	3	4	3	3	4	0	4	3	4	4	0	3	4	0	3	3	3	4	3	3	3	3	3	3	4	3	3	3	3	3	3	3	4	3	3	3	3	4	4	0	4	3	0	0	3	3	0	3	3	3	3	3	4	3	3	3	3	3	3	4	3	4	3	3	3	3	3	4	4	3	3	3	3	0	4	3	3	3	3	0	3	0	0	3	4	3	3	3	3	0	4	3	0	0	3	3	0	3	4	4	4	3	0	3	4	4	3	3	3	3	4	4	3	3	3	3	4	3	4	3	3	3	3	3	4	3	4	3	4	4	0	3	4	4	4	0	3	3	3	3	3	3	3	3	3	3	3	3	3	3	0	3	3	3	3	3	0	4	4	4	3	4	4	3	4	3	4	4	3	3	0	3	3	4	3	3	3	3	4	4	4	4	4	3	3	3	0	0	3	3	0	4	3	3	3	3	4	3	3	3	4	3	4	0	4	4	3	3	3	0	3	4	4	4	3	4	3	3	3	4	3	4	3	3	3	3	0	3	4	3	3	3	3	3	3	3	0	3	3	0	3	3	4	4	0	3	3	3	4	3	3	3	3	3	3	4	4	3	3	4	3	3	3	3	3	3	4	4	3	4	3	3	0	4	0	0	3	3	4	3	3	3	3	4	3	3	3	4	3	4	3	3	3	3	4	3	0	4	3	3	0	4	3	3	4	4	4	4	4	4	3	3	3	3	4	4	3	0	3	4	3	0	3	3	3	3	0	3	3	4	3	3	3	0	3	4	4	3	3	4	4	4	3	4	3	0	3	3	3	3	3	3	3	4	3	3	3	0	3	3	4	0	4	3	4	4	3	3	3	4	3	3	4	4	3	3	3	0	4	4	3	3	3	3	3	3	4	3	3	3	4	3	4	0	4	0	3	0	4	0	3	4	4	4	3	4	3	3	4	4	3	3	3	4	3	4	3	4	0	3	4	3	3	3	0	3	4	0	3	4	3	3	3	3	0	3	3	4	3	4	0	4	3	4	0	0	0	3	4	3	4	3	3	3	3	4	3	4	3	4	4	3	3	3	4	0	4	4	0	0	3	3	4	4	4	3	3	3	3	3	3	3	0	3	4	3	3	3	4	3	4	4	0	3	3	4	3	3	3	3	3	3	3	0	4	4	3	3	3	3	3	3	4	3	3	3	0	0	3	3	3	3	0	3	3	3	0	3	3	3	4	4	3	4	3	4	3	4	3	3	3	3	3	3	3	3	3	3	3	3	3	4	3	3	0	3	3	3	3	3	4	4	3	4	3	4	0	4	4	3	3	4	4	3	3	3	3	3	4	3	3	3	3	3	3	4	3	3	0	3	3	4	3	4	3	4	0	3	4	3	3	0	3	3	0	4	3	3	0	3	3	3	0	0	4	4	3	4	4	3	3	3	4	4	3	3	3	0	3	3	3	3	3	3	4	3	3	3	3	3	0	3	3	4	0	3	3	3	3	3	0	0	3	4	3	4	0	4	4	3	3	0	3	0	0	4	3	3	3	4	3	0	3	3	3	3	3	0	3	3	3	4	3	3	4	3	4	3	3	3	3	4	4	4	4	4	4	4	0	3	3	3	3	3	3	3	3	4	3	4	4	3	4	0	4	3	3	4	3	0	3	4	4	3	4	3	4	3	3	4	3	3	3	3	4	4	3	3	3	4	4	4	4	4	3	4	4	3	0	3	3	3	4	3	3	3	3	4	3	0	4	4	4	4	3	3	4	3	4	3	3	3	4	3	3	0	4	4	3	0	4	4	3	0	0	3	4	3	4	4	0	3	3	3	0	3	3	4	4	3	3	3	3	3	4	3	3	3	3	4	4	4	3	3	3	4	0	4	3	0	3	3	3	3	3	4	3	4	0	3	3	3	3	3	3	3	3	4	3	4	3	3	3	3	3	4	3	4	3	4	3	4	3	4	3	3	3	3	3	4	0	3	3	3	3	4	4	4	3	4	4	4	4	3	0	3	4	3	3	3	4	0	4	4	3	4	3	4	4	3	3	3	4	3	4	4	3	3	3	3	4	0	3	3	4	3	3	0	4	0	3	3	3	4	3	3	3	3	3	3	4	0	3	4	4	4	4	0	4	4	4	3	3	3	3	3	0	3	3	3	3	4	3	3	3	3	3	4	3	3	4	4	4	0	3	3	3	3	4	4	4	3	4	3	0	3	3	0	3	4	3	4	0	4	4	3	4	3	4	3	4	3	3	3	3	3	3	3	3	4	3	3	3	3	4	3	4	4	3	4	4	3	4	3	4	0	3	3	3	3	4	3	3	3	4	4	0	3	3	0	0	0	3	4	4	3	4	3	4	4	4	3	4	0	4	4	3	3	3	4	3	4	3	3	3	3	3	3	3	3	0	0	4	4	3	3	4	4	4	3	3	4	4	0	3	3	3	3	3	3	3	4	4	3	3	3	3	3	3	4	3	0	3	3	3	0	3	4	3	4	3	0	3	3	4	3	3	4	4	4	0	3	0	3	3	3	4	3	0	3	3	0	3	3	3	3	4	0	0	4	4	4	4	3	4	4	3	3	4	4	0	4	3	3	4	3	3	4	3	3	4	3	3	3	3	3	3	3	3	3	3	3	0	4	0	4	4	0	4	4	4	0	3	0	3	4	0	3	3	3	4	3	3	3	3	4	3	4	3	3	4	0	3	3	3	4	3	3	4	3	3	3	3	0	0	3	4	3	0	0	4	4	4	0	4	3	3	3	4	3	3	4	3	3	0	4	3	3	4	3	3	3	3	3	4	3	4	4	4	3	3	3	4	4	4	3	4	3	3	3	3	4	3	4	0	0	4	3	3	3	4	3	3	4	3	3	4	4	0	3	4	4	3	3	4	3	3	4	3	4	0	4	3	3	0	3	3	3	3	3	3	3	3	3	3	3	4	3	3	3	3	3	4	3	4	4	3	3	3	4	4	3	0	3	3	0	4	4	3	0	4	3	4	3	3	4	4	3	3	4	3	4	0	0	3	0	4	3	0	4	3	0	3	3	3	0	3	4	3	4	3	0	3	3	3	3	4	3	4	3	3	3	3	3	4	3	3	3	4	0	0	4	0	4	3	0	3	3	3	3	4	0	4	3	3	4	3	0	3	0	4	3	4	3	3	4	4	4	0	0	3	4	3	3	4	3	0	0	4	4	4	4	0	4	3	3	4	3	0	3	3	4	3	3	3	3	4	3	4	4	4	3	3	4	0	4	4	3	3	3	0	3	3	3	3	4	4	3	4	3	3	0	0	3	4	4	4	3	0	3	4	3	3	3	4	3	3	0	4	0	4	3	3	3	3	0	3	3	3	4	0	3	3	3	3	4	0	3	3	3	0	0	3	3	3	3	0	0	3	0	4	3	3	0	4	4	4	3	3	0	3	3	0	3	3	4	3	3	0	0	3	3	3	4	0	4	0	0	3	3	0	4	3	3	3	0	4	3	3	4	3	3	0	3	4	4	0	3	0	0	3	0	3	0	3	0	3	3	3	3	4	4	3	3	3	0	4	3	4	3	0	3	0	3	3	3	0	0	4	3	0	3	3	3	3	3	3	3	0	4	0	3	4	3	3	4	0	4	3	3	4	0	3	4	0	3	3	3	0	3	3	3	3	4	4	3	4	3	3	4	4	3	4	0	3	4	0	3	4	3	4	3	3	3	3	3	0	3	4	4	3	3	4	4	0	3	4	0	3	0	3	4	0	3	3	4	4	0	0	3	3	3	4	3	3	3	4	4	3	3	3	4	4	4	3	4	4	3	0	4	3	4	4	3	0	3	4	4	0	0	0	4	3	3	3	3	0	3	4	3	3	3	4	3	3	3	4	3	3	3	4	3	3	3	3	0	0	4	3	4	0	3	4	3	3	4	4	3	4	0	4	3	4	4	3	0	3	4	4	4	4	3	0	3	3	3	3	3	4	3	0	4	4	0	3	0	3	3	4	3	3	3	3	4	3	0	4	3	3	4	3	4	0	3	3	0	4	4	3	3	4	3	3	4	3	3	0	4	3	0	3	3	4	3	3	4	0	3	3	0	0	3	0	4	0	3	3	3	4	0	4	4	3	0	4	0	3	4	0	0	3	0	3	0	3	4	3	3	3	3	0	3	3	0	3	4	3	3	4	4	4	3	3	0	4	4	4	3	3	3	4	4	4	3	3	3	4	4	3	4	4	3	3	3	4	3	3	3	3	3	3	4	3	3	4	3	3	4	4	4	4	0	4	4	3	0	3	0	0	4	3	0	3	3	3	4	4	0	0	4	4	4	0	3	4	3	3	0	3	0	3	3	3	4	4	0	4	3	4	3	3	0	3	3	3	4	4	4	3	4	4	4	0	3	3	3	3	3	4	3	3	0	3	3	4	3	0	3	3	3	4	3	0	0	0	3	4	3	3	4	0	3	4	4	4	0	0	4	3	4	4	4	3	3	3	4	4	3	4	4	4	3	4	0	3	3	3	3	4	3	4	0	4	3	3	4	4	4	0	3	3	4	4	3	3	3	3	3	4	4	3	3	3	3	4	3	4	0	3	4	4	3	3	4	3	0	4	4	3	4	0	4	4	3	4	3	3	3	3	4	4	4	4	3	4	3	4	4	3	3	3	3	4	4	3	4	4	4	4	3	3	4	4	4	3	3	0	3	4	3	3	3	0	4	0	4	0	3	0	3	3	0	3	0	4	0	4	3	0	3	3	3	4	4	4	0	3	0	3	0	4	0	4	3	3	3	4	4	0	0	3	0	4	3	3	3	0	3	3	4	3	3	4	4	4	4	0	4	4	0	4	3	3	4	4	3	4	0	4	0	3	0	3	4	4	3	3	0	3	3	3	3	3	3	3	0	0	3	0	3	3	3	3	4	4	3	0	3	3	0	3	4	0	4	3	3	3	3	3	3	3	3	3	3	0	0	3	3	3	4	4	3	0	3	3	0	3	4	4	3	3	0	0	4	3	0	4	3	0	3	0	4	4	0	4	4	0	0	0	3	3	0	3	3	3	3	3	4	3	3	0	3	0	0	3	4	3	0	3	3	4	3	4	3	4	4	4	0	3	3	4	0	3	0	4	4	4	4	3	0	3	0	3	4	3	3	0	4	3	4	3	3	4	3	0	4	3	4	0	4	0	3	0	3	3	3	3	3	4	3	4	3	3	0	4	0	3	3	3	0	3	3	3	3	0	3	3	4	0	3	0	4	4	4	3	4	3	4	3	4	3	3	4	3	4	3	0	3	3	3	3	0	3	4	3	3	4	0	3	4	4	3	0	4	4	3	4	4	4	4	4	0	3	3	3	3	3	0	4	0	3	4	3	0	3	3	3	3	3	3	3	3	4	4	3	3	3	0	3	3	3	4	3	4	3	3	3	3	3	0	3	4	4	3	0	4	3	4	0	3	3	4	3	3	3	3	3	3	0	3	3	4	3	3	3	3	4	4	0	4	3	3	3	3	0	0	0	4	3	3	4	3	3	3	3	3	4	3	4	0	3	4	0	0	0	3	3	0	4	3	0	3	4	3	0	0	3	3	3	0	3	4	4	0	4	3	3	3	3	3	4	3	0	3	3	3	3	4	0	0	0	0	3	3	4	0	3	3	0	4	3	4	3	0	0	4	3	4	3	3	3	3	3	0	3	0	0	4	3	3	3	3	3	4	4	3	0	4	0	4	0	4	4	3	4	0	0	4	0	4	4	3	0	3	0	0	3	4	3	0	3	3	4	0	0	3	3	3	3	3	3	3	3	4	0	0	0	4	4	4	0	0	3	4	3	0	3	4	3	0	3	3	3	3	3	3	3	0	0	4	4	3	4	3	3	4	0	0	3	3	0	3	4	3	4	4	3	4	4	3	4	4	0	3	4	4	4	4	3	4	0	3	0	4	0	3	0	3	3	4	0	0	3	4	3	4	4	0	3	3	0	3	4	3	3	3	4	3	4	3	3	3	4	0	4	3	3	3	3	0	3	3	4	3	4	4	3	0	4	3	0	4	4	4	0	3	3	3	3	0	0	0	4	4	0	3	4	0	4	0	0	3	0	3	3	0	4	4	3	3	4	3	4	4	0	4	0	3	4	4	4	0	0	4	0	0	3	0	3	0	0	3	3	4	3	3	4	0	4	4	4	4	4	3	4	3	3	4	4	3	3	3	0	4	0	4	4	3	3	0	0	4	0	4	3	3	0	3	0	0	0	4	0	3	4	0	3	4	4	4	4	4	4	3	4	3	0	0	0	0	4	4	3	3	0	0	3	3	4	3	3	4	3	4	4	3	3	4	0	4	3	3	3	3	4	3	0	4	4	3	3	4	3	3	3	4	0	3	3	0	3	0	3	0	3	3	4	0	4	4	4	0	0	3	0	0	4	3	0	4	4	0	3	4	4	4	0	0	3	0	4	3	0	3	3	0	3	4	3	0	4	4	4	0	3	3	0	3	4	3	0	3	3	3	3	4	4	4	0	4	0	0	0	0	3	4	0	3	4	3	4	3	3	3	3	3	4	3	0	4	4	4	0	4	0	3	3	3	4	3	3	3	0	4	3	4	3	3	0	0	3	3	3	3	0	0	3	3	3	4	3	0	3	4	4	0	3	0	3	4	0	4	4	3	3	4	0	4	0	4	0	4	3	3	0	4	3	3	3	3	0	3	0	4	4	3	3	4	4	3	3	3	3	3	3	0	4	3	4	4	4	3	3	0	4	3	3	3	3	3	3	3	4	3	3	3	0	0	4	4	3	4	3	3	4	0	4	3	3	3	0	3	3	0	0	0	3	0	0	4	0	4	0	3	0	3	3	3	0	3	4	4	4	3	3	3	4	3	4	3	3	0	3	3	0	4	0	3	4	0	3	0	0	0	4	0	0	4	4	0	0	3	3	0	4	3	4	3	3	4	0	4	4	4	3	0	3	3	3	3	0	4	4	3	4	3	3	3	0	3	4	3	0	4	0	3	4	4	0	0	3	4	4	4	3	4	4	0	4	0	0	0	0	0	3	0	3	3	4	3	0	3	4	4	3	4	4	0	4	3	4	3	3	0	4	3	4	0	3	0	4	0	3	4	4	4	4	4	4	3	4	4	4	3	3	4	3	4	0	3	0	3	3	3	0	3	0	3	4	3	3	4	4	3	0	4	4	3	3	4	3	4	0	4	0	3	4	0	4	4	4	0	0	3	4	0	0	3	4	3	0	4	0	4	3	4	4	4	3	3	3	4	3	4	3	4	4	0	4	4	3	4	4	4	4	3	0	4	4	3	0	3	3	4	4	4	4	3	3	4	0	4	3	3	3	0	0	0	3	3	3	4	0	4	0	0	0	0	4	4	3	3	4	4	3	3	3	3	3	0	3	3	3	3	0	0	0	0	3	4	4	0	3	0	4	3	4	3	3	3	0	3	0	3	3	0	0	0	0	3	4	3	3	3	4	0	3	3	4	4	0	4	3	3	3	0	4	0	0	3	3	4	4	3	4	3	0	0	3	3	3	4	0	3	3	4	0	3	3	0	0	0	3	4	0	4	3	0	0	3	4	3	4	3	3	0	4	0	4	4	3	3	4	4	0	4	3	0	4	3	0	4	3	0	0	4	0	4	4	3	0	0	3	0	4	4	4	3	3	4	0	0	4	3	3	3	4	4	4	3	0	0	0	3	0	0	3	3	3	0	4	3	0	3	3	3	0	4	0	3	3	0	4	4	3	0	3	3	0	0	0	4	3	0	3	4	0	0	3	0	3	0	3	0	3	3	0	3	0	3	3	4	3	4	0	0	0	4	0	3	0	0	0	4	3	3	4	0	3	0	0	4	4	0	4	3	3	3	0	4	0	0	4	4	0	4	4	3	4	0	0	3	3	3	4	4	3	3	3	4	4	4	4	0	4	0	0	4	3	3	3	0	3	3	4	4	4	0	4	3	3	0	3	0	0	0	4	4	3	3	4	3	3	3	3	4	0	4	4	0	0	0	3	0	3	4	4	4	0	4	0	3	4	3	0	4	3	4	3	4	4	0	4	4	3	3	0	3	3	3	0	3	3	3	3	0	3	3	4	4	3	3	3	0	4	0	3	3	4	3	0	4	4	0	0	3	4	3	3	4	4	4	3	3	4	4	0	4	4	0	4	3	4	3	4	0	3	3	4	3	3	3	3	3	0	4	3	4	3	4	0	3	0	0	4	0	3	3	0	0	4	0	3	0	3	3	4	3	4	4	4	4	0	0	0	3	3	3	4	4	3	3	0	0	4	3	4	3	0	3	0	3	3	3	3	4	3	3	0	4	0	3	4	0	0	4	3	0	0	4	3	4	0	3	0	4	3	4	4	3	0	3	0	4	0	0	0	4	3	3	3	0	0	4	3	4	4	3	3	3	4	3	4	3	4	0	0	3	4	4	3	4	4	3	0	4	3	4	4	4	0	4	4	3	3	3	4	3	3	3	3	3	3	4	0	3	4	4	3	4	0	4	4	3	0	3	3	3	4	3	3	0	0	3	3	3	3	0	0	0	3	4	0	4	3	3	3	0	3	3	0	0	3	4	3	4	3	3	0	3	0	4	3	3	3	0	3	3	3	0	0	0	3	4	4	3	3	4	0	3	0	4	0	3	3	3	3	4	3	4	4	3	3	4	0	0	4	0	4	3	4	3	3	3	4	3	4	4	0	3	4	3	0	0	3	4	4	0	0	3	0	4	3	3	3	3	4	0	3	0	4	3	0	0	0	4	3	3	3	0	3	0	3	4	0	3	4	0	4	3	3	3	3	0	3	0	3	4	3	0	0	3	0	3	3	4	3	3	0	0	3	4	0	0	4	4	4	3	3	3	0	4	3	3	4	4	4	4	0	0	3	0	4	0	0	0	3	3	0	0	4	3	4	3	4	3	3	0	4	3	3	3	0	4	0	0	0	0	0	3	4	4	3	0	4	3	3	4	4	0	3	4	3	3	4	0	3	3	3	3	0	0	4	4	4	4	4	3	3	0	4	4	4	3	0	3	3	3	3	3	4	0	0	4	0	0	4	4	4	0	0	3	4	0	3	4	3	4	0	0	3	3	0	3	0	3	3	4	3	3	3	3	3	3	0	4	4	0	0	4	3	0	3	3	4	0	4	3	0	0	3	0	4	0	3	0	4	3	4	0	0	4	0	3	3	4	4	0	4	0	3	3	4	0	3	4	0	4	3	0	3	3	3	4	3	4	3	3	3	3	0	0	4	0	3	4	3	3	4	0	4	4	3	3	0	4	3	4	3	4	0	0	4	0	0	4	0	4	0	0	3	4	4	3	3	4	0	3	3	0	3	0	0	0	3	0	0	0	0	0	4	0	4	3	3	4	4	0	0	3	3	3	3	4	0	3	4	4	0	0	0	4	0	0	4	0	0	3	0	3	3	0	3	0	3	3	0	3	3	4	0	3	0	4	4	0	4	3	0	3	4	3	3	3	4	3	3	0	0	3	3	4	0	0	3	3	0	4	3	3	4	0	3	3	0	4	0	0	3	4	0	4	0	3	4	4	3	0	4	4	4	4	4	3	3	0	3	4	0	4	0	3	3	4	3	3	3	4	3	3	3	3	3	3	4	3	4	3	0	3	3	0	3	3	3	0	4	0	4	4	0	3	4	0	0	4	4	4	0	3	4	3	0	0	0	4	3	0	4	0	0	3	4	0	3	0	3	4	0	0	4	0	3	4	4	3	0	3	0	4	4	4	4	4	0	4	0	3	0	0	4	4	3	0	3	4	3	4	0	0	3	3	0	0	3	0	0	0	0	4	4	3	4	3	0	0	0	4	3	3	3	0	0	0	3	4	3	4	3	0	3	0	4	3	3	4	0	4	3	0	0	4	3	4	3	0	3	3	3	3	3	4	3	0	0	4	0	3	4	0	0	4	3	3	4	4	0	3	3	3	3	3	3	0	0	0	3	0	0	3	3	0	0	4	4	3	0	3	4	3	3	0	3	0	0	0	0	4	0	3	0	4	4	0	0	3	3	0	4	0	3	3	4	4	0	3	4	0	0	3	4	0	3	4	4	3	0	4	3	3	3	4	0	0	3	0	3	3	0	0	0	3	4	3	3	4	3	4	0	0	3	3	0	0	0	0	4	0	4	4	4	4	4	4	0	0	4	4	3	0	3	0	0	0	0	0	4	0	0	3	4	4	0	4	3	4	3	3	3	0	4	0	0	0	3	3	3	0	0	4	3	4	0	3	4	4	3	0	3	0	4	3	4	0	4	0	4	3	4	3	4	0	4	4	4	4	4	0	4	0	0	0	4	0	4	4	4	4	0	4	0	0	3	0	3	0	4	3	0	0	3	0	0	0	3	4	3	3	4	0	3	3	0	0	3	0	3	0	0	4	0	0	0	4	4	0	3	0	3	0	0	3	4	0	4	0	3	3	4	3	3	3	0	0	4	4	3	4	0	4	0	0	3	0	0	3	3	0	4	3	4	0	3	4	0	3	3	4	0	4	0	0	3	3	3	3	4	3	3	4	0	0	0	0	3	4	4	4	4	4	4	0	4	4	4	3	0	3	4	0	4	0	4	0	3	4	0	0	4	0	4	0	0	0	3	3	3	4	0	0	3	3	4	4	0	0	3	4	0	0	4	0	0	4	3	0	4	0	0	0	0	4	3	0	3	0	0	3	0	0	0	3	4	4	3	0	3	0	3	4	0	3	4	3	0	3	0	4	3	3	3	0	0	0	3	3	4	3	3	4	3	3	0	0	0	4	4	0	4	0	0	3	4	0	4	0	3	4	3	0	4	0	4	3	3	0	4	3	3	3	4	4	0	4	0	4	0	3	0	0	0	0	3	4	3	4	0	0	4	0	3	0	0	3	3	3	3	4	4	0	0	3	0	3	0	0	0	0	0	0	3	3	0	0	4	0	3	4	0	3	4	0	0	3	0	3	4	4	0	4	4	3	0	0	4	0	3	3	0	4	0	0	3	4	3	4	4	4	3	3	0	4	4	0	4	4	0	3	4	4	0	3	0	3	3	0	0	3	4	3	0	0	4	0	3	3	0	0	3	3	4	0	3	0	4	4	3	4	0	4	0	3	4	0	4	0	0	0	4	3	4	0	4	3	0	0	0	0	3	3	4	4	4	4	4	3	3	3	3	3	0	0	0	0	0	4	0	4	4	4	0	3	4	0	3	3	3	3	4	4	0	4	4	4	0	0	3	3	3	3	3	0	0	3	4	3	4	3	0	3	0	3	0	4	3	0	4	3	3	0	4	0	4	0	3	4	3	0	0	0	0	3	0	3	3	4	0	0	0	4	4	3	0	4	0	4	4	3	0	4	0	4	4	4	3	0	0	0	3	3	3	4	3	3	3	0	4	3	0	0	3	0	3	0	4	0	0	0	4	0	3	4	0	4	3	3	4	4	0	0	3	3	0	0	4	0	4	3	4	3	0	3	3	3	4	3	4	0	3	0	4	4	3	0	3	3	0	0	3	4	0	3	0	3	0	0	0	0	0	0	4	4	3	0	3	4	0	0	0	0	3	3	0	0	0	4	0	3	3	4	3	0	0	0	3	3	3	0	0	4	0	4	0	0	3	0	0	3	4	0	4	4	3	3	4	4	0	4	4	0	4	0	0	3	0	0	4	3	3	3	0	3	0	4	3	3	3	0	3	4	3	3	4	3	0	4	0	4	4	0	3	3	3	3	0	0	4	0	0	3	4	0	4	0	0	4	0	0	3	0	0	0	3	0	4	3	4	3	0	3	4	3	4	4	3	4	3	3	3	0	4	4	4	4	0	0	3	4	0	0	0	4	0	3	0	0	4	3	4	4	0	3	0	4	3	0	3	4	3	0	0	3	0	0	4	3	0	0	0	0	0	4	0	3	4	0	3	4	3	0	0	0	4	0	0	3	0	0	4	3	4	0	3	3	3	0	0	0	4	0	3	3	4	4	3	3	0	0	0	4	0	3	0	3	3	4	0	0	3	4	3	3	0	4	4	0	3	0	0	0	3	0	3	3	3	3	3	3	0	0	0	3	3	4	3	4	4	0	3	0	0	0	4	0	3	0	0	4	3	0	3	0	0	4	3	4	4	3	0	3	3	3	3	3	4	3	3	4	0	4	3	3	4	0	0	3	4	3	0	3	4	4	3	3	3	0	3	0	0	4	0	3	0	0	0	3	3	4	0	0	0	3	0	0	3	4	4	0	4	3	0	4	0	3	4	0	0	0	4	3	4	0	3	0	0	3	4	4	0	0	3	4	3	3	3	4	0	0	3	0	0	0	4	4	0	4	0	3	4	0	4	0	3	0	0	0	0	4	0	4	0	3	4	0	3	0	3	0	4	0	4	0	3	0	3	3	4	0	3	0	0	4	3	3	4	3	0	3	3	0	4	0	3	3	0	3	4	4	0	4	0	0	0	0	3	4	4	0	0	0	4	4	4	3	4	3	0	4	3	0	0	0	3	3	4	0	3	4	3	0	0	3	0	3	4	3	4	4	3	0	0	4	0	4	4	0	0	4	0	0	3	0	3	0	4	3	0	3	0	3	3	0	3	0	0	0	3	0	0	4	3	0	0	3	4	3	4	4	3	0	0	0	0	3	0	3	4	3	3	0	3	3	0	3	4	0	3	0	0	0	3	0	0	4	4	0	3	3	4	0	0	3	4	3	0	0	0	4	4	3	3	0	4	0	0	3	3	0	4	3	4	0	0	0	4	0	4	0	3	3	4	4	4	4	0	0	0	4	3	0	4	0	3	0	3	0	4	0	4	3	3	0	3	0	0	0	0	3	3	3	0	4	0	3	3	0	3	0	0	4	0	3	3	3	0	0	4	4	0	3	3	3	4	0	3	0	0	3	0	0	4	0	4	4	3	0	3	3	0	3	4	3	0	3	0	3	0	4	0	3	3	0	3	4	0	0	4	0	0	3	0	0	0	0	0	3	4	4	0	0	0	4	0	4	0	0	4	0	4	3	0	0	3	0	0	0	3	0	3	3	0	4	0	3	4	3	3	3	0	0	3	0	0	4	3	3	0	3	4	0	0	4	3	4	3	3	3	3	4	4	4	4	0	3	4	0	0	4	3	3	0	4	0	0	4	0	4	0	0	0	4	3	0	0	3	0	0	0	0	4	0	0	0	0	4	0	0	3	0	0	4	3	4	4	0	3	0	3	3	4	0	4	3	4	3	4	3	3	0	0	4	4	0	4	0	4	3	0	0	4	3	4	0	0	4	0	0	4	0	3	3	0	4	4	4	0	3	4	0	0	0	3	3	0	0	4	0	4	3	3	0	0	4	0	0	0	4	0	0	3	3	4	4	4	4	3	0	0	0	4	0	4	4	4	3	4	0	3	4	3	3	4	4	3	0	0	0	3	3	0	0	3	4	4	3	3	4	0	0	4	0	3	0	0	3	4	0	3	3	3	3	0	0	3	3	0	0	3	0	4	3	0	0	4	0	3	3	0	0	0	0	0	3	0	3	0	0	0	0	0	3	4	0	0	0	0	3	4	0	0	0	0	4	0	4	0	4	0	4	0	3	3	0	0	3	0	0	0	3	0	3	0	4	0	4	4	0	0	4	0	0	3	3	3	3	0	4	3	3	0	3	4	0	4	4	4	4	4	3	0	0	0	3	4	0	0	0	3	0	3	0	3	0	4	0	3	3	3	4	0	0	3	4	3	0	3	4	0	0	0	3	0	3	3	0	0	0	0	4	0	4	0	0	3	3	4	3	4	4	0	4	0	3	0	4	3	0	0	3	0	4	4	0	0	4	0	4	0	0	0	0	4	4	3	3	3	0	0	0	0	0	4	4	3	0	3	0	0	4	4	0	0	0	3	3	4	3	3	3	3	0	0	3	0	0	3	4	0	4	3	4	3	0	4	3	0	3	3	4	0	0	0	3	4	0	3	3	4	4	3	0	0	0	3	0	3	3	0	4	0	3	3	0	4	0	0	3	3	0	4	0	4	4	4	3	0	0	4	4	3	3	0	0	4	0	4	3	0	0	0	0	3	0	3	4	3	3	4	3	4	3	3	0	0	3	4	0	0	4	4	0	4	0	0	3	4	3	4	0	0	4	0	4	0	3	3	0	3	4	3	0	0	0	0	0	0	3	0	0	0	0	0	4	0	0	4	0	3	4	3	0	3	4	4	0	0	0	0	4	3	4	0	0	4	4	0	0	3	0	3	4	0	4	0	0	0	3	3	3	0	3	3	0	4	0	0	4	4	0	0	0	0	4	0	4	4	0	3	0	0	0	0	3	0	4	4	0	0	3	0	4	3	0	4	0	0	4	0	4	4	4	0	0	0	3	4	0	4	3	3	4	0	0	0	0	3	0	3	4	4	0	3	0	4	3	0	3	4	4	0	3	0	4	0	0	0	0	4	4	0	3	0	0	4	4	0	3	0	0	4	0	4	0	3	0	4	0	4	0	3	4	4	0	3	4	4	0	0	0	4	4	0	0	0	0	0	0	0	0	0	0	0	0	0	3	4	4	3	0	0	0	3	0	4	4	0	0	0	0	0	0	3	0	0	4	0	4	3	3	0	4	0	3	0	0	0	0	4	0	0	3	0	4	4	0	0	0	0	0	4	3	0	0	4	4	0	3	0	4	0	0	0	4	0	3	3	3	3	4	3	0	0	3	0	3	0	3	0	0	3	0	0	4	0	0	0	3	4	0	0	0	0	0	3	4	3	3	3	0	3	4	3	0	4	0	4	0	0	3	4	0	0	4	3	0	0	4	0	3	0	3	0	0	3	0	3	4	4	0	4	0	4	0	4	0	0	0	0	4	0	3	0	3	3	0	3	4	0	0	3	0	3	3	0	0	0	0	0	0	0	0	4	0	0	0	3	0	0	4	3	0	0	3	0	4	4	0	3	3	0	0	4	0	4	4	3	3	4	4	3	0	4	0	0	0	4	4	0	0	3	3	4	3	3	0	4	3	3	0	0	3	4	0	0	0	0	0	0	0	4	0	0	0	0	0	0	0	0	0	0	3	3	3	3	0	4	0	4	0	3	0	3	0	0	0	0	3	0	0	4	0	3	3	3	0	3	0	0	4	0	4	3	4	0	4	3	0	0	3	4	3	4	0	0	0	0	0	0	0	3	4	3	4	4	3	0	0	0	3	0	0	0	3	3	3	0	3	0	3	3	0	4	3	3	0	4	4	0	3	4	0	0	0	4	4	4	3	4	0	4	3	4	0	4	0	0	0	0	3	4	4	0	3	4	4	4	0	3	3	4	0	3	0	0	4	4	0	4	3	0	3	0	0	0	0	4	0	0	0	3	4	4	0	4	0	4	0	4	3	4	0	3	3	3	0	3	0	0	0	3	4	0	4	4	0	4	0	0	0	0	4	0	0	0	0	0	3	0	0	0	3	3	0	3	0	4	0	0	0	4	0	4	0	0	3	0	0	3	4	4	0	0	3	3	0	0	0	0	4	4	0	0	0	0	0	0	3	0	3	4	0	0	0	3	3	3	4	3	0	0	3	0	0	3	3	0	0	3	0	0	0	0	4	0	0	0	3	0	0	0	3	0	0	0	3	0	0	0	3	0	0	0	0	4	4	0	4	0	0	0	4	3	4	0	0	0	3	0	3	4	0	3	0	4	0	3	4	0	0	0	0	0	3	3	0	4	0	3	0	0	0	3	3	0	0	3	0	0	0	0	0	0	0	0	3	0	0	0	0	3	0	0	3	3	0	4	4	0	4	0	0	0	3	0	0	3	0	0	0	0	0	4	4	4	0	3	0	0	4	3	4	0	3	3	0	0	0	3	0	0	3	3	0	3	0	0	4	0	0	4	4	0	4	3	3	0	0	3	0	4	0	3	0	3	3	4	4	0	4	0	0	4	4	0	0	3	0	0	3	0	0	3	3	0	0	4	0	0	0	0	0	0	3	4	3	3	0	0	4	3	4	0	0	4	0	0	0	4	0	3	3	3	3	0	0	3	3	0	4	0	3	0	4	0	0	3	4	4	3	0	0	3	0	0	3	0	0	0	0	3	3	0	3	0	0	0	4	4	4	0	0	0	0	0	3	0	0	0	0	3	4	0	3	0	0	0	4	0	0	0	0	3	0	0	3	0	0	0	3	0	0	0	0	0	0	3	0	0	0	0	4	0	0	3	0	0	0	0	0	4	0	3	0	3	3	3	0	0	4	0	0	0	3	0	0	3	0	3	3	3	4	0	0	0	3	3	0	3	0	3	3	0	0	4	0	0	4	0	0	4	0	4	4	0	0	0	0	0	0	0	0	4	0	3	3	0	0	0	4	0	0	0	0	3	4	0	4	0	4	0	0	0	0	0	0	0	3	0	4	0	0	0	3	3	3	3	0	0	0	3	0	4	0	4	4	0	0	3	0	3	0	3	0	0	4	0	4	3	4	0	0	0	3	4	0	0	3	4	0	0	4	0	3	0	3	0	0	0	4	4	3	0	4	0	4	4	0	0	4	3	3	0	3	4	4	3	0	0	4	0	4	0	4	4	4	4	0	4	0	4	0	3	0	3	4	0	4	3	3	4	0	0	0	0	3	0	0	0	0	3	3	0	0	0	0	3	0	0	0	0	3	0	3	0	3	4	0	3	4	0	0	0	0	3	4	0	0	0	3	0	4	3	3	4	4	3	3	0	4	0	0	0	4	4	0	0	0	4	4	0	3	3	0	0	3	0	0	0	0	0	4	0	0	0	3	3	0	0	0	3	0	0	0	0	3	0	0	3	4	0	0	0	0	0	0	4	0	0	4	0	0	0	3	4	0	4	4	3	0	0	0	0	0	3	3	0	4	4	0	0	0	0	0	0	4	3	0	0	4	3	0	0	0	0	3	3	0	0	3	0	4	4	0	0	4	0	0	0	0	0	0	4	0	0	0	0	0	0	3	4	3	0	0	0	4	0	4	0	0	0	0	0	3	0	0	3	0	4	0	0	3	0	0	0	4	3	0	4	0	4	3	0	0	3	4	3	3	4	4	0	0	4	0	0	0	4	0	0	0	3	0	4	0	3	0	0	4	0	3	0	4	3	4	3	0	0	0	0	4	3	4	0	4	0	0	0	3	4	0	4	4	0	0	0	3	0	3	4	3	4	0	3	0	3	4	0	3	0	0	0	0	0	0	0	0	3	0	0	0	0	0	0	0	4	0	0	0	0	0	4	0	0	0	4	0	0	3	3	0	0	0	0	0	0	0	0	3	4	4	4	0	0	4	0	0	3	3	4	4	0	0	0	0	0	0	4	0	4	0	0	0	4	0	0	4	0	0	0	0	0	0	0	0	0	0	0	0	0	4	0	0	0	0	3	0	0	0	0	3	4	0	0	0	0	4	0	0	0	3	0	4	0	4	0	4	0	4	4	0	0	0	0	3	0	0	0	0	0	3	4	0	0	4	0	3	0	3	0	3	3	3	0
AU_ABR_2	1	4	3	3	3	3	4	3	4	3	3	3	3	4	3	4	3	3	3	3	3	3	3	3	3	3	3	4	3	3	3	3	4	3	3	3	3	3	3	3	3	4	3	3	3	3	3	3	3	3	3	3	3	3	4	3	3	3	3	3	3	4	3	3	3	3	3	3	3	3	3	3	3	3	3	3	3	3	4	3	3	4	4	3	3	3	3	3	4	4	4	3	3	3	4	3	4	3	3	3	4	4	3	3	3	3	3	3	3	3	3	4	3	3	3	3	3	3	3	4	3	3	3	3	3	3	3	4	3	3	3	4	3	3	3	3	3	4	3	3	3	3	3	3	3	3	3	3	4	3	3	3	3	3	3	3	3	3	3	3	3	3	3	3	3	3	4	3	3	4	3	4	4	3	4	3	3	3	4	3	3	3	3	3	3	3	3	3	3	3	3	3	3	4	4	4	3	3	3	3	4	3	3	3	3	3	3	3	3	3	3	3	3	3	3	4	3	3	3	3	3	3	3	3	3	3	4	3	4	3	3	3	3	3	4	3	3	3	3	3	3	3	4	3	3	3	3	3	3	3	4	3	3	3	3	3	3	3	3	4	3	3	3	3	3	3	3	3	3	3	4	3	3	3	3	3	3	3	3	4	3	3	3	3	3	3	4	4	3	3	4	3	4	3	3	3	4	3	4	4	3	3	3	3	3	3	3	3	3	3	3	3	3	4	3	4	3	4	3	3	3	3	0	4	3	3	3	3	3	3	3	3	3	3	3	3	3	0	3	3	3	3	3	3	3	3	4	3	4	3	3	3	3	4	3	3	3	3	3	4	3	3	3	3	3	3	3	3	4	3	3	3	3	3	4	3	3	4	4	3	4	3	3	3	3	3	3	3	4	4	3	4	3	4	3	3	3	3	3	3	3	3	4	3	3	3	3	3	3	3	4	3	3	3	3	3	3	4	3	3	3	4	3	3	3	3	3	3	3	3	3	3	3	3	4	3	3	3	3	3	3	4	3	3	3	0	3	3	3	3	3	3	4	3	3	3	4	3	3	3	3	3	3	3	3	3	3	3	4	4	3	4	3	3	4	3	3	3	3	3	3	3	3	3	3	3	3	3	4	3	3	3	3	4	3	4	3	4	3	3	4	3	3	3	3	3	3	3	3	3	3	3	3	3	3	3	3	3	3	3	3	3	3	4	4	4	4	3	4	4	3	3	3	3	4	3	3	4	3	3	3	3	4	3	3	3	3	3	4	4	3	3	3	3	3	4	3	3	4	3	3	4	3	4	3	3	3	4	3	3	3	4	3	3	4	4	3	3	3	3	3	3	3	3	4	3	3	4	3	4	4	3	3	3	3	3	4	3	3	3	3	3	3	3	3	3	3	4	3	3	3	3	4	3	3	4	3	4	3	3	3	3	3	3	4	3	3	3	3	3	4	3	0	3	3	3	3	3	3	3	3	4	3	3	3	3	4	3	3	3	3	3	0	4	4	3	3	3	3	3	3	3	3	3	3	4	3	3	3	3	4	3	3	3	3	3	3	3	3	3	3	3	3	3	3	3	4	4	3	3	4	4	3	3	3	3	3	3	3	3	3	3	3	3	3	3	3	3	3	3	4	3	3	4	4	4	3	4	3	3	0	3	3	3	3	3	4	4	4	3	3	3	4	3	3	3	3	4	4	4	4	3	3	3	3	3	3	3	3	3	3	4	3	3	3	4	3	4	3	3	3	3	4	3	3	3	3	4	3	3	3	3	4	3	4	3	3	3	3	3	4	3	3	3	3	3	4	3	3	3	0	3	3	3	3	3	3	3	3	3	3	3	3	3	3	0	3	3	3	3	3	3	0	3	3	3	3	3	4	4	4	3	3	4	3	3	4	3	3	3	3	3	3	3	3	3	3	4	3	0	4	3	3	0	0	3	3	3	3	3	3	4	3	3	3	4	3	3	0	3	3	0	3	3	3	3	4	3	3	3	3	3	3	3	3	3	3	0	4	4	3	3	4	3	3	3	3	4	3	3	3	3	3	3	4	3	0	0	3	4	3	4	3	3	3	3	3	4	4	3	3	4	3	4	3	3	3	0	3	3	3	0	3	4	3	3	4	3	4	3	3	3	3	4	3	3	3	3	3	3	3	4	3	4	3	3	4	3	3	3	3	3	3	3	4	0	3	3	3	4	3	3	3	3	3	3	3	3	3	0	3	0	4	3	3	4	3	3	3	3	3	3	3	3	4	3	3	4	3	3	3	3	3	4	3	3	3	3	3	4	4	3	4	3	3	3	3	0	3	3	3	3	3	3	4	3	3	4	4	3	3	3	3	3	3	3	3	4	3	3	4	3	3	3	3	4	3	3	4	3	3	3	4	4	3	3	3	3	4	3	3	3	3	3	0	3	3	4	3	4	3	3	3	4	4	0	3	3	3	3	4	3	3	4	3	3	3	4	3	3	3	3	3	3	3	3	3	4	3	3	3	3	3	3	3	0	3	3	3	3	3	4	3	3	3	4	3	3	3	4	3	3	4	0	3	3	4	3	3	3	4	3	3	3	3	3	3	3	4	3	4	4	3	3	3	3	4	4	3	3	3	3	4	4	3	3	3	4	3	3	4	4	3	3	3	3	3	3	3	3	3	3	4	4	3	4	4	3	3	3	3	3	3	3	3	3	4	3	0	3	3	3	3	3	3	3	3	3	0	4	3	3	3	4	3	3	3	3	3	3	3	3	3	4	3	3	3	0	3	3	4	3	3	3	3	4	3	3	3	3	3	3	3	3	3	4	3	4	3	4	3	3	4	3	3	3	3	3	3	3	0	3	3	4	3	4	4	3	4	3	3	3	3	4	4	3	4	3	3	0	3	3	4	4	3	3	3	3	3	3	3	3	3	4	4	3	3	3	3	3	3	3	3	3	3	3	4	3	3	4	4	3	3	4	4	3	4	3	0	3	3	4	0	3	3	3	4	3	3	3	3	0	3	3	3	3	3	3	3	3	4	3	3	4	3	3	3	3	4	3	4	3	3	4	4	3	4	4	3	3	0	3	3	3	3	3	3	3	3	3	3	4	4	3	3	3	4	3	3	3	3	3	3	3	4	3	3	3	3	0	3	3	0	3	0	3	0	3	3	3	3	3	0	3	3	3	0	4	3	3	0	0	4	3	3	3	4	3	3	3	4	3	3	3	3	3	3	4	3	3	3	0	3	4	4	3	3	3	3	3	3	3	3	4	3	3	3	3	3	3	3	4	3	3	3	0	3	4	3	3	3	3	3	4	3	3	3	3	3	3	3	3	3	4	3	3	3	0	3	0	4	3	3	3	3	3	3	3	3	3	0	3	3	3	0	3	0	3	3	4	3	3	0	3	3	3	4	0	4	3	4	0	0	3	3	4	0	0	3	4	3	3	3	3	0	3	4	3	3	3	3	4	3	4	3	0	3	3	3	4	3	4	3	3	3	3	3	3	3	3	3	3	3	3	3	3	3	3	3	3	3	3	3	3	4	3	3	3	3	3	3	3	3	3	4	4	3	3	3	3	4	0	3	3	3	3	3	3	4	3	3	3	3	3	3	4	4	0	3	3	4	3	4	3	4	4	3	3	3	0	4	3	3	3	3	4	3	3	4	3	3	4	3	3	3	3	3	3	3	3	3	3	3	3	3	3	3	3	3	3	3	3	0	3	3	3	4	4	3	3	3	3	3	3	0	4	3	3	3	4	4	3	3	3	0	3	3	3	4	3	4	3	3	3	3	3	3	3	3	3	3	3	3	4	3	0	3	3	3	3	3	3	3	3	0	3	3	3	3	3	3	3	4	3	4	0	4	4	3	3	3	0	4	0	3	3	3	3	3	0	3	3	3	3	3	3	3	3	3	3	4	0	0	4	4	4	0	3	4	3	3	4	3	3	3	0	3	3	4	3	3	3	3	3	4	0	4	4	3	0	4	3	3	4	3	4	4	0	3	3	3	3	3	3	3	3	3	3	3	3	3	3	3	3	4	4	4	3	3	0	3	3	3	3	3	3	4	3	3	4	3	3	3	4	3	3	0	3	3	3	3	0	3	3	3	3	3	3	4	3	3	3	3	3	3	3	0	4	3	3	3	3	3	3	3	3	4	3	4	3	4	3	3	4	3	4	3	4	4	3	3	3	3	4	3	3	3	3	3	3	3	3	4	0	4	3	4	3	4	3	4	4	3	3	0	3	3	0	3	3	3	0	3	3	3	4	0	3	3	3	3	4	3	3	3	3	3	3	3	3	3	4	3	3	3	3	0	3	3	3	4	0	3	3	3	3	3	3	3	3	3	4	4	0	3	3	4	4	3	3	3	0	4	3	3	4	3	3	3	3	3	3	3	3	4	3	0	3	0	3	3	3	3	0	3	3	3	4	3	4	4	3	3	3	3	3	3	0	3	3	3	3	3	3	3	3	3	0	3	3	0	3	3	4	3	3	3	3	4	0	3	3	0	3	3	4	3	3	3	3	3	3	3	3	3	3	3	0	0	3	4	4	3	4	4	3	3	4	3	3	3	3	3	3	3	3	3	4	3	3	3	3	0	4	3	3	3	3	3	3	0	4	4	3	3	4	3	4	3	3	3	4	3	4	3	3	3	3	4	4	3	4	3	3	3	3	3	4	3	4	4	0	3	4	3	4	3	3	3	3	0	3	3	3	3	4	3	3	3	3	3	3	3	3	3	3	3	3	3	4	3	4	4	3	4	4	3	0	3	3	4	3	3	4	3	3	3	3	3	3	3	4	4	4	4	4	3	3	3	4	3	0	4	3	3	3	3	3	3	3	3	3	0	4	3	3	4	3	3	3	3	3	0	3	4	4	0	3	4	3	3	3	4	3	3	3	3	3	3	3	3	4	3	0	0	3	3	3	4	4	3	0	0	3	3	3	0	3	3	3	3	4	3	3	3	3	0	3	3	0	3	3	3	0	3	3	3	3	3	3	4	3	0	0	3	4	4	3	3	3	3	4	3	3	3	3	3	3	3	0	4	3	4	3	3	3	3	4	3	3	4	3	3	0	3	3	3	3	4	3	3	3	4	3	3	3	3	4	4	0	0	3	3	3	3	3	3	3	3	3	3	0	3	3	4	3	4	0	4	4	3	3	0	3	0	0	0	3	0	3	3	3	3	3	3	3	3	3	3	3	3	3	3	3	4	3	3	3	4	3	3	3	4	3	3	3	3	3	3	3	4	4	0	4	3	4	3	3	3	4	3	3	0	4	3	4	3	3	3	3	3	4	3	3	3	3	4	3	3	3	3	3	3	3	3	3	3	0	3	3	3	3	4	4	0	4	3	0	3	0	3	3	4	3	3	3	3	3	3	3	4	3	3	3	4	3	4	3	3	3	0	4	3	4	3	3	3	3	3	0	3	3	4	3	3	3	3	4	4	4	3	0	3	4	3	3	0	3	4	4	3	3	3	3	3	3	3	4	3	0	3	4	3	0	4	4	3	3	3	3	3	3	3	3	4	0	0	4	3	3	0	3	3	3	0	3	3	3	3	3	3	3	3	3	3	4	0	3	3	3	3	3	4	4	3	3	3	3	4	3	4	3	3	3	3	0	4	3	0	3	3	3	3	0	4	3	3	3	3	3	3	0	4	3	4	4	3	3	4	3	4	3	3	3	4	4	3	3	3	3	3	4	3	3	0	3	4	3	4	0	3	0	3	3	3	0	3	3	4	3	3	4	3	3	3	0	3	3	0	3	4	0	3	3	3	4	0	3	3	3	3	4	3	3	4	4	3	3	3	3	3	3	3	3	4	3	3	4	3	3	3	3	3	0	3	3	4	4	4	3	3	3	3	3	3	3	3	3	4	3	3	3	3	3	3	3	0	3	3	3	3	3	0	0	4	0	3	3	3	3	3	0	3	3	4	3	3	3	0	4	3	4	3	3	3	3	4	0	3	3	3	0	3	3	3	3	3	3	3	3	4	0	3	3	3	3	3	4	4	3	0	4	4	0	3	3	3	4	3	0	3	3	3	0	3	3	0	0	4	0	4	4	4	4	3	3	3	0	0	4	3	3	3	4	3	4	3	3	4	3	3	3	3	4	3	4	4	3	0	0	3	4	3	3	3	0	3	0	3	4	4	4	3	3	0	0	4	0	3	4	4	3	3	3	3	3	3	3	3	3	4	4	3	3	4	3	3	3	3	3	3	3	4	3	3	4	3	3	4	3	3	3	3	3	3	3	0	3	3	3	0	3	3	3	3	3	3	3	3	3	4	3	3	3	3	3	3	3	4	3	4	3	4	3	4	0	4	3	3	3	3	0	4	3	3	0	3	4	3	4	3	3	4	4	4	3	3	3	0	3	3	0	3	4	0	4	0	3	4	3	3	4	0	3	3	3	0	3	0	0	3	3	3	3	0	3	3	4	3	3	3	3	3	3	3	3	0	3	3	0	3	3	3	3	3	3	3	4	4	4	4	3	4	3	3	3	3	3	3	3	3	4	3	0	4	3	3	3	3	3	3	3	3	3	0	4	3	0	3	3	0	4	0	4	3	0	3	4	3	3	3	3	4	3	4	3	3	4	0	0	0	4	3	3	3	3	3	0	3	3	0	0	4	3	3	3	3	4	3	3	3	3	3	4	3	4	0	3	4	3	3	3	3	4	3	3	3	4	3	0	3	0	3	3	0	3	3	0	0	3	3	3	4	3	3	3	3	4	4	3	4	3	3	4	4	3	0	3	3	3	3	3	3	3	0	3	4	0	4	3	4	3	3	0	3	3	0	3	3	0	3	3	3	3	4	0	0	3	3	3	0	4	4	3	3	3	3	3	0	4	4	0	3	3	4	3	3	4	3	3	4	4	0	0	3	0	3	3	3	4	0	3	3	3	3	3	3	0	3	4	3	4	4	4	4	3	3	4	4	3	3	3	4	4	3	3	3	4	3	3	4	3	3	4	4	3	0	4	0	3	3	3	0	3	3	3	3	0	3	3	0	4	4	4	4	3	3	3	3	0	3	0	0	4	0	0	3	3	3	3	3	3	3	0	3	3	3	3	4	3	3	3	3	3	3	0	3	3	3	3	4	0	4	3	3	3	0	0	3	0	3	4	3	0	3	3	3	3	3	3	3	4	3	3	3	3	3	4	3	3	3	0	3	3	3	4	3	3	3	3	3	3	3	4	0	3	0	3	3	4	3	0	3	4	3	3	3	3	3	3	0	4	3	4	0	3	3	4	3	4	0	3	3	3	4	3	0	0	3	3	3	3	3	3	3	3	3	3	3	4	3	3	4	3	3	4	3	0	3	3	3	4	3	3	3	3	3	3	3	4	0	3	3	0	3	4	3	3	0	4	3	0	4	0	0	3	3	3	3	4	3	0	3	3	0	3	3	3	4	0	3	3	3	3	3	3	3	3	3	4	3	4	3	3	3	3	0	3	3	4	3	0	3	3	3	3	4	3	3	3	3	3	3	4	4	4	0	3	0	4	3	3	4	4	3	4	3	3	3	3	3	4	0	3	0	4	4	3	3	3	0	4	0	4	3	3	4	3	3	3	3	4	3	3	4	3	0	3	3	0	3	3	4	3	0	3	3	3	4	4	3	3	3	4	0	3	3	3	4	4	3	4	3	0	3	0	3	4	4	0	3	3	3	4	3	3	3	4	0	3	0	4	0	4	3	0	3	3	3	3	3	3	0	3	3	3	3	3	4	4	3	0	3	3	4	3	3	0	3	3	3	3	3	4	3	3	4	4	4	4	3	3	0	3	3	4	3	3	4	0	3	3	3	3	3	3	0	3	4	4	0	3	3	0	3	3	0	3	4	4	3	4	4	3	3	3	3	4	4	3	4	4	3	3	3	3	3	3	3	3	3	3	3	4	3	0	3	3	4	0	3	4	3	3	0	0	0	3	3	3	3	4	3	4	3	3	3	0	3	0	0	3	3	3	3	3	4	0	0	4	3	3	3	4	3	3	4	0	0	3	3	3	3	3	3	3	4	3	0	0	3	0	3	4	3	3	4	3	3	3	3	0	3	4	3	3	0	3	3	3	0	0	3	3	3	4	4	4	3	3	0	3	3	3	4	3	3	3	4	4	3	3	0	3	3	4	3	3	0	4	4	3	3	3	0	0	3	3	3	3	3	4	0	3	0	3	3	0	0	4	3	4	3	3	0	3	3	3	3	3	3	4	3	3	3	4	0	3	3	4	3	4	4	0	3	3	3	4	4	3	4	3	3	4	3	4	3	3	4	4	3	3	4	4	0	3	0	3	3	4	4	4	4	3	0	3	3	0	3	3	3	3	3	3	4	4	0	4	3	3	3	0	3	3	3	3	4	3	3	4	3	3	0	3	4	3	3	3	3	3	3	3	0	4	3	3	4	3	3	3	4	3	0	3	3	3	3	3	4	3	3	3	3	0	3	4	3	3	3	3	3	0	3	3	0	4	0	3	3	3	3	3	0	3	3	3	3	3	4	3	3	3	3	3	3	3	3	3	0	3	3	3	3	0	3	0	4	0	4	3	3	3	3	3	4	4	3	3	3	4	4	3	4	0	3	3	3	0	3	0	3	3	3	3	4	3	3	4	3	3	3	0	3	4	4	3	4	3	3	3	0	0	3	3	3	3	4	3	3	4	0	3	3	3	4	0	4	3	3	0	3	3	4	3	3	3	3	4	3	4	3	4	3	3	0	0	3	3	0	3	3	3	4	3	4	0	3	3	0	3	3	3	3	3	3	0	3	4	3	0	3	3	3	4	3	4	3	3	3	4	3	3	0	3	4	3	4	3	0	4	4	3	4	4	3	3	3	3	4	0	3	0	4	3	3	4	4	3	3	3	0	3	3	0	3	0	3	4	4	3	3	0	3	0	0	4	3	3	3	3	3	4	0	3	3	4	3	4	3	4	3	0	4	3	3	3	0	0	0	4	3	4	4	0	3	3	4	4	3	3	4	3	4	4	4	3	0	4	3	3	3	3	3	0	3	0	4	4	3	3	4	3	3	3	3	4	4	0	0	4	3	3	3	0	3	3	4	4	4	3	3	0	3	3	3	3	3	4	3	3	0	4	3	3	3	0	4	3	3	3	0	0	0	3	4	4	3	0	0	3	3	3	4	3	3	4	3	0	3	3	0	3	4	0	0	4	4	4	3	0	3	3	3	0	3	3	4	3	4	3	0	3	4	3	0	0	3	3	3	0	3	3	3	3	3	3	0	3	3	3	3	4	3	3	3	3	3	0	0	0	3	3	4	4	3	3	0	0	3	3	3	3	3	3	3	0	3	3	0	0	3	3	4	4	4	4	0	3	3	3	4	4	3	3	3	3	0	3	3	0	3	3	3	3	4	4	0	4	4	3	4	0	4	3	4	3	3	3	3	3	4	3	3	4	3	4	3	3	4	3	3	3	3	4	3	4	3	4	3	3	4	4	3	3	3	3	4	4	4	4	3	3	4	3	3	3	4	0	0	3	3	0	3	4	3	0	4	3	3	3	4	4	4	4	3	3	3	3	3	3	0	3	3	3	3	3	0	4	3	3	3	0	3	3	4	0	0	3	3	3	4	3	3	4	4	3	3	0	4	3	3	3	4	3	3	4	3	0	3	3	3	3	3	3	3	3	3	3	0	4	3	3	0	4	0	4	3	4	3	3	4	4	3	0	0	4	3	3	3	0	3	3	3	3	3	3	3	3	3	3	3	3	0	3	3	4	4	0	3	0	3	3	3	3	4	0	0	3	3	3	3	4	3	3	0	3	3	3	0	3	4	3	3	3	4	3	0	3	3	3	3	3	3	3	4	0	3	3	3	3	0	0	4	3	3	3	0	3	4	0	4	3	3	0	3	3	0	4	0	4	3	3	3	3	4	0	3	3	3	3	4	0	0	0	3	4	4	0	3	0	0	0	4	0	4	0	0	0	4	3	3	0	3	4	3	3	3	0	0	3	4	4	0	4	3	4	3	4	4	3	3	4	0	0	4	0	0	0	4	3	3	3	3	0	3	3	3	0	3	0	4	3	3	3	3	3	3	0	4	0	0	4	4	4	4	4	3	4	4	4	3	0	4	3	3	0	3	0	3	3	4	3	4	3	3	4	3	3	3	3	3	3	3	3	0	3	3	3	0	4	4	0	0	3	4	3	3	3	0	3	4	3	0	3	0	3	0	0	3	3	0	3	0	0	0	4	3	0	4	3	4	3	3	3	3	4	3	4	4	3	0	3	4	4	0	4	3	4	3	4	3	0	4	0	3	4	4	3	0	3	3	3	4	0	4	3	0	3	3	3	3	3	3	3	3	0	3	3	3	0	3	4	3	3	4	3	3	3	3	3	3	0	3	3	0	3	3	3	4	3	0	0	3	3	4	0	4	0	3	3	3	3	3	3	3	3	0	3	3	4	0	4	4	4	3	4	3	3	3	4	0	3	4	3	4	4	4	4	0	0	4	0	3	3	0	0	0	0	3	0	3	3	3	3	3	4	4	3	3	4	3	3	4	3	3	4	3	3	0	3	3	3	3	3	3	3	0	3	3	3	3	3	3	3	3	3	0	3	3	3	3	3	4	0	4	3	3	4	3	3	4	4	4	4	4	4	3	0	3	3	0	0	0	4	4	3	0	3	0	3	3	4	3	3	0	3	4	0	4	0	4	4	4	3	3	4	3	3	4	3	3	0	0	0	4	3	3	3	4	4	0	3	0	3	3	3	0	0	3	0	3	0	3	4	3	0	3	3	3	3	3	3	3	4	0	3	4	3	4	0	3	3	0	4	3	0	0	3	3	0	3	3	0	3	4	4	0	3	0	0	3	4	0	0	3	3	3	4	3	0	0	4	4	0	3	3	3	4	3	3	3	0	3	4	3	0	3	3	3	4	3	3	3	3	0	4	4	0	3	3	3	3	3	3	0	3	4	3	3	3	3	0	0	0	3	3	3	3	3	0	4	3	4	3	3	3	4	0	0	3	0	3	3	4	3	0	3	3	4	0	4	4	0	3	3	3	0	0	3	0	0	0	3	4	3	3	3	4	3	0	0	0	0	4	0	3	3	0	0	0	0	4	4	4	0	3	3	3	3	0	3	3	3	3	3	0	3	3	4	0	4	4	4	3	4	3	3	3	3	4	0	3	3	0	3	3	0	3	3	3	0	3	4	3	4	0	3	3	3	3	3	0	3	0	4	4	3	3	0	3	0	0	3	3	0	3	3	3	3	0	3	0	4	3	3	3	3	4	4	4	4	0	0	3	0	3	4	4	3	0	0	4	3	4	4	4	4	3	3	3	3	3	3	3	0	4	3	4	3	3	4	3	3	4	0	4	4	3	3	4	4	0	0	3	4	3	4	3	4	3	0	4	0	3	0	0	4	3	3	0	3	3	3	0	3	4	4	3	0	3	4	0	3	4	3	4	0	3	3	3	4	0	0	4	4	3	4	4	4	4	4	4	3	3	3	0	3	3	3	0	3	3	3	4	3	3	0	3	4	0	3	4	3	3	4	0	3	4	0	4	3	0	3	3	0	3	4	0	3	4	0	4	0	4	3	3	0	4	4	0	0	4	3	3	4	0	4	3	4	4	0	0	3	3	4	0	4	0	4	4	3	0	4	4	4	4	3	0	0	0	0	4	0	3	3	3	0	0	3	4	4	3	3	0	3	3	3	3	3	3	3	3	3	3	4	0	3	3	3	0	3	3	0	3	4	4	4	0	4	4	3	3	3	0	3	3	4	3	0	4	4	3	3	4	4	3	0	0	3	4	3	3	3	0	3	4	3	0	4	0	3	4	3	4	0	3	3	3	0	3	4	4	0	3	0	3	4	3	4	4	3	0	0	3	3	3	4	4	3	4	3	3	0	3	3	0	0	0	0	0	3	0	3	0	0	3	4	0	0	0	4	0	0	0	3	4	0	3	4	0	0	3	3	3	3	0	0	0	0	3	0	0	3	3	4	0	0	0	3	0	4	4	3	3	3	0	3	0	4	3	3	3	3	4	3	3	0	3	0	4	4	0	3	4	3	3	3	0	0	3	0	3	3	0	0	0	0	3	3	0	4	0	3	3	3	0	4	3	0	3	3	0	4	0	4	0	3	3	4	0	0	3	0	3	0	4	3	0	3	0	0	0	3	0	3	0	4	0	0	4	4	0	3	4	3	3	3	3	3	4	0	3	4	3	3	0	4	0	3	3	4	3	4	3	3	0	4	4	3	0	3	4	0	0	4	3	3	3	0	3	3	3	4	0	3	3	4	0	3	0	3	3	3	3	4	3	3	0	0	4	0	0	3	3	0	3	3	4	3	0	4	3	0	4	3	0	3	0	4	3	4	0	0	3	0	3	0	0	3	3	0	0	4	3	0	4	0	3	4	3	4	3	4	4	3	0	0	3	0	4	0	3	3	4	3	0	4	3	4	4	3	0	4	3	0	4	0	3	0	0	3	4	3	0	0	0	0	0	3	4	3	4	4	0	3	4	3	0	3	0	0	4	0	4	0	4	3	4	0	3	3	4	4	3	0	3	4	0	3	0	4	3	4	0	3	4	3	4	0	3	3	0	3	4	0	0	0	3	3	4	3	3	4	4	4	3	3	4	3	0	0	4	3	3	3	4	4	4	0	0	3	4	0	0	3	3	3	3	3	3	0	0	0	4	3	4	0	4	4	4	4	3	0	4	4	3	4	3	0	3	0	3	3	3	3	4	0	0	3	4	3	0	3	3	4	0	3	4	3	4	0	3	3	3	3	4	3	3	0	3	0	4	4	3	3	3	3	0	3	3	4	3	3	3	0	0	3	3	3	4	3	3	3	3	0	3	3	3	3	0	4	3	0	0	3	3	0	4	3	3	0	0	3	3	0	3	0	0	4	3	0	3	0	3	4	0	3	3	0	3	3	0	0	0	0	0	4	3	4	3	0	3	3	0	0	3	3	0	0	0	3	4	4	4	3	0	4	4	0	3	0	0	3	0	4	0	0	3	0	3	0	0	4	4	0	3	4	0	3	3	0	4	3	4	0	0	3	4	3	0	4	0	0	3	3	3	3	0	3	3	0	0	0	4	0	3	4	4	0	0	4	3	3	0	3	3	0	3	4	3	3	3	0	4	0	3	4	4	3	4	0	4	3	4	0	0	0	3	3	3	4	0	0	3	3	3	3	3	4	0	4	4	3	3	4	4	0	4	4	4	3	3	0	0	4	3	0	3	0	4	4	4	3	3	0	4	3	0	3	0	3	0	3	4	0	4	3	0	3	3	3	3	0	3	3	4	4	3	3	4	4	4	3	4	4	3	3	0	0	3	4	4	0	3	4	3	3	4	3	3	3	3	3	4	4	4	3	0	0	3	0	3	4	4	0	4	3	3	0	3	0	3	3	4	4	4	0	3	0	3	0	3	3	4	3	4	0	3	4	3	0	0	3	3	3	0	0	0	3	3	0	4	3	3	3	3	0	0	3	3	0	4	0	3	0	3	3	4	4	4	4	4	3	0	0	4	0	4	4	4	0	4	4	0	4	4	3	3	3	4	0	0	4	4	3	4	3	3	0	0	4	3	3	3	3	3	4	3	0	0	0	0	3	4	3	3	3	3	0	3	3	3	3	4	4	3	3	0	4	0	0	0	4	4	0	0	3	0	0	3	0	3	0	3	4	0	3	3	0	3	0	3	3	3	4	0	4	0	3	3	4	4	3	0	0	4	3	3	4	4	0	3	3	3	3	3	0	3	3	3	0	3	0	3	0	0	3	0	3	4	3	0	3	0	0	4	3	3	3	3	3	3	3	0	3	3	0	3	0	4	3	4	4	4	3	3	0	4	3	3	3	3	4	4	0	0	0	0	3	0	0	3	3	4	3	3	3	4	0	3	4	0	4	0	0	3	0	4	3	3	4	4	4	0	0	4	0	3	0	3	0	4	0	3	3	0	4	4	0	3	4	3	0	0	0	3	0	0	3	3	3	3	3	3	4	4	3	3	4	4	3	0	3	0	3	3	4	0	4	0	4	4	3	4	3	0	0	0	3	3	0	4	4	0	3	4	3	3	3	3	4	4	3	3	4	0	0	0	3	0	4	0	4	4	0	0	0	0	4	4	3	0	3	4	4	3	3	3	0	3	0	0	3	3	3	3	4	3	0	4	4	4	4	4	3	3	4	0	4	4	0	3	3	3	4	0	3	4	4	3	0	3	0	3	3	4	0	0	4	4	3	3	0	4	3	3	3	3	3	0	4	0	3	3	4	3	3	0	3	0	3	4	0	3	4	3	3	0	4	0	3	0	3	3	3	4	0	4	4	3	0	3	0	4	4	0	4	0	0	0	0	3	3	0	0	3	3	4	4	0	4	0	3	3	0	0	0	4	3	0	0	3	4	0	0	0	0	0	3	0	0	3	3	0	3	3	4	0	0	0	4	0	3	3	4	4	4	0	3	4	3	4	4	3	3	4	3	3	3	3	4	0	3	3	3	0	0	0	0	4	3	0	4	0	0	4	3	3	3	0	3	3	0	3	0	0	0	3	4	0	4	4	0	0	4	4	4	3	0	0	4	0	0	4	0	0	0	0	0	0	3	0	0	4	0	0	0	4	4	3	3	4	4	4	0	0	0	0	0	4	3	4	0	0	0	4	3	4	4	4	4	4	3	3	3	3	0	0	0	4	4	0	4	4	3	3	0	3	4	4	3	4	0	3	4	4	3	3	0	0	4	4	0	0	3	0	4	3	0	3	3	3	4	4	3	4	0	4	0	0	0	0	4	3	3	0	4	0	0	0	3	4	3	3	3	3	4	4	0	3	4	0	3	0	0	3	0	4	3	0	4	4	0	4	4	0	0	3	3	3	4	4	3	3	0	0	3	3	3	3	3	0	4	3	3	0	3	3	4	0	4	4	3	0	0	0	4	4	0	3	3	4	3	0	3	4	0	3	4	0	0	0	3	4	3	3	3	3	3	3	4	0	4	0	0	4	4	0	0	0	4	0	0	0	4	3	3	3	4	4	0	4	3	0	4	3	0	3	0	3	3	3	3	3	3	4	0	0	3	3	3	3	3	3	0	4	3	0	3	0	0	3	3	3	3	4	3	3	0	4	0	0	4	3	0	4	0	0	0	4	0	4	0	4	4	0	4	0	3	0	3	3	0	0	0	4	0	0	4	4	3	3	3	4	4	0	3	0	0	4	0	0	3	0	4	3	4	3	0	3	4	0	4	0	0	3	3	3	3	4	0	0	0	3	3	3	3	4	3	0	4	4	3	0	3	3	3	4	4	3	0	0	3	4	0	0	0	3	3	3	0	3	0	3	0	3	0	4	3	0	0	3	0	0	4	3	3	3	0	4	4	0	3	3	0	0	0	4	0	4	0	3	3	0	0	3	3	0	4	3	3	3	3	0	4	3	4	3	3	0	0	0	3	0	4	0	0	4	0	3	4	3	0	3	0	4	0	4	0	0	4	3	3	0	0	4	3	3	0	0	0	3	4	0	0	3	4	0	3	3	0	3	3	4	0	3	0	0	0	0	3	4	0	0	3	0	4	3	0	3	0	0	4	3	4	4	4	0	0	3	4	3	0	0	0	0	0	4	3	0	4	4	3	0	0	3	3	3	4	4	0	0	0	4	0	0	0	3	4	0	4	4	3	0	0	4	0	0	0	0	3	4	4	4	0	3	4	0	4	3	0	0	0	0	0	4	4	3	4	3	0	3	3	3	3	3	0	0	4	3	3	0	3	0	0	3	4	0	4	0	0	4	0	0	4	0	0	0	3	4	0	0	3	3	0	0	0	0	3	0	3	4	3	4	3	4	0	4	3	4	3	3	4	0	4	0	4	3	3	3	0	3	4	3	4	0	3	3	0	3	0	4	4	0	4	4	3	4	4	0	3	3	0	4	3	4	4	4	4	0	0	4	4	3	0	0	3	3	3	0	4	0	4	0	0	0	0	3	0	4	3	0	3	4	0	3	3	0	0	3	4	4	0	4	4	0	0	4	0	4	3	0	3	0	0	3	4	3	0	3	3	3	0	0	3	4	3	3	0	4	4	3	3	0	3	0	3	3	3	4	3	3	3	4	0	0	4	0	0	4	3	3	0	4	0	3	3	4	4	0	3	4	3	0	3	0	4	0	0	4	0	3	0	0	4	0	0	4	3	3	4	3	3	3	4	0	0	4	0	4	0	3	4	3	0	3	3	3	0	3	0	0	0	0	4	3	0	4	3	0	3	3	3	4	4	4	4	0	4	3	4	3	4	0	0	4	3	3	3	3	0	3	3	4	4	3	3	3	3	4	0	0	3	3	3	3	0	0	3	4	3	3	0	0	3	0	0	3	4	0	3	0	4	4	3	4	4	4	4	3	0	3	3	0	0	3	3	3	3	0	0	0	4	4	3	0	3	3	4	4	0	0	3	3	4	0	0	4	0	4	4	0	0	3	0	0	0	0	4	0	3	0	0	0	0	3	0	0	3	3	0	4	4	3	0	4	0	0	0	0	4	4	3	0	4	0	3	3	3	0	0	4	3	0	3	3	0	4	3	0	0	0	3	4	0	3	0	4	4	4	3	4	3	3	0	0	4	0	3	0	0	4	3	0	0	3	3	3	3	4	3	3	4	0	4	3	3	3	3	3	0	3	0	3	3	0	4	4	3	0	0	0	0	4	0	4	4	3	0	0	4	0	3	0	3	0	3	0	3	3	4	4	3	4	4	3	4	3	3	4	3	3	0	4	0	0	3	0	0	4	3	3	0	4	0	3	3	0	3	4	4	0	0	0	4	3	0	0	3	3	0	0	0	0	4	0	0	4	0	0	4	3	4	3	4	0	3	4	4	3	0	0	0	0	0	4	3	4	0	0	0	3	0	3	4	0	4	4	3	3	4	4	3	3	0	4	0	4	3	0	3	0	3	3	4	0	4	0	4	0	0	0	0	3	3	3	0	4	3	3	0	3	4	0	0	0	3	3	3	4	0	3	0	3	0	0	3	4	0	3	0	4	3	0	0	4	0	0	0	0	3	0	0	4	3	4	0	4	3	3	4	0	3	3	3	4	0	4	4	3	0	3	3	3	0	3	0	4	3	4	0	3	3	4	3	0	0	0	0	0	4	3	3	3	0	0	3	3	0	0	0	0	0	4	4	0	0	4	3	0	3	0	0	3	4	4	0	3	0	3	0	4	0	0	0	3	3	0	0	4	4	0	3	3	0	0	0	0	0	4	3	0	0	4	4	0	4	3	0	4	3	0	0	0	0	4	0	4	3	3	4	4	0	3	4	3	4	0	0	3	0	3	3	0	4	0	0	0	4	0	4	0	0	0	0	4	3	0	0	0	3	0	0	4	0	0	3	3	0	4	3	0	0	4	4	0	3	4	4	3	3	0	4	3	0	0	0	0	0	0	3	0	0	3	0	3	0	3	3	0	3	4	4	0	0	4	4	4	0	3	3	3	0	0	4	0	0	4	4	0	4	4	0	4	0	0	0	3	3	0	4	0	4	0	0	4	4	4	0	3	3	3	0	4	3	4	0	3	3	0	0	3	4	3	4	0	4	0	0	3	3	0	3	3	4	3	0	3	0	0	4	0	0	3	3	3	0	0	0	0	0	3	0	3	3	3	4	4	0	0	4	0	3	0	0	0	4	0	4	0	3	3	0	3	0	4	0	4	4	0	0	4	4	3	0	4	4	0	4	3	0	4	4	0	4	4	0	3	3	0	0	4	3	0	4	3	3	4	3	3	4	3	0	0	0	3	4	0	0	0	0	0	0	3	3	3	3	0	4	0	4	0	3	0	3	0	4	0	0	0	4	4	4	3	3	4	0	4	4	0	0	0	0	0	0	3	0	3	4	3	4	4	0	0	0	0	0	0	0	0	0	0	4	0	4	0	0	4	4	4	0	0	0	4	3	0	0	0	0	4	0	3	4	0	0	0	4	4	4	0	3	0	0	0	0	0	0	0	0	4	3	3	0	3	0	0	0	0	0	3	0	3	3	0	0	0	0	0	0	0	3	3	0	3	0	3	4	0	0	3	4	0	3	0	3	3	3	0	3	0	0	0	3	3	0	3	0	3	0	0	0	0	4	0	3	0	0	0	4	3	4	0	0	0	4	3	0	3	0	3	0	3	0	0	3	3	3	0	4	0	4	0	0	0	3	3	3	0	0	3	0	3	3	4	4	4	3	0	4	0	3	3	0	0	3	0	3	3	0	0	3	0	0	4	0	0	3	0	3	4	0	4	3	4	0	3	3	3	3	3	3	0	0	3	0	3	4	0	3	3	0	4	3	3	3	3	3	3	3	3	4	4	0	4	3	0	0	3	3	3	3	4	4	3	0	4	0	3	0	3	0	4	3	4	0	3	3	0	0	3	0	4	3	0	0	3	3	0	0	3	4	3	4	3	3	0	0	3	4	0	0	3	0	3	0	3	0	3	0	3	4	0	4	4	0	4	0	4	3	0	0	0	3	4	4	0	0	3	0	0	0	3	3	0	0	0	0	0	0	0	3	3	3	3	0	0	4	3	3	0	0	0	3	0	0	0	3	4	4	0	3	0	0	0	4	0	0	0	0	3	0	3	3	0	0	4	0	0	4	4	4	4	0	4	3	0	0	3	0	0	0	0	0	0	3	0	3	3	4	0	3	3	3	4	0	0	0	0	4	0	0	4	0	4	0	0	0	3	4	0	4	0	0	0	3	0	0	0	0	0	0	4	4	0	0	0	0	3	0	0	0	0	3	3	0	4	0	4	0	4	4	0	3	4	3	0	0	4	3	0	3	0	4	0	0	0	3	0	4	3	0	0	3	0	0	0	0	4	0	0	0	3	4	4	0	0	0	0	4	0	4	0	0	0	0	0	0	3	4	0	3	0	0	3	3	4	4	4	4	4	0	0	3	0	3	0	0	4	3	0	0	3	4	0	0	0	0	0	3	0	4	3	4	0	0	0	4	3	3	0	0	0	0	0	0	0	0	0	0	3	3	0	0	0	0	3	0	3	3	3	3	4	0	0	3	0	0	3	4	3	0	3	3	3	4	4	0	4	3	0	4	0	0	0	0	0	0	0	4	3	3	0	3	0	3	0	0	4	4	0	0	3	4	0	3	4	3	0	0	4	0	3	0	4	3	3	3	0	0	0	0	0	4	0	0	0	4	0	0	0	0	3	4	3	0	3	3	4	3	4	0	3	0	0	3	0	3	0	3	4	3	3	0	0	0	0	0	0	3	0	3	4	3	0	4	0	0	4	0	0	0	3	0	0	0	0	0	0	0	0	0	0	3	0	4	0	3	0	4	4	0	0	4	3	0	3	3	0	4	3	3	3	3	0	4	0	4	0	0	0	4	0	4	0	3	0	0	0	3	0	4	3	4	3	0	3	0	3	0	0	0	3	3	0	0	0	0	0	3	4	0	0	4	0	3	3	0	0	0	0	0	0	0	0	0	3	0	0	0	0	0	0	0	3	4	4	3	0	4	3	0	3	0	4	3	0	4	3	0	4	4	3	3	3	0	0	0	0	0	0	3	3	0	4	0	3	0	0	0	0	0	0	3	0	0	3	4	0	0	4	0	4	4	3	0	0	3	0	0	0	0	4	4	4	0	3	4	0	4	4	3	3	0	0	3	4	0	0	0	0	4	0	0	0	0	0	3	0	0	3	0	0	0	4	4	4	4	0	3	0	0	0	0	0	3	0	3	0	3	4	0	4	0	0	0	0	4	0	0	3	4	0	0	3	0	0	3	3	4	0	0	0	3	0	0	0	3	4	0	0	0	0	0	4	0	0	4	3	0	4	0	0	0	0	0	0	3	3	0	0	0	4	3	0	0	3	3	0	0	3	0	4	0	0	0	3	0	0	3	0	0	0	0	3	3	0	3	0	3	0	0	0	3	0	0	0	4	0	4	0	3	3	0	0	0	3	0	0	0	0	0	0	0	0	0	0	4	3	0	0	0	0	0	4	0	4	4	4	0	0	0	0	0	0	3	0	4	3	0	4	3	0	0	0	0	3	4	0	4	0	4	4	0	0	0	3	3	0	3	4	0	3	3	0	0	0	0	3	0	0	0	0	3	4	0	3	3	0	0	0	0	0	0	3	3	3	0	0	0	0	3	3	0	0	4	0	0	4	3	0	0	4	0	0	0	3	3	0	0	3	0	0	3	0	0	4	0	4	3	0	4	0	4	4	3	0	4	3	0	0	3	0	0	0	3	3	0	0	0	0	3	4	3	3	0	0	3	0	3	0	4	3	0	0	3	0	3	0	4	3	3	0	0	0	0	0	0	3	3	3	0	4	0	0	3	0	0	0	4	0	0	3	3	0	0	3	0	3	0	0	4	4	0	3	0	4	4	4	0	4	4	0	0	0	4	0	0	0	3	0	0	0	3	3	0	3	0	3	0	0	0	4	0	0	0	0	0	0	0	0	0	3	3	4	0	0	0	0	0	0	4	0	0	0	3	0	3	3	0	4	0	0	0	0	0	3	0	0	0	0	0	4	0	0	4	0	3	3	0	0	0	3	0	3	0	0	4	3	0	0	3	0	0	0	0	3	0	4	0	4	3	0	0	0	0	4	0	4	3	4	0	0	3	3	0	0	0	4	0	4	0	0	3	0	0	3	0	0	0	0	0	0	4	0	4	0	0	3	0	4	0	0	0	0	0	0	3	0	0	3	0	0	0	0	0	3	0	0	0	0	0	0	3	0	4	3	3	4	0	4	0	0	0	0	0	0	0	0	3	0	4	0	3	0	3	0	3	0	0	4	3	0	0	3	3	0	0	0	0	0	0	3	0	0	0	0	0	0	0	3	0	0	4	0	0	0	0	4	0	0	0	4	0	3	0	0	0	0	0	0	0	0	3	4	0	0	0	0	0	0	0	0	0	0	3	0	3	4	4	0	0	0	4	3	4	0	0	3	0	0	0	3	3	3	0	0	3	0	3	0	4	0	0	3	0	3	0	4	4	0	0	4	0	3	0	0	4	4	4	0	0	0	0	3	0	0	0	4	3	3	0	0	0	0	0	0	4	3	0	0	0	0	4	0	3	0	0	3	0	0	0	0	0	4	3	0	0	0	0	3	0	4	0	0	0	0	0	0	0	0	0	3	0	0	0	0	0	0	4	0	0	3	3	0	0	3	4	3	0	0	0	4	0	0	0	3	3	0	4	0	4	0	0	3	0	0	0	0	0	0	0	0	3	0	0	3	0	3	3	3	0	3	0	4	0	0	3	0	4	3	0	0	0	4	0	3	0	3	0	3	0	3	4	0	4	0	0	4	0	3	0	0	0	0	0	0	4	4	3	4	0	0	3	0	0	0	0	0	0	4	0	3	0	3	3	0	3	0	3	3	4	4	0	0	4	4	0	0	3	0	0	4	0	0	0	0	0	0	0	0	0	0	0	0	3	4	3	3	0	0	4	4	0	4	0	0	0	4	4	3	0	0	0	3	0	0	0	0	0	0	4	0	4	0	3	4	0	0	3	0	0	0	0	3	0	0	3	0	3	0	0	0	0	3	3	0	0	0	0	0	0	0	0	3	0	0	0	0	0	3	0	0	0	3	0	0	0	0	3	3	0	4	0	4	0	4	4	0	0	4	4	0	0	0	0	0	0	0	4	0	0	3	0	4	0	0	4	4	3	0	0	0	0	0	0	4	0	0	4	0	0	0	0	3	0	0	0	0	0	3	0	0	0	3	0	0	3	0	0	4	0	0	0	0	0	4	0	0	0	0	0	0	0	4	3	0	0	0	3	0	0	3	0	4	0	0	4	3	0	0	0	0	0	3	0
AU_ABR_2	1	4	3	4	4	4	4	4	4	3	4	4	3	4	4	4	3	3	4	4	3	3	3	4	3	3	3	4	3	3	3	4	4	3	4	3	3	3	3	3	4	4	3	3	3	3	4	3	3	3	3	3	3	3	4	4	3	3	3	3	3	4	3	3	3	3	3	3	3	3	3	3	3	3	3	4	4	3	4	4	4	4	4	3	4	3	3	3	4	4	4	4	3	3	4	3	4	4	4	3	4	4	3	4	3	3	4	3	3	3	3	4	3	4	3	3	3	3	3	4	4	3	3	4	3	3	3	4	3	4	4	4	3	3	4	4	3	4	3	4	3	3	3	3	3	3	3	3	4	3	4	3	3	3	3	4	3	3	4	3	3	3	3	3	3	3	4	3	3	4	4	4	4	3	4	3	4	3	4	3	4	3	3	3	3	3	3	3	3	4	3	3	3	4	4	4	3	3	4	4	4	4	3	4	3	3	4	4	3	3	3	3	3	3	3	4	3	3	3	3	3	3	3	3	3	3	4	4	4	4	4	3	3	4	4	3	3	4	4	3	3	3	4	3	3	3	3	3	3	3	4	3	3	3	3	3	3	3	3	4	4	3	3	3	3	4	3	3	3	3	4	3	3	3	3	3	3	3	3	4	3	3	3	3	3	3	4	4	3	3	4	3	4	3	3	4	4	3	4	4	3	3	3	3	3	3	3	3	3	3	3	3	3	4	3	4	4	4	3	4	3	4	0	4	3	3	3	3	3	4	3	3	3	3	3	3	3	0	3	3	3	3	3	3	3	4	4	3	4	4	3	3	3	4	3	3	3	3	3	4	3	3	3	3	4	3	3	3	4	3	3	3	4	3	4	3	4	4	4	4	4	4	3	4	4	3	4	3	4	4	4	4	3	4	3	3	3	3	3	3	3	4	4	4	4	4	4	3	3	4	4	4	3	3	3	4	3	4	3	3	4	4	3	3	3	3	3	3	4	3	4	3	3	3	4	3	4	3	4	3	3	4	3	4	3	0	3	3	3	3	3	3	4	4	4	3	4	4	4	3	3	3	3	3	3	3	3	3	4	4	3	4	3	3	4	3	3	3	3	3	3	3	3	4	3	3	3	3	4	3	3	3	3	4	4	4	3	4	4	4	4	3	4	3	4	3	3	3	4	3	3	4	3	3	4	3	3	3	3	3	3	4	3	4	4	4	4	3	4	4	4	4	4	4	4	3	4	4	3	3	3	3	4	3	3	3	3	3	4	4	3	3	3	3	3	4	3	4	4	3	3	4	3	4	4	3	3	4	4	3	3	4	3	3	4	4	4	3	3	3	3	3	3	3	4	3	4	4	3	4	4	4	4	3	3	4	4	3	3	3	3	3	3	3	3	4	3	4	3	3	3	3	4	3	3	4	3	4	3	3	3	3	3	3	4	3	4	4	3	3	4	3	0	3	3	3	3	3	4	3	3	4	3	3	3	3	4	4	3	4	3	4	0	4	4	3	3	3	3	3	3	3	3	3	4	4	3	3	4	4	4	3	4	4	3	3	4	3	3	3	3	3	3	3	3	3	4	4	3	4	4	4	3	4	3	3	3	3	3	4	3	4	3	3	3	3	3	3	4	3	4	4	3	4	4	4	3	4	3	3	0	3	4	3	3	3	4	4	4	3	3	3	4	3	3	4	3	4	4	4	4	4	4	4	3	3	4	4	3	3	3	4	3	3	3	4	3	4	3	3	3	3	4	4	4	3	3	4	3	3	3	3	4	3	4	3	3	3	3	3	4	3	4	4	3	4	4	4	4	3	0	3	3	3	3	3	3	3	3	3	3	3	3	3	3	0	3	3	3	3	3	3	0	3	3	3	4	3	4	4	4	4	4	4	3	4	4	3	3	4	3	3	3	3	3	3	3	4	3	0	4	3	3	0	0	3	4	3	3	3	4	4	3	4	4	4	3	4	0	3	3	0	4	3	3	3	4	4	3	3	3	3	3	3	3	3	3	0	4	4	4	3	4	3	4	4	3	4	3	4	3	3	3	3	4	3	0	0	4	4	4	4	3	3	3	3	3	4	4	4	3	4	3	4	3	3	3	0	3	3	3	0	3	4	4	3	4	3	4	3	4	4	3	4	4	4	3	4	4	3	3	4	3	4	3	3	4	3	3	3	4	3	3	4	4	0	4	4	3	4	3	3	3	4	3	3	3	3	3	0	3	0	4	3	4	4	3	3	3	3	3	3	4	3	4	4	3	4	3	3	3	3	3	4	3	3	3	3	3	4	4	3	4	3	3	3	3	0	3	3	3	3	3	3	4	4	3	4	4	3	3	3	4	3	4	3	3	4	3	3	4	3	4	3	3	4	3	3	4	3	3	4	4	4	3	3	3	3	4	3	4	3	4	4	0	3	3	4	3	4	3	3	3	4	4	0	3	3	3	3	4	3	3	4	3	3	3	4	3	3	3	3	4	3	3	3	3	4	4	4	4	3	3	3	3	0	3	3	3	3	3	4	4	3	3	4	3	3	3	4	3	4	4	0	3	3	4	3	3	3	4	3	3	3	3	3	3	3	4	3	4	4	3	4	4	3	4	4	4	3	3	3	4	4	3	3	4	4	3	3	4	4	3	3	3	3	3	4	3	4	3	3	4	4	3	4	4	3	3	3	3	3	3	3	3	3	4	3	0	3	3	3	3	3	3	4	3	4	0	4	4	3	4	4	3	3	4	3	3	3	3	3	3	4	3	3	3	0	3	4	4	3	3	3	3	4	4	3	3	3	3	3	3	3	3	4	3	4	4	4	3	3	4	4	3	3	3	3	4	4	0	3	3	4	3	4	4	3	4	3	3	3	3	4	4	3	4	4	3	0	3	3	4	4	3	3	3	4	3	3	3	3	3	4	4	3	3	3	3	3	3	3	3	3	3	3	4	3	4	4	4	3	3	4	4	4	4	3	0	4	4	4	0	3	4	3	4	3	3	3	3	0	3	3	3	3	3	3	3	3	4	3	3	4	3	3	3	3	4	4	4	4	3	4	4	3	4	4	4	3	0	3	3	4	3	3	3	3	3	3	3	4	4	3	3	3	4	4	3	3	3	4	3	3	4	4	3	3	3	0	3	3	0	3	0	3	0	3	3	3	3	3	0	4	4	4	0	4	3	3	0	0	4	3	3	3	4	3	3	3	4	3	3	3	3	4	3	4	4	3	3	0	3	4	4	4	4	4	3	3	3	3	3	4	3	3	3	3	3	4	4	4	3	4	3	0	3	4	3	3	3	3	4	4	3	3	3	3	3	3	3	3	3	4	3	3	3	0	4	0	4	3	4	3	3	4	4	3	3	3	0	3	3	3	0	3	0	3	3	4	3	3	0	3	3	3	4	0	4	3	4	0	0	3	3	4	0	0	3	4	3	3	3	3	0	3	4	3	3	3	3	4	4	4	3	0	4	3	4	4	3	4	3	3	4	3	3	4	3	3	3	3	3	3	3	3	4	3	3	3	4	3	3	3	4	4	4	3	3	3	3	3	3	3	4	4	4	3	4	3	4	0	3	4	3	3	3	3	4	3	3	3	3	4	3	4	4	0	3	3	4	4	4	3	4	4	3	4	3	0	4	3	3	3	3	4	3	3	4	3	3	4	3	4	3	4	4	4	3	3	3	3	3	4	3	3	3	4	4	3	3	3	0	3	3	3	4	4	3	3	3	3	3	3	0	4	3	4	3	4	4	3	4	3	0	4	3	4	4	3	4	3	4	3	3	3	3	3	3	3	3	3	3	4	3	0	4	3	3	4	4	3	3	3	0	3	3	3	3	4	3	3	4	4	4	0	4	4	4	4	3	0	4	0	3	3	3	3	3	0	3	3	3	3	3	3	3	3	3	4	4	0	0	4	4	4	0	3	4	3	4	4	3	3	3	0	3	3	4	3	3	3	3	3	4	0	4	4	3	0	4	3	3	4	3	4	4	0	3	3	3	3	3	3	3	4	3	3	4	3	4	3	3	3	4	4	4	3	4	0	3	3	3	3	3	3	4	3	3	4	3	3	3	4	4	3	0	4	3	4	4	0	3	3	3	3	3	3	4	3	3	3	3	3	3	3	0	4	3	3	3	3	3	3	3	4	4	3	4	3	4	3	3	4	3	4	3	4	4	3	3	3	3	4	3	3	3	3	3	3	3	4	4	0	4	3	4	3	4	3	4	4	3	3	0	3	3	0	3	3	3	0	4	3	3	4	0	3	3	3	3	4	3	4	4	3	4	3	4	3	3	4	3	3	3	3	0	3	3	3	4	0	3	3	3	3	3	3	3	3	3	4	4	0	3	3	4	4	3	3	3	0	4	3	3	4	3	3	3	3	3	3	3	3	4	4	0	3	0	4	3	3	3	0	3	4	3	4	3	4	4	3	4	3	3	3	3	0	3	3	3	3	3	3	3	3	3	0	3	3	0	4	4	4	4	3	3	3	4	0	3	3	0	3	3	4	3	3	3	3	3	3	3	4	4	4	4	0	0	3	4	4	3	4	4	3	3	4	3	3	3	3	4	3	3	3	3	4	3	3	3	3	0	4	3	3	3	3	4	3	0	4	4	3	3	4	4	4	4	3	4	4	3	4	3	3	4	3	4	4	3	4	3	3	3	3	3	4	3	4	4	0	4	4	3	4	4	3	3	3	0	3	3	4	3	4	3	3	3	3	3	3	3	3	3	3	3	3	3	4	4	4	4	3	4	4	3	0	3	3	4	3	3	4	3	3	3	4	3	3	3	4	4	4	4	4	3	3	3	4	3	0	4	3	3	3	3	3	3	3	3	3	0	4	3	4	4	4	4	3	3	3	0	3	4	4	0	3	4	3	3	3	4	3	3	3	3	3	3	3	3	4	4	0	0	3	3	4	4	4	4	0	0	3	3	3	0	3	3	3	3	4	3	4	3	3	0	3	3	0	3	4	4	0	4	3	3	3	3	3	4	3	0	0	3	4	4	3	3	3	3	4	3	3	3	3	3	3	3	0	4	3	4	3	3	3	3	4	3	3	4	3	3	0	3	3	3	3	4	3	3	3	4	4	3	3	3	4	4	0	0	3	3	3	3	3	3	3	3	3	3	0	3	4	4	3	4	0	4	4	3	3	0	4	0	0	0	3	0	3	3	3	3	3	3	3	3	3	3	3	3	3	3	3	4	3	3	3	4	3	3	3	4	3	3	3	3	3	3	3	4	4	0	4	3	4	3	3	3	4	3	3	0	4	3	4	3	3	3	3	3	4	3	3	3	3	4	3	3	3	4	3	3	3	3	3	4	0	3	4	3	3	4	4	0	4	3	0	3	0	3	3	4	3	3	3	3	3	3	3	4	3	3	3	4	3	4	3	3	3	0	4	3	4	3	3	3	3	3	0	4	3	4	3	3	3	3	4	4	4	4	0	3	4	3	4	0	4	4	4	3	3	3	3	3	3	3	4	3	0	3	4	3	0	4	4	3	3	3	4	4	4	4	3	4	0	0	4	3	3	0	4	3	3	0	3	3	3	3	3	3	3	3	4	3	4	0	3	3	3	3	4	4	4	3	3	4	3	4	3	4	3	3	3	3	0	4	3	0	3	3	3	3	0	4	3	3	3	3	3	3	0	4	3	4	4	3	3	4	3	4	4	3	3	4	4	3	4	3	3	3	4	3	3	0	3	4	3	4	0	3	0	3	3	4	0	3	4	4	3	3	4	3	3	3	0	3	3	0	3	4	0	3	3	3	4	0	3	3	3	4	4	3	3	4	4	3	3	3	4	3	3	3	3	4	4	3	4	3	3	3	3	3	0	3	3	4	4	4	3	3	3	3	4	3	3	3	4	4	3	3	3	3	3	3	3	0	3	3	3	4	3	0	0	4	0	3	3	3	3	3	0	3	3	4	3	3	3	0	4	3	4	3	4	4	3	4	0	3	4	4	0	3	3	3	3	3	3	3	3	4	0	3	3	3	4	3	4	4	3	0	4	4	0	3	3	3	4	3	0	3	3	3	0	3	3	0	0	4	0	4	4	4	4	4	4	3	0	0	4	3	3	3	4	3	4	3	3	4	3	3	3	3	4	4	4	4	3	0	0	3	4	3	3	3	0	3	0	3	4	4	4	3	3	0	0	4	0	3	4	4	4	3	3	3	3	3	3	3	3	4	4	3	3	4	3	3	3	3	3	3	3	4	3	4	4	3	3	4	3	3	3	4	3	4	3	0	3	3	3	0	3	3	3	3	3	3	3	3	3	4	4	3	3	3	4	3	3	4	3	4	3	4	3	4	0	4	3	3	3	3	0	4	3	3	0	4	4	3	4	3	3	4	4	4	3	3	3	0	3	3	0	3	4	0	4	0	3	4	3	3	4	0	4	3	3	0	3	0	0	4	3	3	4	0	3	3	4	3	3	3	3	3	3	3	3	0	3	3	0	3	3	3	4	3	3	3	4	4	4	4	3	4	4	3	3	3	3	3	3	4	4	3	0	4	3	3	3	3	4	3	3	3	3	0	4	3	0	3	3	0	4	0	4	3	0	4	4	3	3	3	3	4	4	4	3	4	4	0	0	0	4	3	4	3	3	3	0	3	3	0	0	4	3	3	3	3	4	3	3	4	4	3	4	3	4	0	3	4	3	3	4	3	4	3	3	3	4	3	0	3	0	3	3	0	3	3	0	0	4	3	4	4	4	4	4	3	4	4	3	4	3	3	4	4	3	0	3	3	3	3	3	3	3	0	4	4	0	4	4	4	3	3	0	3	4	0	3	3	0	3	3	3	3	4	0	0	3	3	3	0	4	4	3	3	3	3	3	0	4	4	0	3	3	4	3	3	4	3	3	4	4	0	0	3	0	3	3	3	4	0	3	3	3	4	3	3	0	3	4	3	4	4	4	4	4	3	4	4	3	3	3	4	4	4	3	3	4	3	3	4	3	3	4	4	3	0	4	0	3	3	3	0	3	3	3	3	0	4	4	0	4	4	4	4	4	3	4	3	0	3	0	0	4	0	0	3	4	3	4	3	3	3	0	3	3	3	3	4	3	3	3	3	3	4	0	3	3	3	3	4	0	4	3	3	4	0	0	3	0	3	4	3	0	4	3	3	3	3	3	3	4	3	3	3	3	3	4	3	4	3	0	3	3	3	4	4	4	3	3	4	3	3	4	0	4	0	3	3	4	3	0	3	4	3	3	3	3	3	3	0	4	3	4	0	3	3	4	4	4	0	3	4	3	4	3	0	0	3	3	3	3	3	3	3	3	3	3	3	4	3	3	4	3	3	4	3	0	3	3	3	4	3	3	3	3	3	4	3	4	0	4	3	0	3	4	3	3	0	4	3	0	4	0	0	3	3	3	4	4	4	0	3	3	0	3	3	3	4	0	3	3	3	3	3	3	3	3	3	4	3	4	3	3	3	3	0	3	4	4	3	0	3	3	4	3	4	3	4	3	3	3	3	4	4	4	0	3	0	4	3	3	4	4	3	4	3	3	4	4	4	4	0	4	0	4	4	3	4	3	0	4	0	4	4	3	4	3	3	3	3	4	3	3	4	3	0	3	3	0	4	3	4	4	0	3	3	3	4	4	3	3	3	4	0	3	3	3	4	4	3	4	3	0	3	0	3	4	4	0	3	3	4	4	3	4	3	4	0	3	0	4	0	4	3	0	3	3	3	3	3	4	0	3	3	3	3	3	4	4	3	0	3	3	4	3	3	0	3	3	3	3	3	4	3	3	4	4	4	4	3	3	0	4	3	4	3	3	4	0	3	3	3	3	3	3	0	3	4	4	0	3	4	0	4	3	0	3	4	4	3	4	4	3	3	3	3	4	4	3	4	4	3	3	3	3	3	4	3	3	3	3	3	4	3	0	3	3	4	0	3	4	4	3	0	0	0	3	3	3	4	4	3	4	3	3	3	0	3	0	0	3	3	3	3	4	4	0	0	4	3	3	3	4	3	3	4	0	0	3	3	3	3	3	3	3	4	4	0	0	3	0	3	4	3	3	4	3	3	3	3	0	3	4	3	3	0	3	3	3	0	0	4	3	3	4	4	4	3	3	0	3	3	3	4	3	4	4	4	4	3	3	0	3	3	4	3	3	0	4	4	3	3	3	0	0	4	3	4	4	3	4	0	4	0	4	4	0	0	4	3	4	3	3	0	3	3	3	3	3	3	4	3	3	3	4	0	3	3	4	4	4	4	0	3	3	3	4	4	3	4	3	3	4	3	4	3	3	4	4	3	4	4	4	0	3	0	3	3	4	4	4	4	3	0	4	3	0	3	3	3	3	3	3	4	4	0	4	3	3	4	0	3	3	3	3	4	3	3	4	3	3	0	3	4	3	3	3	3	3	3	3	0	4	3	3	4	3	3	3	4	3	0	3	3	3	3	3	4	3	3	3	3	0	3	4	4	4	3	3	3	0	4	3	0	4	0	3	3	3	3	3	0	3	3	3	3	3	4	3	3	3	3	3	3	3	3	3	0	3	3	4	3	0	3	0	4	0	4	3	3	3	3	3	4	4	3	3	3	4	4	3	4	0	3	3	3	0	3	0	3	3	3	3	4	3	3	4	4	3	3	0	3	4	4	3	4	3	3	3	0	0	4	3	3	3	4	3	3	4	0	3	4	4	4	0	4	3	3	0	3	3	4	3	3	3	4	4	3	4	3	4	3	3	0	0	3	3	0	4	3	3	4	3	4	0	4	3	0	3	3	3	3	3	3	0	3	4	3	0	3	3	3	4	3	4	3	3	3	4	3	3	0	3	4	3	4	4	0	4	4	3	4	4	4	3	3	3	4	0	3	0	4	3	3	4	4	3	3	3	0	3	4	0	3	0	3	4	4	3	3	0	3	0	0	4	3	3	3	3	3	4	0	3	3	4	3	4	3	4	3	0	4	3	3	3	0	0	0	4	4	4	4	0	4	4	4	4	3	3	4	3	4	4	4	3	0	4	3	3	3	3	3	0	3	0	4	4	4	4	4	3	3	3	3	4	4	0	0	4	3	3	3	0	3	3	4	4	4	3	3	0	3	3	3	3	3	4	3	4	0	4	3	3	3	0	4	4	3	3	0	0	0	4	4	4	3	0	0	3	3	3	4	3	3	4	3	0	3	3	0	3	4	0	0	4	4	4	4	0	3	4	4	0	3	3	4	3	4	3	0	3	4	3	0	0	4	4	3	0	4	3	3	3	4	3	0	3	3	3	3	4	3	3	3	4	4	0	0	0	3	3	4	4	3	3	0	0	3	3	3	3	3	3	3	0	3	3	0	0	3	3	4	4	4	4	0	3	3	3	4	4	3	3	3	3	0	3	3	0	3	3	3	3	4	4	0	4	4	3	4	0	4	3	4	3	3	3	3	3	4	3	3	4	3	4	3	3	4	3	3	3	3	4	3	4	3	4	3	3	4	4	3	4	3	3	4	4	4	4	3	3	4	3	3	3	4	0	0	3	4	0	3	4	3	0	4	3	4	3	4	4	4	4	3	3	4	3	3	3	0	3	3	3	3	3	0	4	3	3	3	0	3	3	4	0	0	3	3	4	4	3	3	4	4	3	3	0	4	3	3	3	4	3	3	4	3	0	3	3	3	3	3	3	3	3	3	3	0	4	3	4	0	4	0	4	3	4	3	3	4	4	4	0	0	4	3	3	3	0	3	3	3	3	4	3	3	3	3	3	3	3	0	3	3	4	4	0	3	0	3	3	3	3	4	0	0	4	3	3	3	4	4	3	0	3	3	3	0	3	4	3	3	3	4	3	0	3	3	3	3	3	3	3	4	0	3	4	3	3	0	0	4	3	3	3	0	3	4	0	4	3	4	0	3	3	0	4	0	4	3	3	3	3	4	0	3	3	3	3	4	0	0	0	4	4	4	0	3	0	0	0	4	0	4	0	0	0	4	3	3	0	3	4	3	3	3	0	0	3	4	4	0	4	3	4	3	4	4	3	3	4	0	0	4	0	0	0	4	4	4	3	3	0	3	3	3	0	3	0	4	3	3	3	3	3	4	0	4	0	0	4	4	4	4	4	4	4	4	4	3	0	4	4	3	0	3	0	3	3	4	3	4	3	3	4	3	3	3	3	3	3	3	3	0	3	3	3	0	4	4	0	0	3	4	3	3	3	0	3	4	3	0	3	0	3	0	0	3	3	0	3	0	0	0	4	3	0	4	3	4	3	3	3	3	4	4	4	4	3	0	4	4	4	0	4	3	4	3	4	3	0	4	0	3	4	4	3	0	3	3	3	4	0	4	3	0	3	4	3	3	3	3	3	3	0	3	3	3	0	3	4	3	3	4	3	3	3	3	3	3	0	3	3	0	3	3	4	4	3	0	0	3	3	4	0	4	0	3	3	3	3	3	3	3	3	0	3	3	4	0	4	4	4	3	4	3	3	3	4	0	3	4	3	4	4	4	4	0	0	4	0	3	4	0	0	0	0	3	0	3	3	3	3	3	4	4	3	3	4	3	3	4	4	4	4	3	3	0	4	3	4	3	3	3	3	0	3	4	3	3	3	3	3	3	3	0	3	3	3	4	3	4	0	4	3	3	4	3	3	4	4	4	4	4	4	3	0	3	3	0	0	0	4	4	3	0	3	0	3	3	4	3	3	0	3	4	0	4	0	4	4	4	3	3	4	4	3	4	3	4	0	0	0	4	3	3	3	4	4	0	3	0	3	3	3	0	0	3	0	3	0	4	4	3	0	3	3	3	3	3	3	3	4	0	3	4	3	4	0	3	3	0	4	3	0	0	3	3	0	3	3	0	3	4	4	0	3	0	0	3	4	0	0	3	3	3	4	3	0	0	4	4	0	3	3	3	4	3	3	3	0	3	4	3	0	3	3	3	4	3	3	4	4	0	4	4	0	3	3	3	3	3	3	0	3	4	3	3	4	3	0	0	0	3	3	3	3	3	0	4	3	4	3	3	3	4	0	0	3	0	3	4	4	4	0	3	3	4	0	4	4	0	3	3	3	0	0	3	0	0	0	3	4	3	3	3	4	3	0	0	0	0	4	0	3	3	0	0	0	0	4	4	4	0	3	3	3	3	0	3	3	3	3	3	0	3	3	4	0	4	4	4	3	4	3	3	4	3	4	0	3	3	0	3	3	0	3	3	3	0	3	4	3	4	0	3	3	3	3	3	0	3	0	4	4	3	3	0	4	0	0	3	3	0	3	3	3	3	0	3	0	4	3	3	3	3	4	4	4	4	0	0	3	0	3	4	4	3	0	0	4	3	4	4	4	4	3	3	3	3	4	3	3	0	4	3	4	3	3	4	3	3	4	0	4	4	3	3	4	4	0	0	3	4	4	4	3	4	3	0	4	0	3	0	0	4	3	3	0	3	3	3	0	3	4	4	3	0	3	4	0	3	4	3	4	0	3	3	3	4	0	0	4	4	3	4	4	4	4	4	4	3	4	4	0	3	3	4	0	3	3	4	4	3	3	0	3	4	0	3	4	3	3	4	0	3	4	0	4	3	0	3	3	0	3	4	0	3	4	0	4	0	4	3	3	0	4	4	0	0	4	3	3	4	0	4	3	4	4	0	0	3	3	4	0	4	0	4	4	4	0	4	4	4	4	4	0	0	0	0	4	0	3	3	3	0	0	3	4	4	3	4	0	4	3	3	3	3	3	3	3	3	3	4	0	4	3	3	0	3	3	0	3	4	4	4	0	4	4	3	3	3	0	3	3	4	3	0	4	4	3	4	4	4	3	0	0	3	4	3	3	3	0	3	4	3	0	4	0	3	4	3	4	0	4	3	3	0	3	4	4	0	3	0	3	4	3	4	4	3	0	0	3	3	3	4	4	3	4	3	4	0	3	3	0	0	0	0	0	3	0	3	0	0	3	4	0	0	0	4	0	0	0	3	4	0	3	4	0	0	3	3	3	3	0	0	0	0	3	0	0	3	3	4	0	0	0	3	0	4	4	3	3	3	0	3	0	4	3	3	3	3	4	3	3	0	3	0	4	4	0	3	4	3	3	3	0	0	3	0	3	3	0	0	0	0	3	3	0	4	0	3	3	3	0	4	3	0	4	3	0	4	0	4	0	3	3	4	0	0	3	0	3	0	4	3	0	3	0	0	0	3	0	4	0	4	0	0	4	4	0	4	4	3	3	3	3	3	4	0	3	4	3	3	0	4	0	3	3	4	3	4	3	3	0	4	4	3	0	3	4	0	0	4	3	3	3	0	3	3	4	4	0	4	4	4	0	4	0	4	3	3	3	4	3	3	0	0	4	0	0	3	3	0	3	3	4	3	0	4	3	0	4	3	0	3	0	4	3	4	0	0	3	0	3	0	0	3	3	0	0	4	3	0	4	0	3	4	3	4	3	4	4	3	0	0	3	0	4	0	3	3	4	3	0	4	3	4	4	3	0	4	3	0	4	0	3	0	0	3	4	3	0	0	0	0	0	3	4	3	4	4	0	4	4	3	0	3	0	0	4	0	4	0	4	3	4	0	3	3	4	4	3	0	3	4	0	4	0	4	3	4	0	4	4	3	4	0	3	3	0	3	4	0	0	0	3	3	4	3	3	4	4	4	3	3	4	3	0	0	4	4	3	3	4	4	4	0	0	3	4	0	0	3	3	3	3	3	3	0	0	0	4	3	4	0	4	4	4	4	4	0	4	4	4	4	3	0	3	0	3	3	3	3	4	0	0	3	4	4	0	3	3	4	0	3	4	4	4	0	3	3	3	3	4	3	3	0	3	0	4	4	3	3	3	4	0	3	4	4	3	3	4	0	0	3	3	3	4	3	3	3	3	0	3	4	3	3	0	4	3	0	0	3	3	0	4	3	3	0	0	3	3	0	4	0	0	4	3	0	3	0	3	4	0	3	3	0	3	3	0	0	0	0	0	4	3	4	3	0	3	3	0	0	3	3	0	0	0	3	4	4	4	3	0	4	4	0	3	0	0	3	0	4	0	0	3	0	4	0	0	4	4	0	3	4	0	3	3	0	4	3	4	0	0	3	4	3	0	4	0	0	4	3	3	3	0	3	4	0	0	0	4	0	3	4	4	0	0	4	3	3	0	3	3	0	3	4	3	3	3	0	4	0	3	4	4	3	4	0	4	3	4	0	0	0	3	3	3	4	0	0	3	3	3	3	3	4	0	4	4	3	3	4	4	0	4	4	4	3	3	0	0	4	3	0	3	0	4	4	4	3	3	0	4	3	0	3	0	3	0	3	4	0	4	3	0	3	3	3	3	0	3	3	4	4	3	3	4	4	4	3	4	4	3	3	0	0	4	4	4	0	3	4	4	3	4	3	3	3	3	3	4	4	4	3	0	0	3	0	3	4	4	0	4	3	4	0	3	0	3	3	4	4	4	0	3	0	3	0	3	3	4	3	4	0	3	4	3	0	0	3	3	3	0	0	0	3	3	0	4	3	3	3	4	0	0	3	3	0	4	0	3	0	4	3	4	4	4	4	4	3	0	0	4	0	4	4	4	0	4	4	0	4	4	3	3	3	4	0	0	4	4	3	4	3	3	0	0	4	3	3	3	3	3	4	3	0	0	0	0	3	4	3	3	3	4	0	3	3	3	3	4	4	3	3	0	4	0	0	0	4	4	0	0	3	0	0	3	0	3	0	3	4	0	3	3	0	3	0	3	3	3	4	0	4	0	3	3	4	4	3	0	0	4	3	3	4	4	0	3	3	3	3	3	0	3	3	3	0	3	0	3	0	0	3	0	3	4	3	0	3	0	0	4	3	3	3	3	3	4	3	0	3	3	0	3	0	4	3	4	4	4	3	3	0	4	3	3	3	3	4	4	0	0	0	0	3	0	0	3	3	4	3	3	3	4	0	3	4	0	4	0	0	3	0	4	3	3	4	4	4	0	0	4	0	3	0	3	0	4	0	3	3	0	4	4	0	3	4	3	0	0	0	3	0	0	3	3	3	3	3	3	4	4	3	3	4	4	3	0	3	0	4	4	4	0	4	0	4	4	3	4	3	0	0	0	3	3	0	4	4	0	3	4	3	3	4	3	4	4	3	4	4	0	0	0	3	0	4	0	4	4	0	0	0	0	4	4	3	0	3	4	4	3	3	3	0	3	0	0	3	3	3	3	4	3	0	4	4	4	4	4	3	4	4	0	4	4	0	3	3	3	4	0	3	4	4	3	0	3	0	3	3	4	0	0	4	4	3	3	0	4	3	3	3	3	3	0	4	0	3	3	4	3	3	0	3	0	3	4	0	3	4	3	3	0	4	0	3	0	3	3	3	4	0	4	4	3	0	3	0	4	4	0	4	0	0	0	0	3	3	0	0	3	3	4	4	0	4	0	4	3	0	0	0	4	3	0	0	4	4	0	0	0	0	0	3	0	0	3	3	0	3	3	4	0	0	0	4	0	3	3	4	4	4	0	3	4	3	4	4	3	3	4	3	3	4	3	4	0	3	3	3	0	0	0	0	4	3	0	4	0	0	4	4	3	3	0	3	3	0	3	0	0	0	3	4	0	4	4	0	0	4	4	4	3	0	0	4	0	0	4	0	0	0	0	0	0	3	0	0	4	0	0	0	4	4	3	3	4	4	4	0	0	0	0	0	4	3	4	0	0	0	4	3	4	4	4	4	4	3	3	3	3	0	0	0	4	4	0	4	4	3	3	0	3	4	4	3	4	0	3	4	4	4	3	0	0	4	4	0	0	3	0	4	3	0	3	3	3	4	4	3	4	0	4	0	0	0	0	4	3	4	0	4	0	0	0	3	4	3	3	3	3	4	4	0	3	4	0	3	0	0	3	0	4	3	0	4	4	0	4	4	0	0	3	3	3	4	4	3	3	0	0	3	3	3	4	3	0	4	3	3	0	3	3	4	0	4	4	3	0	0	0	4	4	0	3	3	4	3	0	3	4	0	3	4	0	0	0	3	4	3	4	3	3	3	3	4	0	4	0	0	4	4	0	0	0	4	0	0	0	4	3	3	3	4	4	0	4	3	0	4	3	0	3	0	3	3	3	3	3	3	4	0	0	3	3	3	3	3	3	0	4	3	0	3	0	0	3	3	3	4	4	3	3	0	4	0	0	4	3	0	4	0	0	0	4	0	4	0	4	4	0	4	0	4	0	3	3	0	0	0	4	0	0	4	4	3	3	3	4	4	0	4	0	0	4	0	0	3	0	4	3	4	3	0	3	4	0	4	0	0	3	3	3	4	4	0	0	0	3	3	3	3	4	3	0	4	4	3	0	3	3	3	4	4	3	0	0	3	4	0	0	0	3	3	3	0	3	0	4	0	3	0	4	3	0	0	3	0	0	4	3	3	3	0	4	4	0	3	3	0	0	0	4	0	4	0	3	3	0	0	3	4	0	4	3	3	3	3	0	4	3	4	3	3	0	0	0	3	0	4	0	0	4	0	3	4	3	0	3	0	4	0	4	0	0	4	3	3	0	0	4	3	3	0	0	0	3	4	0	0	3	4	0	3	3	0	3	3	4	0	3	0	0	0	0	3	4	0	0	3	0	4	3	0	3	0	0	4	3	4	4	4	0	0	3	4	3	0	0	0	0	0	4	3	0	4	4	3	0	0	3	3	3	4	4	0	0	0	4	0	0	0	3	4	0	4	4	3	0	0	4	0	0	0	0	3	4	4	4	0	3	4	0	4	3	0	0	0	0	0	4	4	3	4	3	0	4	3	3	3	3	0	0	4	3	3	0	3	0	0	3	4	0	4	0	0	4	0	0	4	0	0	0	3	4	0	0	3	3	0	0	0	0	3	0	3	4	3	4	3	4	0	4	3	4	3	3	4	0	4	0	4	3	3	4	0	3	4	3	4	0	3	3	0	3	0	4	4	0	4	4	3	4	4	0	3	3	0	4	4	4	4	4	4	0	0	4	4	3	0	0	3	3	3	0	4	0	4	0	0	0	0	3	0	4	3	0	3	4	0	3	3	0	0	3	4	4	0	4	4	0	0	4	0	4	3	0	3	0	0	3	4	3	0	3	3	3	0	0	3	4	3	3	0	4	4	3	3	0	3	0	3	3	3	4	3	3	3	4	0	0	4	0	0	4	3	3	0	4	0	3	3	4	4	0	3	4	3	0	3	0	4	0	0	4	0	3	0	0	4	0	0	4	3	3	4	3	3	3	4	0	0	4	0	4	0	4	4	3	0	3	3	3	0	3	0	0	0	0	4	3	0	4	3	0	3	3	3	4	4	4	4	0	4	3	4	3	4	0	0	4	3	3	3	3	0	3	3	4	4	3	3	3	3	4	0	0	3	3	3	4	0	0	3	4	4	3	0	0	3	0	0	3	4	0	3	0	4	4	3	4	4	4	4	3	0	3	3	0	0	3	3	3	3	0	0	0	4	4	3	0	4	3	4	4	0	0	3	3	4	0	0	4	0	4	4	0	0	3	0	0	0	0	4	0	3	0	0	0	0	3	0	0	3	3	0	4	4	3	0	4	0	0	0	0	4	4	4	0	4	0	3	3	3	0	0	4	3	0	3	3	0	4	3	0	0	0	3	4	0	3	0	4	4	4	3	4	3	3	0	0	4	0	3	0	0	4	3	0	0	3	3	3	3	4	3	3	4	0	4	3	3	3	3	3	0	3	0	3	3	0	4	4	3	0	0	0	0	4	0	4	4	3	0	0	4	0	3	0	3	0	3	0	3	3	4	4	3	4	4	3	4	3	3	4	4	3	0	4	0	0	3	0	0	4	3	3	0	4	0	3	3	0	3	4	4	0	0	0	4	3	0	0	4	3	0	0	0	0	4	0	0	4	0	0	4	3	4	3	4	0	3	4	4	3	0	0	0	0	0	4	3	4	0	0	0	3	0	3	4	0	4	4	3	3	4	4	3	4	0	4	0	4	3	0	3	0	3	3	4	0	4	0	4	0	0	0	0	3	3	3	0	4	3	3	0	4	4	0	0	0	3	3	3	4	0	3	0	3	0	0	3	4	0	3	0	4	3	0	0	4	0	0	0	0	3	0	0	4	3	4	0	4	3	3	4	0	3	3	3	4	0	4	4	4	0	3	3	4	0	3	0	4	3	4	0	3	3	4	3	0	0	0	0	0	4	3	3	4	0	0	3	3	0	0	0	0	0	4	4	0	0	4	3	0	3	0	0	3	4	4	0	3	0	3	0	4	0	0	0	3	3	0	0	4	4	0	3	3	0	0	0	0	0	4	3	0	0	4	4	0	4	3	0	4	3	0	0	0	0	4	0	4	3	3	4	4	0	3	4	3	4	0	0	3	0	3	3	0	4	0	0	0	4	0	4	0	0	0	0	4	3	0	0	0	4	0	0	4	0	0	3	3	0	4	3	0	0	4	4	0	3	4	4	3	3	0	4	3	0	0	0	0	0	0	3	0	0	3	0	3	0	3	3	0	3	4	4	0	0	4	4	4	0	3	3	3	0	0	4	0	0	4	4	0	4	4	0	4	0	0	0	3	3	0	4	0	4	0	0	4	4	4	0	3	3	3	0	4	3	4	0	3	3	0	0	3	4	3	4	0	4	0	0	3	3	0	3	3	4	3	0	3	0	0	4	0	0	3	3	3	0	0	0	0	0	3	0	3	3	4	4	4	0	0	4	0	4	0	0	0	4	0	4	0	4	3	0	3	0	4	0	4	4	0	0	4	4	3	0	4	4	0	4	3	0	4	4	0	4	4	0	3	4	0	0	4	3	0	4	3	4	4	3	3	4	3	0	0	0	3	4	0	0	0	0	0	0	3	3	3	3	0	4	0	4	0	3	0	3	0	4	0	0	0	4	4	4	3	3	4	0	4	4	0	0	0	0	0	0	3	0	3	4	3	4	4	0	0	0	0	0	0	0	0	0	0	4	0	4	0	0	4	4	4	0	0	0	4	3	0	0	0	0	4	0	3	4	0	0	0	4	4	4	0	3	0	0	0	0	0	0	0	0	4	3	3	0	3	0	0	0	0	0	4	0	3	3	0	0	0	0	0	0	0	3	3	0	3	0	3	4	0	0	3	4	0	3	0	3	3	3	0	3	0	0	0	3	3	0	3	0	3	0	0	0	0	4	0	3	0	0	0	4	3	4	0	0	0	4	3	0	4	0	3	0	4	0	0	3	3	3	0	4	0	4	0	0	0	3	3	3	0	0	3	0	3	3	4	4	4	3	0	4	0	3	3	0	0	3	0	3	3	0	0	3	0	0	4	0	0	3	0	3	4	0	4	3	4	0	3	3	3	3	3	3	0	0	3	0	3	4	0	3	3	0	4	3	3	3	3	3	3	3	3	4	4	0	4	3	0	0	3	3	3	3	4	4	3	0	4	0	3	0	3	0	4	3	4	0	3	3	0	0	3	0	4	3	0	0	3	3	0	0	3	4	3	4	3	3	0	0	4	4	0	0	3	0	3	0	3	0	3	0	3	4	0	4	4	0	4	0	4	3	0	0	0	3	4	4	0	0	3	0	0	0	3	3	0	0	0	0	0	0	0	3	3	3	3	0	0	4	3	3	0	0	0	3	0	0	0	3	4	4	0	3	0	0	0	4	0	0	0	0	3	0	3	3	0	0	4	0	0	4	4	4	4	0	4	3	0	0	3	0	0	0	0	0	0	3	0	3	3	4	0	3	3	3	4	0	0	0	0	4	0	0	4	0	4	0	0	0	3	4	0	4	0	0	0	3	0	0	0	0	0	0	4	4	0	0	0	0	3	0	0	0	0	3	3	0	4	0	4	0	4	4	0	3	4	3	0	0	4	3	0	3	0	4	0	0	0	3	0	4	3	0	0	3	0	0	0	0	4	0	0	0	3	4	4	0	0	0	0	4	0	4	0	0	0	0	0	0	3	4	0	3	0	0	3	3	4	4	4	4	4	0	0	3	0	3	0	0	4	3	0	0	3	4	0	0	0	0	0	3	0	4	4	4	0	0	0	4	3	3	0	0	0	0	0	0	0	0	0	0	3	3	0	0	0	0	3	0	3	3	3	3	4	0	0	3	0	0	3	4	3	0	3	3	3	4	4	0	4	3	0	4	0	0	0	0	0	0	0	4	3	3	0	3	0	3	0	0	4	4	0	0	3	4	0	3	4	3	0	0	4	0	3	0	4	3	4	3	0	0	0	0	0	4	0	0	0	4	0	0	0	0	4	4	3	0	3	3	4	3	4	0	3	0	0	3	0	3	0	3	4	3	3	0	0	0	0	0	0	3	0	3	4	3	0	4	0	0	4	0	0	0	4	0	0	0	0	0	0	0	0	0	0	3	0	4	0	3	0	4	4	0	0	4	3	0	3	3	0	4	3	3	3	3	0	4	0	4	0	0	0	4	0	4	0	3	0	0	0	3	0	4	4	4	3	0	3	0	3	0	0	0	3	4	0	0	0	0	0	3	4	0	0	4	0	3	3	0	0	0	0	0	0	0	0	0	4	0	0	0	0	0	0	0	3	4	4	3	0	4	3	0	3	0	4	3	0	4	3	0	4	4	3	3	3	0	0	0	0	0	0	3	3	0	4	0	3	0	0	0	0	0	0	3	0	0	3	4	0	0	4	0	4	4	3	0	0	3	0	0	0	0	4	4	4	0	3	4	0	4	4	3	3	0	0	3	4	0	0	0	0	4	0	0	0	0	0	3	0	0	3	0	0	0	4	4	4	4	0	3	0	0	0	0	0	3	0	3	0	3	4	0	4	0	0	0	0	4	0	0	3	4	0	0	3	0	0	3	3	4	0	0	0	3	0	0	0	3	4	0	0	0	0	0	4	0	0	4	3	0	4	0	0	0	0	0	0	3	3	0	0	0	4	3	0	0	3	3	0	0	3	0	4	0	0	0	3	0	0	3	0	0	0	0	3	3	0	3	0	3	0	0	0	3	0	0	0	4	0	4	0	3	3	0	0	0	3	0	0	0	0	0	0	0	0	0	0	4	3	0	0	0	0	0	4	0	4	4	4	0	0	0	0	0	0	3	0	4	3	0	4	3	0	0	0	0	3	4	0	4	0	4	4	0	0	0	3	3	0	3	4	0	3	3	0	0	0	0	3	0	0	0	0	3	4	0	3	3	0	0	0	0	0	0	3	3	3	0	0	0	0	3	3	0	0	4	0	0	4	3	0	0	4	0	0	0	3	3	0	0	3	0	0	3	0	0	4	0	4	4	0	4	0	4	4	3	0	4	3	0	0	3	0	0	0	3	3	0	0	0	0	3	4	3	3	0	0	3	0	3	0	4	3	0	0	3	0	3	0	4	3	3	0	0	0	0	0	0	3	3	3	0	4	0	0	3	0	0	0	4	0	0	3	3	0	0	3	0	3	0	0	4	4	0	3	0	4	4	4	0	4	4	0	0	0	4	0	0	0	3	0	0	0	3	3	0	3	0	3	0	0	0	4	0	0	0	0	0	0	0	0	0	3	3	4	0	0	0	0	0	0	4	0	0	0	3	0	3	3	0	4	0	0	0	0	0	3	0	0	0	0	0	4	0	0	4	0	3	3	0	0	0	3	0	3	0	0	4	3	0	0	3	0	0	0	0	3	0	4	0	4	3	0	0	0	0	4	0	4	3	4	0	0	3	3	0	0	0	4	0	4	0	0	3	0	0	3	0	0	0	0	0	0	4	0	4	0	0	3	0	4	0	0	0	0	0	0	3	0	0	3	0	0	0	0	0	3	0	0	0	0	0	0	3	0	4	3	3	4	0	4	0	0	0	0	0	0	0	0	3	0	4	0	3	0	3	0	3	0	0	4	3	0	0	3	3	0	0	0	0	0	0	3	0	0	0	0	0	0	0	3	0	0	4	0	0	0	0	4	0	0	0	4	0	3	0	0	0	0	0	0	0	0	3	4	0	0	0	0	0	0	0	0	0	0	3	0	3	4	4	0	0	0	4	3	4	0	0	3	0	0	0	3	3	3	0	0	3	0	3	0	4	0	0	3	0	3	0	4	4	0	0	4	0	3	0	0	4	4	4	0	0	0	0	3	0	0	0	4	3	3	0	0	0	0	0	0	4	3	0	0	0	0	4	0	3	0	0	3	0	0	0	0	0	4	3	0	0	0	0	3	0	4	0	0	0	0	0	0	0	0	0	3	0	0	0	0	0	0	4	0	0	3	3	0	0	3	4	3	0	0	0	4	0	0	0	3	3	0	4	0	4	0	0	3	0	0	0	0	0	0	0	0	3	0	0	3	0	3	3	3	0	3	0	4	0	0	3	0	4	3	0	0	0	4	0	3	0	3	0	3	0	3	4	0	4	0	0	4	0	3	0	0	0	0	0	0	4	4	3	4	0	0	3	0	0	0	0	0	0	4	0	3	0	3	3	0	3	0	3	3	4	4	0	0	4	4	0	0	3	0	0	4	0	0	0	0	0	0	0	0	0	0	0	0	4	4	3	3	0	0	4	4	0	4	0	0	0	4	4	3	0	0	0	3	0	0	0	0	0	0	4	0	4	0	3	4	0	0	3	0	0	0	0	3	0	0	3	0	3	0	0	0	0	3	3	0	0	0	0	0	0	0	0	3	0	0	0	0	0	3	0	0	0	3	0	0	0	0	3	3	0	4	0	4	0	4	4	0	0	4	4	0	0	0	0	0	0	0	4	0	0	3	0	4	0	0	4	4	3	0	0	0	0	0	0	4	0	0	4	0	0	0	0	3	0	0	0	0	0	3	0	0	0	3	0	0	3	0	0	4	0	0	0	0	0	4	0	0	0	0	0	0	0	4	3	0	0	0	3	0	0	3	0	4	0	0	4	3	0	0	0	0	0	3	0
AU_ABR_12	1	4	3	3	3	3	3	3	3	3	3	4	3	4	3	4	3	3	3	3	3	3	3	3	3	3	3	4	3	3	3	3	3	3	4	3	3	3	3	3	3	4	3	3	3	3	3	3	3	3	3	3	3	3	4	3	3	3	3	3	3	3	3	3	3	3	3	3	3	3	3	3	3	3	3	4	3	3	3	3	3	3	3	3	3	3	3	3	3	3	3	3	3	3	4	3	3	3	3	3	3	4	3	3	3	3	3	3	3	3	3	4	3	3	3	3	3	3	3	4	4	3	4	4	3	3	4	3	4	3	3	3	3	3	3	4	3	4	3	3	3	3	3	3	3	3	3	3	4	3	3	3	3	3	3	3	3	3	3	3	3	3	3	3	3	3	4	3	3	4	3	4	3	3	3	3	3	3	4	3	3	3	3	3	3	3	3	3	3	3	3	3	3	3	4	4	3	3	3	4	4	4	3	3	3	3	3	3	3	3	3	3	3	3	3	4	3	3	3	3	3	3	3	3	3	3	3	3	3	3	4	3	3	3	4	3	3	4	3	3	3	3	4	3	3	3	3	3	3	3	4	3	3	3	3	3	3	3	3	3	4	4	3	3	3	4	3	3	3	3	4	3	3	3	3	3	3	3	3	4	3	3	3	3	3	3	4	3	3	3	3	3	4	3	3	3	4	3	4	4	3	3	3	3	3	3	3	3	3	3	3	3	3	4	3	4	3	3	3	3	3	3	3	3	3	3	3	3	3	4	3	3	3	3	3	3	3	3	3	3	3	3	3	3	3	3	4	3	3	3	3	3	3	3	3	3	0	3	3	4	3	0	3	3	3	3	3	3	4	3	3	3	3	3	3	3	3	4	4	3	3	3	3	3	3	3	3	3	4	0	3	4	3	4	3	3	3	3	3	3	3	3	4	4	4	3	3	3	3	3	3	3	3	3	3	3	3	4	3	3	4	3	3	3	3	3	3	3	3	3	3	3	3	3	4	3	0	3	3	3	4	4	3	3	3	4	3	3	3	3	3	3	4	3	3	3	4	3	4	3	3	3	3	3	3	3	3	3	4	3	3	4	3	3	4	3	3	3	3	3	3	3	3	3	3	3	3	3	4	3	3	3	3	4	3	4	3	4	3	3	4	4	3	4	3	3	3	3	3	3	3	3	3	3	3	3	3	3	3	3	3	3	4	4	4	3	4	3	3	4	4	3	4	3	4	3	3	4	3	3	3	3	4	3	3	3	3	3	4	4	3	3	3	3	4	4	3	3	3	3	3	3	3	3	3	3	3	4	3	3	3	4	3	3	4	0	3	3	3	3	3	3	3	4	3	3	3	4	4	4	3	3	3	3	3	3	4	3	4	0	3	3	0	4	3	3	3	4	3	3	3	3	3	3	3	4	3	4	3	3	3	3	3	3	4	4	3	3	3	3	4	3	3	3	3	3	3	3	3	3	3	4	3	3	3	3	3	3	3	3	3	3	3	4	4	3	3	3	3	3	0	3	3	3	4	4	3	3	3	3	3	3	3	3	4	3	3	3	3	3	3	3	3	3	3	3	4	4	3	3	3	4	0	3	3	3	3	3	3	3	3	3	3	3	3	3	3	3	3	3	4	3	3	4	4	4	3	4	3	3	3	3	3	3	3	4	4	4	3	3	3	3	4	3	3	3	3	3	4	4	4	3	3	4	3	3	3	3	3	3	3	4	3	3	3	3	3	3	3	3	3	3	4	3	4	3	3	4	3	3	3	3	4	0	4	3	3	3	3	3	4	3	4	3	3	3	3	4	3	3	4	4	3	3	3	3	3	3	3	3	3	3	3	3	3	3	3	3	3	3	3	3	3	0	3	3	4	3	4	3	3	3	3	4	3	3	4	0	3	3	4	3	3	3	3	3	3	3	3	3	4	3	3	3	3	3	4	3	4	3	3	4	3	3	3	0	3	4	3	3	3	3	3	3	3	3	4	3	3	3	3	3	3	3	3	3	3	3	3	3	4	3	4	4	3	3	3	4	3	3	3	3	3	3	4	3	4	3	0	3	3	4	3	3	3	3	3	4	4	3	3	4	3	4	3	3	3	3	3	3	3	3	3	3	3	3	3	3	3	3	3	3	3	4	3	3	3	3	3	3	3	3	3	4	3	3	4	3	3	3	3	3	3	3	4	4	4	3	3	0	3	3	3	3	3	3	3	3	3	3	3	3	3	3	3	4	3	3	3	3	3	3	3	3	3	3	3	0	3	3	3	3	3	4	3	3	3	3	3	4	4	3	4	3	3	3	3	3	3	3	3	3	3	3	3	3	3	4	0	3	3	3	3	3	3	3	3	4	3	3	4	3	3	3	3	4	3	3	3	3	3	4	4	4	0	3	3	3	4	3	3	3	3	3	3	3	3	0	3	3	3	3	3	3	0	4	3	3	3	3	4	3	3	4	3	0	3	4	3	3	3	3	3	3	3	3	3	4	3	4	3	4	4	3	3	3	3	3	3	3	3	4	3	3	3	4	3	3	3	3	3	3	4	3	3	3	4	3	3	3	4	3	3	3	3	3	3	3	4	3	0	0	3	0	3	3	3	3	3	3	3	3	0	4	3	3	3	4	3	3	3	4	3	3	3	3	3	3	3	4	3	3	4	3	3	4	4	3	3	0	3	3	3	3	3	3	4	3	0	3	3	3	3	3	3	4	3	3	3	4	3	3	4	4	3	3	3	3	3	3	3	3	3	4	3	3	3	3	0	3	3	3	4	3	3	4	4	3	3	3	0	3	3	3	3	0	3	3	3	4	4	3	3	4	3	4	3	3	3	3	3	3	3	4	3	4	3	3	4	3	3	3	3	4	4	3	3	3	3	4	3	3	4	4	3	3	3	3	3	3	3	3	3	3	0	3	0	3	3	3	3	4	3	3	3	3	4	3	3	4	4	3	3	3	4	3	4	4	3	4	4	4	3	3	3	3	4	3	3	3	3	3	3	3	3	3	3	3	3	3	4	3	3	4	3	4	3	3	4	3	4	3	3	3	3	3	4	4	3	3	3	3	3	3	3	3	3	3	3	3	3	4	4	3	3	3	4	3	3	3	0	3	3	3	3	3	3	3	3	3	3	3	3	3	3	3	3	3	3	3	3	3	0	3	3	3	4	4	0	3	3	3	3	3	3	3	4	3	3	3	4	3	3	3	3	4	4	4	3	3	3	3	3	4	0	3	3	0	3	3	3	3	3	4	3	3	3	4	3	4	3	3	0	3	3	3	3	4	3	3	3	3	4	4	3	3	3	3	3	3	3	3	4	3	3	3	3	3	3	3	0	3	4	3	3	3	4	3	3	3	3	3	3	0	3	3	3	3	3	3	3	3	3	3	3	3	4	3	4	3	4	3	0	3	3	4	3	3	3	0	3	3	3	3	0	3	3	3	3	3	3	3	3	4	3	3	4	3	3	3	4	4	3	3	3	3	3	0	3	3	3	3	3	3	3	3	3	3	0	3	3	3	3	3	4	4	3	3	3	3	3	0	3	3	4	4	3	3	3	3	3	3	3	3	4	3	4	0	4	3	3	3	3	3	3	4	4	3	3	4	3	3	4	3	4	4	3	3	0	3	4	4	3	3	3	4	3	3	4	3	3	3	3	3	3	4	3	3	3	3	4	3	3	3	3	3	3	3	0	0	3	0	3	3	3	0	4	3	3	3	3	3	3	3	4	4	3	4	4	3	3	3	3	3	3	0	3	3	0	3	4	3	3	3	3	3	3	3	3	3	3	3	3	3	3	3	4	3	4	0	3	3	3	3	3	3	3	3	3	3	3	3	4	4	0	3	4	3	3	3	3	3	4	3	3	3	3	3	3	3	3	3	3	3	3	3	4	3	3	3	0	0	3	4	3	0	3	3	3	3	3	4	3	3	3	3	3	3	4	3	3	3	3	3	0	0	3	3	3	4	4	4	3	4	3	3	4	4	3	3	3	3	3	3	3	3	3	4	3	3	4	4	3	3	4	4	4	3	3	3	3	3	3	0	3	3	4	3	3	4	3	3	3	0	3	3	3	3	3	3	4	0	3	0	3	0	0	4	3	3	3	3	4	3	3	3	3	4	3	0	3	3	3	3	3	3	3	3	3	3	4	3	3	3	0	4	3	4	4	3	3	0	3	3	3	3	3	3	3	3	3	4	3	3	4	3	3	0	4	0	4	3	4	4	3	4	3	4	3	3	3	3	3	3	3	4	3	3	3	3	3	4	4	3	3	3	3	3	3	3	3	4	3	3	3	3	3	3	3	3	4	3	3	0	3	0	3	3	3	3	3	4	4	4	3	3	4	0	3	4	3	4	4	3	0	4	0	3	3	3	3	3	3	0	4	4	3	3	4	3	3	4	3	3	3	3	3	4	0	3	4	3	3	4	4	3	3	3	3	3	3	3	3	3	3	3	0	3	3	3	0	3	0	3	4	0	3	3	3	3	3	3	3	3	3	4	3	3	3	3	3	3	4	3	3	3	3	3	3	3	4	4	3	0	3	3	3	4	3	3	3	3	0	3	0	0	0	3	4	3	3	0	3	4	3	3	3	3	3	3	3	4	4	3	3	4	4	4	4	3	3	3	3	4	4	3	3	3	4	4	3	3	3	3	3	4	3	4	3	4	3	4	3	4	3	4	3	4	3	3	3	3	3	3	3	3	3	3	3	3	3	3	3	3	3	3	3	3	3	0	3	4	4	3	4	4	3	4	3	3	4	3	3	4	3	3	3	3	3	3	3	4	0	4	4	4	3	3	3	0	0	3	3	3	3	3	3	3	3	3	3	3	3	4	3	3	0	4	3	3	3	3	3	3	4	4	3	3	4	3	3	3	0	0	3	3	3	3	3	3	3	4	3	3	3	3	4	3	3	4	3	3	3	3	3	3	4	3	3	0	3	4	3	3	3	4	3	0	3	3	3	3	3	3	3	3	3	3	3	3	4	3	4	3	3	3	4	3	3	3	3	4	3	3	3	3	3	3	3	3	4	3	4	3	3	3	3	4	3	3	4	3	3	0	3	3	3	0	4	3	3	3	4	3	3	3	3	4	4	3	3	3	4	3	3	3	3	3	3	3	3	3	4	3	3	3	0	3	3	4	3	3	4	3	4	0	0	3	3	3	3	3	3	3	3	3	3	3	3	3	3	3	3	4	3	3	3	3	3	3	3	3	4	3	0	3	3	3	3	3	4	4	0	3	3	3	3	3	3	4	3	3	3	4	0	4	3	3	3	3	0	4	3	0	3	3	4	3	3	3	3	3	3	3	3	3	3	4	3	3	4	3	3	3	3	3	3	3	0	0	3	3	4	3	3	3	3	3	3	3	4	3	4	0	4	3	4	3	0	3	3	3	3	4	3	3	3	3	3	0	4	3	4	0	3	3	3	4	3	4	4	3	3	3	0	4	4	4	3	3	3	3	3	3	3	0	3	4	3	3	3	4	3	3	4	0	3	3	0	3	3	3	3	3	3	3	3	3	3	3	0	4	3	3	0	3	3	3	0	3	0	3	3	3	3	0	3	3	3	3	3	3	4	3	4	3	3	3	4	0	4	3	3	3	3	3	0	3	3	3	3	3	3	0	0	3	3	0	3	0	3	3	3	4	0	3	3	0	4	3	0	3	3	3	4	4	3	3	3	3	3	4	3	3	3	3	3	3	4	3	3	3	3	3	3	3	3	4	3	3	3	3	4	3	3	0	3	0	3	3	4	0	3	3	3	4	0	3	3	3	4	4	3	3	3	3	3	3	3	3	3	3	3	3	3	3	3	4	3	3	3	3	3	0	3	3	4	4	3	3	3	3	3	4	0	3	3	3	4	3	3	3	3	3	3	3	4	0	4	3	3	3	4	0	4	4	3	3	3	3	3	0	3	3	4	0	3	3	3	3	3	3	0	3	3	3	4	0	3	3	4	3	4	3	3	3	3	3	3	3	4	0	4	3	0	3	3	4	4	3	4	3	0	0	0	3	3	3	3	0	0	3	3	3	3	3	3	4	4	3	4	3	3	3	3	3	3	0	4	4	3	3	3	4	0	0	3	3	0	3	3	3	3	4	3	4	4	3	3	3	3	4	3	0	3	0	3	3	3	4	4	3	3	0	3	3	0	0	3	4	3	4	4	3	3	0	3	0	3	3	4	4	3	3	3	3	3	3	3	3	3	3	4	3	3	4	3	3	4	3	4	3	3	3	3	3	3	3	0	3	0	3	3	3	3	3	3	3	3	3	4	3	3	3	3	3	3	3	4	3	4	3	3	0	4	3	4	3	3	3	3	3	4	0	3	3	3	4	3	4	3	3	3	4	0	3	3	4	4	3	3	3	3	4	3	4	4	3	4	3	3	4	3	3	3	4	4	4	4	3	3	0	3	3	3	3	3	4	3	3	3	3	3	0	3	0	4	3	3	3	3	3	3	3	0	3	4	4	4	0	0	3	4	3	3	3	3	3	0	0	3	3	3	3	4	3	0	3	3	3	3	3	3	3	3	4	3	3	3	3	3	4	4	3	3	0	4	0	3	0	3	0	4	3	4	0	3	4	3	4	0	4	3	0	3	3	3	3	3	3	3	0	4	3	3	3	3	0	3	4	3	3	3	3	3	3	3	4	3	3	3	3	3	4	3	3	3	4	3	0	3	0	0	3	3	3	3	4	3	3	3	3	3	0	3	3	3	4	4	3	4	3	3	3	4	3	3	3	3	3	3	3	3	3	3	4	3	3	3	3	3	4	3	3	4	4	0	4	3	3	3	3	3	3	4	4	3	3	0	3	3	3	4	3	3	3	3	3	3	3	3	3	3	3	4	3	3	4	3	3	0	4	4	4	3	3	3	3	3	4	3	0	0	3	0	3	3	3	3	4	3	3	3	4	4	3	3	4	4	3	3	3	4	4	3	3	0	4	0	3	4	3	3	4	3	3	0	3	0	3	3	3	3	3	3	3	3	4	4	3	0	3	4	4	3	3	3	3	3	4	3	3	3	3	0	3	3	3	4	3	3	3	3	3	3	3	3	3	4	3	3	3	3	3	3	3	0	3	3	3	4	0	4	4	3	3	0	4	3	3	3	4	3	3	3	3	3	0	4	3	0	4	3	3	3	3	3	4	0	4	3	0	3	3	3	4	3	4	0	3	3	3	4	4	4	3	4	3	3	4	3	3	0	4	3	3	4	3	3	3	4	3	3	4	4	3	3	4	3	0	4	3	4	3	4	0	3	0	3	3	3	3	3	3	3	3	3	3	3	4	3	3	3	3	3	0	3	3	3	3	3	3	3	3	3	3	3	3	3	4	4	3	0	0	3	4	0	3	4	4	3	3	4	3	4	0	0	3	4	4	3	0	3	3	4	3	3	3	0	3	3	3	3	3	0	3	3	3	3	4	3	4	3	3	3	0	3	4	3	3	3	3	3	3	3	3	4	3	0	3	3	0	3	3	4	4	3	3	0	4	3	3	4	4	3	4	3	3	3	3	0	4	0	3	4	4	3	3	3	3	0	4	4	4	0	3	4	3	3	3	3	4	3	3	4	3	3	3	4	4	3	4	4	3	3	3	3	0	4	4	3	3	3	0	3	3	3	3	4	4	3	4	3	3	3	3	3	3	4	4	3	0	3	0	3	3	3	4	3	3	0	4	4	4	3	3	3	3	3	0	3	3	0	4	4	3	3	3	4	0	3	3	0	3	0	3	3	0	3	3	0	3	0	4	3	4	4	3	3	4	3	3	3	0	3	4	3	3	4	3	3	0	0	3	0	0	3	3	0	0	0	3	3	4	4	3	3	3	3	4	3	3	3	0	3	3	3	3	4	3	3	4	0	0	3	3	0	3	4	3	3	3	3	4	3	3	3	0	4	0	3	4	3	3	0	3	3	3	3	3	0	4	3	0	3	3	3	3	3	3	3	3	3	0	3	3	3	3	3	0	3	3	3	4	3	0	4	3	3	3	3	0	3	3	3	3	4	3	3	4	3	3	3	4	3	3	0	3	3	3	3	3	3	4	3	3	3	3	3	4	0	0	0	3	0	4	0	0	3	3	0	3	3	3	4	3	3	3	0	4	3	3	3	3	3	4	0	3	0	4	4	3	3	3	4	4	3	3	3	3	4	3	4	3	0	3	3	0	3	4	4	4	3	3	4	3	3	3	3	3	3	4	3	3	3	4	0	0	3	4	3	0	4	0	0	3	3	3	3	3	4	3	4	4	3	4	3	0	4	0	3	0	4	3	4	3	0	4	0	3	4	4	4	3	3	3	3	0	3	3	3	4	3	0	3	3	0	0	0	3	3	4	3	3	3	3	4	3	0	4	3	3	4	3	0	3	0	3	3	3	3	0	3	4	3	0	0	4	3	3	3	3	4	3	3	4	3	3	4	3	3	3	3	3	3	4	4	0	3	0	3	0	4	3	4	3	4	3	3	3	3	3	3	3	3	3	3	3	3	3	3	3	3	0	3	0	3	3	4	3	4	4	3	4	3	3	0	0	3	3	3	3	3	4	4	4	3	3	3	4	4	3	4	3	3	3	3	4	3	0	3	3	3	3	4	4	3	4	4	3	0	4	0	4	0	3	4	3	3	3	3	0	3	3	3	3	3	3	3	3	0	3	3	4	4	4	3	3	0	0	3	0	3	3	3	3	3	4	0	4	0	4	3	3	3	3	3	3	3	4	4	3	0	3	3	0	3	3	3	0	3	3	3	3	0	0	3	4	3	0	3	3	3	4	3	0	3	3	3	4	3	3	4	3	0	3	3	3	4	4	4	3	4	4	4	3	0	0	4	4	3	3	3	4	0	4	4	3	3	3	3	3	3	4	0	3	3	3	0	3	3	3	3	3	4	0	3	3	3	3	3	4	4	3	3	4	4	4	3	4	0	0	4	3	3	3	3	3	3	4	3	3	4	0	3	4	4	4	3	3	0	3	0	4	4	3	3	4	3	3	3	3	3	3	3	4	4	3	4	3	3	3	3	3	3	4	4	3	3	0	3	4	3	3	3	0	4	0	4	3	3	0	0	3	3	3	0	4	3	3	3	4	3	3	0	4	3	3	0	0	0	3	0	0	3	4	3	0	3	4	0	3	4	3	3	4	3	3	3	0	3	3	4	3	3	0	4	4	4	0	3	4	0	0	0	3	4	3	3	4	4	4	4	4	0	3	3	3	3	3	4	3	3	3	3	3	0	3	3	3	3	0	3	3	3	3	4	0	0	0	3	3	4	3	3	0	4	3	3	3	3	3	3	3	0	3	0	0	0	3	3	3	4	4	0	4	3	3	0	4	4	3	3	3	3	0	0	3	3	4	3	0	3	3	4	3	3	0	4	0	0	3	4	3	0	3	0	3	3	3	3	0	3	4	0	0	3	3	0	3	3	3	3	4	3	0	3	3	4	3	4	4	3	3	4	3	0	0	0	3	3	3	3	3	3	3	4	3	3	0	4	3	3	3	0	4	3	4	4	4	4	0	4	4	0	3	3	3	3	3	0	3	3	3	3	3	0	4	3	3	3	3	3	3	3	0	3	4	0	3	4	3	3	4	0	3	3	3	3	3	3	3	4	0	3	4	3	4	3	3	3	3	3	3	4	0	3	3	0	4	3	3	0	4	3	0	4	4	3	3	4	4	4	3	4	3	3	3	3	4	0	4	0	3	3	3	3	3	0	3	3	0	3	3	0	4	3	3	3	3	3	3	3	3	4	3	0	3	3	3	0	3	0	0	4	3	4	3	0	3	4	0	3	3	4	3	3	3	0	3	3	0	3	3	4	3	3	4	3	0	4	0	4	3	3	3	0	0	3	3	3	3	3	4	3	3	3	3	3	4	3	3	3	3	4	4	3	0	3	3	0	0	3	0	3	4	3	0	3	3	0	0	4	3	4	0	0	4	3	3	3	3	3	4	0	3	3	3	3	3	3	4	4	4	0	3	3	4	0	3	3	4	4	0	4	3	0	3	0	4	4	3	3	3	3	3	0	0	3	0	4	3	3	0	3	3	3	3	3	3	3	3	4	3	4	4	3	4	4	0	0	4	0	3	3	0	3	3	0	3	0	3	0	3	3	3	0	0	3	3	3	3	3	3	3	3	0	4	4	0	4	4	0	4	4	0	3	3	4	0	0	0	0	0	0	3	3	3	3	3	0	0	4	4	3	4	0	3	4	0	4	3	0	3	4	4	3	3	0	3	0	4	4	4	4	4	3	4	4	0	3	3	0	3	3	0	0	3	3	3	0	3	4	0	4	4	4	0	4	0	3	3	0	0	3	4	3	3	3	4	3	4	3	4	3	3	3	4	3	3	3	0	4	3	3	3	3	4	3	3	3	4	3	0	0	4	4	3	3	3	3	3	3	0	0	4	4	0	3	4	0	4	4	4	3	0	3	3	4	0	0	3	3	4	0	0	0	4	3	3	3	0	0	3	3	0	3	0	3	3	0	3	0	0	0	3	4	3	3	4	0	3	4	4	3	4	0	3	4	3	3	3	3	3	3	3	4	3	3	3	3	0	3	0	3	3	4	0	3	3	3	3	4	0	4	0	3	0	0	3	4	3	4	4	4	4	3	3	3	0	0	0	0	4	4	3	3	3	0	3	3	4	3	0	4	3	4	0	3	0	0	4	0	3	3	3	3	3	0	3	3	0	4	4	4	3	3	3	4	0	3	0	0	3	0	3	3	3	3	4	0	4	3	0	0	0	0	0	0	0	3	3	3	3	0	3	3	3	4	3	3	0	3	0	3	0	3	3	0	3	4	3	4	3	0	0	0	3	0	3	3	4	0	0	3	3	3	3	4	0	3	4	0	3	0	0	3	3	4	0	0	4	0	4	0	0	0	3	3	4	3	0	4	4	4	0	0	0	3	3	0	3	0	0	3	0	4	3	3	3	3	0	0	0	3	3	0	3	3	0	3	3	4	3	0	3	4	4	3	3	0	3	4	3	3	0	3	0	3	0	0	0	4	0	3	3	3	0	3	3	3	4	3	0	3	0	4	3	3	3	4	0	0	3	3	3	3	0	3	0	3	4	0	3	0	3	0	3	3	0	3	3	3	3	3	4	3	3	3	0	4	0	4	3	0	3	0	3	4	3	3	0	3	0	3	3	3	0	0	3	0	0	4	0	4	0	3	0	0	3	3	4	3	4	4	0	3	3	0	4	0	0	3	3	3	3	3	0	3	0	0	3	0	3	0	0	0	4	3	4	4	0	0	3	3	3	4	0	3	4	3	3	0	3	3	4	4	3	0	3	3	3	0	0	4	0	3	4	3	3	4	0	0	4	3	0	4	0	3	4	3	3	4	4	0	4	4	0	4	4	0	4	0	0	4	3	4	3	3	0	3	4	3	0	3	0	4	3	4	3	0	4	4	4	3	3	3	3	3	3	0	3	4	4	4	3	4	4	0	4	4	4	3	4	4	4	4	3	3	3	3	3	3	4	3	3	3	0	3	4	4	4	3	3	0	4	3	4	4	3	0	0	4	3	4	3	4	3	0	0	0	0	4	4	3	0	4	4	0	0	0	4	3	3	4	4	0	3	4	4	4	3	0	0	4	0	4	0	0	4	0	4	3	3	3	4	3	4	3	4	4	0	3	3	3	3	4	3	3	4	3	0	4	3	4	3	3	3	3	3	3	3	3	0	3	0	3	3	0	4	3	3	3	3	3	4	4	0	3	3	3	3	0	3	3	3	3	3	0	4	4	0	3	4	0	3	0	0	3	4	3	3	3	3	0	4	3	3	4	3	0	0	0	4	3	3	3	4	4	3	3	0	0	0	3	3	3	3	4	4	0	0	3	3	0	3	3	4	4	0	3	0	3	3	3	0	0	3	4	3	3	3	3	3	3	3	4	0	4	3	4	0	3	4	3	4	3	3	4	4	3	3	3	3	3	4	4	0	4	3	0	3	3	0	0	3	3	4	3	0	0	4	3	3	3	3	3	4	4	0	3	3	3	0	0	3	3	3	3	4	4	3	3	4	0	3	3	0	3	3	3	3	3	4	3	3	3	0	3	0	4	0	0	3	3	3	4	0	4	3	3	3	3	0	3	3	0	3	4	0	3	3	0	0	3	0	3	0	3	0	3	4	3	3	4	3	4	4	0	3	4	0	4	0	0	4	4	3	0	4	3	3	4	0	0	4	0	0	3	3	4	0	4	0	3	0	0	0	4	4	3	4	0	0	4	3	3	3	0	3	3	3	4	4	3	4	0	0	0	0	4	3	3	3	0	3	3	4	4	0	3	4	3	3	0	3	0	4	3	0	4	0	0	3	3	3	3	0	0	0	4	4	3	3	3	3	0	3	3	0	0	0	0	3	0	4	3	3	4	3	0	4	4	4	3	0	4	3	3	4	0	3	3	4	3	3	3	3	4	0	0	3	4	3	3	3	0	3	0	0	3	4	3	0	4	3	0	0	3	4	0	4	4	4	3	3	3	4	0	0	0	4	0	4	3	4	0	4	0	3	3	0	4	3	3	4	3	4	4	3	0	3	4	3	3	0	0	3	0	3	3	4	4	3	0	0	0	3	3	4	3	0	0	4	4	0	0	4	0	3	0	4	3	4	3	0	4	4	3	4	0	0	0	3	3	0	3	3	4	0	3	0	0	4	3	4	3	0	4	4	4	4	0	3	4	4	4	3	4	3	0	4	3	0	3	3	3	0	3	0	3	3	0	3	0	4	3	4	0	0	0	3	0	4	3	4	3	3	0	3	0	4	4	3	3	3	0	0	3	0	4	4	0	0	3	4	3	3	3	4	3	3	3	3	3	3	3	0	0	4	4	3	4	0	3	4	3	0	0	3	0	0	3	3	3	4	0	3	4	3	4	0	0	3	0	0	4	3	3	3	3	3	0	0	0	3	4	3	4	3	0	0	3	0	0	3	0	3	0	0	3	4	4	0	0	3	0	4	3	3	0	3	3	0	4	0	3	3	3	3	4	3	4	4	0	3	0	0	0	4	4	0	0	4	3	3	3	4	3	4	4	0	3	4	4	3	0	3	3	0	4	0	0	4	0	0	3	3	0	4	3	3	3	0	3	3	0	0	0	0	3	3	0	3	0	3	0	0	3	0	0	4	3	4	0	3	0	3	3	3	0	3	0	3	3	3	3	3	4	3	3	0	0	3	4	0	0	4	4	0	3	3	0	0	4	3	0	3	4	3	4	0	0	3	3	4	0	4	3	3	3	0	0	0	3	4	3	4	0	3	0	3	0	0	3	4	4	0	0	0	0	0	0	4	4	3	4	4	0	4	3	4	3	3	4	3	0	4	0	3	3	3	3	0	4	4	0	4	0	4	0	0	0	4	4	4	3	0	0	3	0	3	3	4	4	0	4	3	4	3	4	4	0	4	3	4	4	3	4	3	4	0	3	3	3	0	3	3	0	3	4	3	3	4	0	3	3	4	4	3	0	4	0	3	0	3	0	4	0	4	0	4	0	3	4	3	0	4	0	4	3	4	0	0	0	4	3	3	4	4	4	3	0	3	3	4	0	3	4	3	3	3	4	0	3	3	4	3	0	3	0	4	3	0	3	3	0	0	0	3	3	4	0	4	0	3	0	0	0	0	0	0	0	3	3	4	0	0	0	3	0	3	0	3	4	4	3	3	0	3	0	3	0	0	4	3	4	3	3	0	4	0	0	3	0	0	3	3	4	4	4	3	3	3	0	3	0	0	3	3	4	3	0	0	4	3	4	0	3	4	3	0	3	0	4	3	3	0	3	3	3	0	3	4	3	0	3	4	0	0	3	0	0	4	3	3	3	4	3	3	3	3	3	4	0	0	0	3	3	0	0	3	0	3	3	3	0	4	4	3	0	3	0	0	4	3	0	3	4	3	4	0	4	4	4	0	0	3	4	3	4	3	4	0	3	3	3	3	3	3	4	3	3	3	4	3	4	4	0	3	3	3	4	0	0	3	3	3	4	4	3	0	0	0	3	4	4	4	4	4	4	0	3	0	3	0	0	0	4	3	0	4	0	0	3	4	0	4	0	3	4	0	4	3	0	3	4	0	3	0	3	0	0	4	3	4	0	0	4	0	0	0	3	0	4	3	3	3	0	0	4	0	3	0	3	0	4	3	3	4	0	0	4	4	3	4	0	0	4	0	0	3	3	3	0	3	0	0	4	3	0	3	3	0	3	4	3	3	4	4	3	3	0	0	0	0	3	0	0	3	0	3	3	3	4	3	3	0	0	3	0	0	4	0	4	3	3	4	4	0	0	0	3	3	3	4	3	0	0	3	0	0	3	3	4	0	0	3	3	0	3	3	3	3	0	3	0	4	0	0	3	3	3	3	0	0	4	0	3	0	3	4	4	0	3	4	4	0	3	3	4	4	0	4	3	3	4	3	0	0	0	0	3	0	4	0	0	0	3	0	3	4	0	3	0	4	0	3	0	3	4	3	3	3	4	4	3	4	0	0	0	0	4	4	4	0	3	3	0	4	3	3	4	0	0	0	0	3	4	4	4	4	3	4	4	0	0	3	3	3	3	0	0	4	0	0	0	0	3	3	0	0	4	3	0	0	0	4	4	3	0	3	0	0	3	4	4	4	4	3	3	4	0	0	4	4	0	4	4	4	0	0	0	3	0	0	3	0	0	0	4	3	4	0	0	0	0	3	0	4	3	0	3	3	4	0	4	3	4	0	3	4	0	3	0	4	0	3	0	3	3	3	4	0	3	3	4	4	3	4	0	3	0	0	3	4	0	0	0	0	0	4	0	3	3	0	0	0	0	4	0	0	4	0	0	0	0	0	3	0	0	4	3	3	0	0	4	3	3	3	4	0	4	0	0	3	3	3	3	4	0	0	4	0	0	0	0	3	4	4	3	3	4	3	0	0	0	0	0	0	0	4	3	4	0	4	4	3	4	4	4	0	3	4	3	3	0	0	3	0	4	0	0	3	0	3	0	0	0	0	4	3	0	4	0	4	4	3	4	4	0	0	0	0	4	3	0	3	0	3	0	3	0	0	3	4	4	0	0	3	0	3	0	0	3	4	3	0	3	0	4	3	0	0	0	0	0	3	3	3	0	3	4	3	3	0	4	4	4	0	0	4	0	4	3	4	0	0	0	3	4	0	0	3	0	4	3	3	0	4	0	3	0	4	4	3	3	0	4	0	3	3	4	3	0	3	4	0	4	0	0	4	0	0	0	0	3	3	4	0	0	4	4	3	3	0	3	4	0	3	0	0	3	3	3	3	0	4	0	3	0	0	3	0	0	0	0	0	3	4	3	3	0	3	3	0	3	4	3	0	0	0	0	4	0	3	3	3	0	4	4	3	0	0	0	0	0	4	4	4	3	4	0	0	3	3	4	0	4	0	0	3	3	0	0	3	0	3	3	0	0	0	0	0	0	0	0	3	3	3	0	3	0	3	3	4	0	4	0	3	0	0	3	4	0	4	3	4	0	0	3	0	3	4	4	3	4	4	0	3	0	3	3	3	0	3	4	0	0	0	0	4	4	0	3	0	0	0	3	3	3	4	0	3	4	0	4	0	0	3	0	4	3	3	0	0	0	4	3	0	3	4	3	0	0	0	3	3	4	4	3	3	3	4	4	4	0	0	4	3	0	3	0	3	3	0	3	3	4	0	0	3	0	4	3	0	4	0	4	0	0	0	0	0	0	4	4	3	0	0	4	3	0	3	3	0	3	3	4	3	0	0	3	0	0	3	0	4	3	0	0	4	0	3	0	0	4	3	3	3	3	0	3	0	0	0	0	0	3	4	3	4	3	0	3	4	3	4	3	4	0	0	4	4	3	3	3	3	0	0	4	3	3	3	3	0	3	3	0	0	3	4	0	0	0	4	3	3	4	0	0	3	0	3	3	0	0	0	4	0	3	0	0	3	0	0	3	0	0	3	0	3	4	0	3	0	0	3	4	0	3	4	3	0	0	0	0	4	4	0	4	4	4	0	0	3	3	4	0	4	0	3	0	0	0	3	4	0	0	3	0	3	4	3	3	4	0	3	4	4	4	4	3	0	3	3	0	0	3	4	3	3	3	3	0	3	0	4	4	0	0	0	4	4	3	3	3	0	4	0	3	4	0	4	3	0	4	3	0	4	0	3	0	0	0	4	4	0	3	3	4	3	3	3	4	0	3	0	0	4	0	3	4	3	0	0	3	0	3	0	3	0	4	3	3	0	0	0	3	0	0	3	3	0	4	0	3	0	0	3	4	3	0	0	0	4	0	3	0	3	0	3	0	4	4	3	3	0	0	0	0	4	0	3	3	4	0	3	3	0	3	0	4	4	3	4	3	3	0	0	0	0	4	0	3	3	4	4	3	3	3	0	3	3	4	4	3	3	3	3	3	0	4	0	3	3	0	3	0	4	0	0	3	3	0	4	3	3	0	0	4	0	0	3	0	3	0	4	4	0	3	0	0	3	3	3	0	4	3	3	3	0	0	3	3	4	0	0	3	0	3	4	3	4	4	3	0	0	0	3	0	4	3	0	3	3	0	0	3	0	4	0	0	4	0	3	4	3	4	0	3	4	0	3	3	0	3	3	0	3	0	0	3	4	4	3	0	3	3	4	0	3	0	3	4	3	4	3	0	0	4	0	4	3	3	4	4	0	3	0	0	4	3	4	0	3	0	3	0	3	3	3	3	0	3	3	0	3	0	3	0	4	3	0	0	0	0	0	3	4	3	3	0	0	0	3	3	4	3	0	3	3	4	4	0	0	0	3	3	4	4	0	3	3	4	0	0	3	3	4	0	0	0	4	4	4	3	4	0	0	4	3	4	3	0	0	0	4	0	3	4	3	3	0	3	0	3	3	3	4	0	3	3	0	4	0	4	0	3	3	4	0	3	3	0	0	0	0	3	0	0	0	3	3	4	3	4	0	0	3	4	0	4	0	3	0	0	4	4	4	4	4	0	3	3	0	3	3	0	4	0	3	0	3	3	0	3	4	0	3	0	0	0	3	0	4	4	4	4	0	3	4	0	0	0	0	0	0	0	0	3	4	3	3	0	4	3	4	0	4	0	3	3	4	0	0	0	4	0	0	0	3	3	4	0	4	0	0	0	0	4	0	4	4	0	3	0	3	0	4	0	4	3	4	0	0	0	0	4	4	3	3	3	3	4	0	0	0	0	3	0	0	4	0	0	3	3	0	0	0	0	0	3	3	3	4	0	3	0	0	3	0	0	4	0	4	0	3	0	0	3	0	0	4	0	4	0	0	3	0	4	4	3	3	0	3	4	0	0	3	0	0	0	0	0	0	0	3	3	4	4	0	3	0	4	4	4	4	0	4	4	3	3	0	3	3	0	4	0	3	3	4	0	4	4	0	3	4	3	3	3	3	0	0	0	0	0	3	3	4	3	4	0	0	4	3	4	3	4	3	3	4	4	4	4	0	0	3	3	0	4	0	3	0	4	0	0	4	0	0	0	0	0	4	0	0	0	3	0	0	4	0	4	0	4	4	0	4	0	0	3	3	0	0	3	0	4	0	3	0	3	0	4	0	4	3	4	0	0	3	3	0	3	3	0	3	0	0	0	3	4	0	4	3	0	0	3	0	0	0	4	0	4	3	0	3	4	4	0	3	0	4	3	0	3	0	4	0	0	3	4	3	3	0	0	4	0	3	0	0	0	4	4	3	0	4	4	0	0	0	0	0	0	3	4	0	0	3	4	0	0	0	3	3	3	3	4	4	0	0	3	3	0	4	0	4	0	3	0	4	0	0	4	0	3	0	3	3	4	0	0	3	3	3	4	3	4	3	0	0	0	0	0	0	0	3	0	4	3	0	3	0	0	0	0	0	3	3	4	0	4	0	3	0	4	3	0	3	0	0	0	3	4	0	0	0	0	0	3	4	0	4	0	3	3	0	3	3	3	0	3	3	4	0	0	4	4	0	0	0	0	4	0	0	3	0	0	3	0	4	0	3	0	3	0	4	0	0	3	4	4	3	3	3	0	3	4	0	0	4	3	0	3	0	0	0	4	0	3	0	3	0	3	0	3	3	3	0	3	4	3	0	3	3	0	3	3	0	0	0	0	3	0	4	0	0	0	3	4	3	4	0	0	4	0	0	0	3	0	4	0	0	0	0	3	3	0	0	4	4	0	0	4	0	4	4	3	0	3	3	0	0	0	0	0	4	3	0	3	0	0	4	4	0	0	0	0	3	0	3	0	0	3	0	0	3	0	0	0	4	3	4	0	4	3	3	3	3	3	3	0	4	3	3	0	3	0	0	3	3	4	3	0	3	0	4	3	0	3	0	4	0	0	3	3	0	0	0	0	0	0	0	4	0	4	4	0	3	0	0	4	3	3	3	3	3	4	0	0	0	0	4	3	0	0	3	3	4	0	3	4	0	4	3	3	3	0	3	0	3	4	3	0	0	4	0	3	3	0	3	4	3	0	0	3	4	3	3	3	4	3	4	3	0	0	0	4	4	0	3	3	3	0	3	0	0	0	0	0	4	3	4	3	0	3	0	4	0	0	3	0	0	3	4	0	0	3	4	4	3	3	3	0	4	0	0	0	0	0	0	0	3	0	3	0	0	0	0	3	0	4	0	3	4	4	3	0	0	4	0	0	4	0	0	0	0	0	3	4	0	3	3	3	0	0	0	4	3	0	0	0	4	4	3	0	4	0	3	0	0	0	0	3	4	0	0	3	0	3	0	0	4	0	0	3	0	4	0	4	0	4	0	0	0	0	0	0	0	4	3	4	0	0	0	0	0	4	4	0	0	0	0	4	4	3	0	4	0	4	0	0	0	3	4	0	3	3	4	4	0	0	0	4	0	0	0	0	0	4	0	3	0	0	0	0	0	0	0	3	3	3	3	0	3	3	0	3	4	0	0	4	0	0	4	3	3	0	4	3	0	0	0	4	0	0	3	0	0	0	0	0	0	0	3	4	4	4	0	0	0	0	0	4	3	0	0	4	0	4	3	3	0	4	0	0	4	0	3	3	3	3	4	3	0	3	0	4	0	0	0	0	0	3	4	3	4	0	0	0	0	4	0	0	0	0	0	4	3	3	3	0	0	3	0	3	3	3	4	3	0	0	0	4	0	4	0	3	0	4	4	0	3	0	4	0	0	3	0	0	4	4	0	4	0	4	0	4	0	0	0	0	3	4	3	4	3	3	0	3	4	0	0	3	0	0	3	0	0	0	0	3	3	4	3	4	4	0	0	3	0	0	3	0	0	0	3	0	4	4	0	3	0	0	0	0	0	4	4	0	3	4	4	3	4	4	0	0	0	4	4	3	0	3	3	0	3	3	0	0	3	3	0	3	0	4	3	0	4	3	0	0	3	4	0	0	0	0	0	3	0	0	0	0	3	3	3	0	0	0	0	3	3	3	0	3	0	3	0	0	3	0	3	0	0	3	3	0	3	3	0	3	4	0	4	0	4	0	0	3	0	0	3	0	0	4	4	0	3	4	3	0	3	0	0	3	4	4	0	3	0	0	3	3	0	3	3	0	3	4	3	0	3	0	0	0	3	0	0	4	4	3	0	4	4	0	0	0	4	4	0	0	4	4	0	4	0	4	0	0	0	0	0	3	0	4	0	4	0	4	4	3	0	4	0	3	0	0	3	0	0	4	3	0	0	0	0	3	4	0	0	0	0	3	0	4	0	0	0	3	0	0	3	0	0	3	3	0	0	0	4	0	4	3	4	0	4	4	4	4	0	0	0	0	0	0	0	3	3	4	3	0	4	3	4	3	0	3	0	4	0	0	0	3	4	4	0	4	3	0	0	3	4	0	0	0	0	3	0	0	0	3	4	3	0	0	0	3	0	0	0	0	0	0	0	3	0	3	3	0	0	3	0	0	3	3	0	3	3	3	3	3	0	0	0	0	0	0	3	0	4	0	3	0	3	0	3	0	3	0	0	0	0	0	0	0	0	4	0	0	4	0	4	0	4	3	4	3	0	0	0	0	3	0	0	0	0	4	0	0	4	0	3	3	0	0	3	3	0	4	0	3	4	0	4	0	3	3	0	0	4	3	3	3	0	0	0	0	3	0	0	3	0	3	0	0	3	0	0	4	0	3	4	0	3	0	3	0	3	3	0	0	0	0	0	0	4	4	0	4	0	0	0	3	0	0	3	3	0	0	0	3	0	0	0	3	0	3	4	0	4	4	0	4	4	0	0	3	3	0	0	3	0	0	0	3	3	0	0	4	0	3	4	3	3	0	4	4	4	3	3	4	3	4	4	3	3	3	3	3	3	0	0	0	0	0	3	4	3	0	3	0	0	3	0	3	0	4	0	0	0	4	0	4	0	0	3	0	0	0	0	4	4	0	3	0	4	0	0	4	0	0	3	0	0	3	0	0	0	0	0	0	0	3	0	4	3	4	0	0	4	0	3	4	0	0	0	4	0	0	0	0	0	3	4	0	3	0	0	0	0	4	4	0	0	0	0	0	3	0	3	4	3	0	0	0	0	3	0	0	4	0	4	0	4	0	0	3	3	0	0	0	0	0	3	0	0	3	3	3	0	0	4	3	0	0	0	0	0	3	4	3	4	0	4	0	4	0	3	3	0	0	0	3	3	0	0	0	4	0	4	0	0	0	0	3	0	0	3	0	0	3	3	3	0	0	0	0	3	0	0	0	4	0	0	0	0	0	4	3	4	0	4	0	0	0	0	0	4	4	3	0	0	0	3	0	0	0	4	0	0	0	0	3	0	0	0	0	0	0	0	3	0	0	0	3	0	0	4	0	0	3	4	0	0	0	3	4	3	0	3	0	0	0	0	4	3	4	0	0	0	0	0	4	3	0	0	0	4	4	0	4	0	3	0	0	0	0	4	3	0	0	0	0	0	0	0	0	4	4	0	0	0	0	0	3	0	0	0	4	0	3	3	0	0	3	0	0	3	0	0	0	0	3	0	0	0	0	0	3	0	3	0	0	3	0	3	0	0	0	0	3	0	4	0	0	0	0	4	0	0	0	3	0	3	0	3	0	4	0	3	0	4	3	0	0	4	0	0	0	3	0	4	0	0	0	4	4	0	0	0	4	0	0	4	0	3	0	0	0	0	0	4	3	0	0	0	0	3	0	0	4	4	0	0	4	0	0	0	4	0	3	0	3	0	0	3	4	0	4	0	3	4	0	0	0	0	0	0	0	4	3	0	0	3	0	0	0	0	0	0	0	3	3	0	3	3	0	3	0	0	3	0	0	0	0	0	0	4	0	3	3	0	0	0	4	3	4	3	0	3	0	0	0	0	0	0	3	4	0	4	0	0	0	0	0	3	0	4	3	0	0	0	0	0	0	0	3	0	0	0	4	0	0	3	3	3	3	4	3	0	0	0	0	0	0	0	0	3	4	3	0	4	0	4	4	0	0	0	0	0	0	0	0	0	3	4	0	0	4	0	4	0	3	4	0	4	0	0	4	3	3	0	0	0	0	0	0	0	0	0	4	0	4	3	3	0	3	0	3	3	0	0	0	0	0	0	4	0	3	0	0	0	0	3	0	4	4	0	0	0	4	0	0	0	0	3	4	0	0	0	3	0	3	3	0	0	0	3	0	0	0	0	4	3	0	0	0	0	3	3	0	0	3	0	0	0	0	0	4	0	0	0	0	0	0	0	0	4	0	0	0	0	0	0	3	4	0	0	0	0	4	4	0	3	0	0	0	0	3	0	0	3	0	0	0	0	0	4	0	3	0	3	0	4	0	0	4	4	0	0	4	0	0	0	0	0	0	0	0	4	0	3	4	4	0	0	0	3	0	3	0	0	0	0	3
AU_ABR_12	1	4	3	3	3	4	4	4	4	4	3	4	4	4	4	4	3	4	4	3	4	4	3	4	4	4	4	4	3	4	3	4	4	3	4	3	4	3	3	3	3	4	4	3	3	3	3	3	3	4	3	3	3	3	4	4	3	3	3	3	3	4	3	3	3	3	3	3	3	3	3	3	3	3	4	4	4	4	3	3	3	4	4	3	4	4	4	3	4	4	4	4	3	4	4	3	4	4	4	3	3	4	3	4	3	3	3	3	3	3	4	4	3	3	4	3	3	4	3	4	4	3	4	4	3	4	4	4	4	4	4	4	3	3	3	4	3	4	3	4	3	3	3	4	4	3	3	3	4	3	3	3	3	3	4	4	3	3	3	4	3	3	3	3	3	3	4	3	3	4	3	4	4	3	4	3	3	3	4	3	3	3	3	3	3	3	3	3	3	4	3	3	3	4	4	4	4	4	3	4	4	4	3	3	3	3	3	3	3	3	3	3	4	3	3	4	3	3	3	3	3	3	3	3	3	3	3	3	4	4	4	4	3	3	4	3	4	4	4	3	4	4	4	3	3	3	3	4	3	3	4	3	3	4	3	3	3	3	3	3	4	4	3	3	3	4	4	3	3	3	4	3	3	3	3	3	4	3	4	4	3	3	3	3	3	3	4	3	4	3	4	3	4	4	4	3	4	3	4	4	3	3	3	3	3	3	3	3	3	3	3	3	3	4	3	4	3	3	3	3	3	3	4	3	4	3	3	3	3	4	3	4	3	3	3	3	3	3	3	3	3	3	3	3	4	4	4	4	3	3	3	3	3	4	3	3	0	3	3	4	3	0	4	3	3	3	3	3	4	3	4	3	3	3	3	4	4	4	4	3	4	4	3	4	4	3	4	3	4	0	3	4	3	4	3	3	3	3	3	3	3	3	4	4	4	3	4	4	4	3	4	3	4	3	3	4	4	4	4	3	4	4	3	3	4	3	3	3	3	3	3	3	3	4	4	3	0	4	3	4	4	4	4	3	4	4	3	3	3	3	3	3	4	3	4	3	4	4	4	4	3	3	3	3	3	4	3	3	4	4	3	4	3	3	4	3	3	3	3	3	3	3	3	3	4	4	3	3	4	3	3	3	3	4	3	4	3	4	3	3	4	4	4	4	4	3	3	3	4	3	3	4	3	3	3	3	3	3	3	3	3	3	4	4	4	4	4	3	4	4	4	4	4	4	4	3	4	4	3	3	3	3	4	3	3	3	3	3	4	4	3	3	3	3	4	4	3	3	4	3	3	4	4	3	4	3	4	4	3	3	3	4	3	3	4	0	3	3	3	3	3	3	3	4	4	3	4	4	4	4	3	4	3	3	3	3	4	4	4	0	3	3	0	4	3	4	4	4	3	3	3	3	3	3	3	4	3	4	3	3	3	3	3	3	4	4	3	3	3	3	4	3	3	3	3	3	3	3	4	3	3	4	3	3	3	3	4	3	4	3	3	3	3	4	4	3	3	3	3	3	0	3	3	3	4	4	4	4	4	4	3	3	3	4	4	4	3	4	3	3	3	3	3	4	3	3	4	4	3	3	4	4	0	3	3	3	4	3	3	4	3	3	3	3	3	3	3	3	3	3	4	4	3	4	4	4	3	4	3	4	3	3	4	3	3	4	4	4	3	3	3	3	4	4	4	4	3	4	4	4	4	3	3	4	4	3	4	3	3	3	3	4	3	3	4	3	3	3	3	3	3	3	4	4	4	4	4	4	3	4	4	3	4	0	4	3	3	3	3	3	4	3	4	4	3	4	3	4	3	4	4	4	4	3	3	3	3	3	4	4	3	3	3	3	3	3	4	3	3	3	3	3	3	0	3	4	4	3	4	3	4	4	4	4	3	3	4	0	3	4	4	3	3	3	3	3	3	4	3	3	4	3	3	3	3	3	4	3	4	3	4	4	3	4	3	0	3	4	3	4	3	3	3	3	3	3	4	3	3	3	3	3	3	3	3	3	3	3	4	4	4	4	4	4	3	3	3	4	3	3	3	3	3	3	4	3	4	3	0	3	3	4	4	4	3	3	3	4	4	3	3	4	3	4	3	3	3	3	3	3	3	3	3	4	4	3	4	4	4	3	4	3	3	4	3	3	3	3	3	3	3	3	3	4	3	3	4	3	3	3	3	3	3	3	4	4	4	3	4	0	3	3	4	3	3	3	3	3	3	3	3	3	3	3	4	4	3	3	3	3	3	3	4	3	4	4	3	0	3	3	3	3	3	4	3	3	3	3	3	4	4	3	4	3	3	3	4	3	3	3	3	3	3	3	3	3	3	4	0	3	3	3	4	3	3	3	3	4	3	3	4	3	3	3	3	4	4	4	4	3	4	4	4	4	0	3	3	3	4	3	3	3	3	3	3	3	3	0	3	4	3	4	3	4	0	4	4	4	4	3	4	4	3	4	3	0	3	4	4	3	4	3	4	3	3	3	3	4	4	4	3	4	4	3	3	3	4	3	3	3	3	4	3	3	3	4	3	3	3	3	3	4	4	4	4	3	4	3	3	3	4	3	3	4	3	3	3	3	4	3	0	0	3	0	4	3	3	3	3	3	3	3	0	4	3	3	4	4	3	3	4	4	3	3	3	3	3	3	3	4	3	3	4	3	4	4	4	3	3	0	3	3	3	3	3	3	4	3	0	3	3	4	3	3	3	4	3	4	3	4	4	3	4	4	3	3	4	4	3	3	3	3	3	4	3	3	3	3	0	3	4	3	4	4	4	4	4	3	3	3	0	3	3	3	3	0	3	3	4	4	4	3	4	4	3	4	4	3	3	4	3	3	3	4	3	4	4	3	4	3	3	3	3	4	4	3	3	4	3	4	3	3	4	4	3	3	3	4	3	4	3	3	4	4	0	4	0	4	4	3	3	4	3	3	3	3	4	3	3	4	4	3	3	3	4	4	4	4	3	4	4	4	3	3	3	3	4	4	3	3	3	3	4	3	3	3	3	3	3	3	4	4	3	4	3	4	3	3	4	3	4	4	3	3	4	4	4	4	3	3	3	4	3	3	3	3	3	3	3	3	3	4	4	3	3	3	4	3	3	3	0	3	3	3	4	4	4	3	3	3	3	3	3	3	3	3	3	3	3	3	3	3	0	3	4	4	4	4	0	3	3	3	4	3	3	3	4	3	3	3	4	3	3	3	3	4	4	4	4	3	3	3	3	4	0	4	3	0	3	3	3	3	3	4	3	3	3	4	3	4	4	4	0	3	3	3	3	4	3	3	3	3	4	4	3	3	3	3	3	3	3	3	4	3	3	3	4	3	4	3	0	3	4	3	3	4	4	3	3	3	4	4	3	0	3	3	3	4	3	4	3	3	3	3	3	3	4	3	4	3	4	3	0	3	3	4	3	3	3	0	3	3	3	3	0	3	3	3	4	3	3	3	3	4	3	3	4	3	3	4	4	4	3	3	3	3	3	0	3	3	3	3	3	3	3	3	3	4	0	4	3	4	3	3	4	4	3	3	3	3	3	0	3	3	4	4	3	4	3	4	4	3	3	3	4	4	4	0	4	3	3	3	3	3	3	4	4	3	4	4	4	3	4	3	4	4	3	4	0	3	4	4	3	3	3	4	3	3	4	3	3	3	3	4	4	4	3	4	3	3	4	3	4	4	3	3	3	3	0	0	4	0	3	3	3	0	4	3	3	3	3	3	3	3	4	4	3	4	4	4	3	3	4	3	4	0	4	4	0	3	4	3	3	3	4	3	4	3	3	3	3	3	3	3	3	3	4	4	4	0	4	4	3	3	3	3	3	3	3	3	3	3	4	4	0	4	4	3	4	3	3	3	4	3	4	3	3	3	3	3	3	3	3	3	3	3	4	4	3	3	0	0	3	4	3	0	3	3	3	3	3	4	3	4	3	3	3	4	4	3	3	3	3	3	0	0	4	3	3	4	4	4	4	4	3	4	4	4	3	3	3	3	3	4	3	3	3	4	3	3	4	4	3	4	4	4	4	4	3	3	3	3	3	0	3	3	4	3	3	4	3	4	3	0	3	4	3	3	3	3	4	0	3	0	3	0	0	4	4	3	3	4	4	3	3	3	3	4	3	0	3	3	3	3	3	3	3	3	3	3	4	4	3	3	0	4	3	4	4	3	3	0	3	3	3	3	3	3	3	3	3	4	4	3	4	3	3	0	4	0	4	3	4	4	3	4	3	4	3	3	3	3	3	3	3	4	3	3	3	3	3	4	4	4	4	4	4	3	4	3	3	4	3	3	3	3	3	3	3	3	4	3	4	0	3	0	3	3	3	3	3	4	4	4	3	4	4	0	3	4	3	4	4	3	0	4	0	3	3	3	3	3	3	0	4	4	3	4	4	4	3	4	3	3	3	3	3	4	0	4	4	3	3	4	4	3	3	4	3	3	3	3	3	3	3	4	0	3	3	3	0	4	0	3	4	0	4	3	4	3	3	3	3	3	3	4	3	3	3	3	3	3	4	3	4	3	3	3	3	3	4	4	3	0	3	3	3	4	3	3	3	3	0	3	0	0	0	3	4	3	3	0	3	4	3	3	3	3	3	3	3	4	4	3	4	4	4	4	4	3	3	4	3	4	4	3	3	3	4	4	3	4	3	3	3	4	3	4	3	4	3	4	4	4	3	4	4	4	3	4	3	3	3	3	3	3	3	3	3	3	3	3	3	3	3	3	3	3	3	0	3	4	4	3	4	4	3	4	3	4	4	3	3	4	3	3	3	3	3	3	3	4	0	4	4	4	4	3	3	0	0	3	4	3	4	3	3	3	3	4	3	3	3	4	3	4	0	4	4	3	3	3	3	3	4	4	4	3	4	3	3	3	0	0	3	3	3	3	3	3	3	4	3	3	3	3	4	3	3	4	3	4	3	3	4	3	4	3	3	0	3	4	3	3	3	4	3	0	4	3	3	3	3	3	3	3	3	3	3	3	4	4	4	3	3	3	4	3	3	3	3	4	3	3	3	3	3	3	3	3	4	3	4	3	3	3	3	4	3	3	4	3	3	0	4	3	3	0	4	3	4	3	4	3	3	3	3	4	4	3	3	3	4	3	3	3	3	3	3	3	3	3	4	3	3	3	0	3	4	4	3	3	4	4	4	0	0	3	3	4	3	3	3	3	3	3	3	3	3	3	3	3	3	4	4	3	3	3	3	3	3	3	4	3	0	3	4	3	3	3	4	4	0	3	3	4	3	3	3	4	3	3	3	4	0	4	3	4	3	3	0	4	4	0	3	3	4	3	3	3	3	3	4	3	3	3	4	4	3	4	4	3	4	3	3	4	3	3	0	0	3	3	4	3	3	3	3	3	3	3	4	3	4	0	4	3	4	3	0	3	3	4	3	4	3	3	4	4	3	0	4	3	4	0	3	3	3	4	3	4	4	3	3	3	0	4	4	4	4	3	3	3	3	3	3	0	3	4	3	3	3	4	3	3	4	0	3	3	0	4	3	3	4	3	3	3	3	3	3	3	0	4	3	4	0	3	3	3	0	3	0	3	3	3	3	0	3	3	3	3	3	3	4	4	4	3	4	3	4	0	4	4	3	3	3	3	0	3	3	3	3	3	3	0	0	3	3	0	3	0	3	3	3	4	0	3	3	0	4	3	0	3	4	3	4	4	3	4	3	3	4	4	3	3	3	3	4	3	4	3	3	3	3	3	3	3	3	4	4	3	3	4	4	3	3	0	3	0	4	4	4	0	3	3	3	4	0	3	3	3	4	4	3	3	3	4	4	3	3	3	3	3	3	3	3	3	3	4	3	4	3	3	3	0	3	3	4	4	3	3	3	3	3	4	0	3	4	3	4	3	3	3	3	3	3	3	4	0	4	3	3	3	4	0	4	4	3	3	3	3	3	0	3	3	4	0	3	3	4	4	3	3	0	3	3	4	4	0	3	4	4	3	4	3	3	3	3	3	3	3	4	0	4	3	0	4	3	4	4	3	4	3	0	0	0	4	3	4	3	0	0	3	4	3	3	3	3	4	4	3	4	3	4	4	4	3	4	0	4	4	3	3	3	4	0	0	3	3	0	3	3	3	3	4	4	4	4	3	3	3	3	4	3	0	3	0	3	3	3	4	4	4	3	0	4	3	0	0	3	4	3	4	4	3	3	0	3	0	3	3	4	4	3	3	4	3	3	3	3	3	3	3	4	4	3	4	3	3	4	3	4	3	3	3	3	3	3	3	0	3	0	3	3	3	3	3	3	3	3	3	4	4	4	3	3	3	3	3	4	3	4	3	3	0	4	3	4	4	3	3	3	3	4	0	3	3	3	4	3	4	3	3	3	4	0	4	3	4	4	3	3	3	3	4	3	4	4	3	4	3	4	4	3	3	3	4	4	4	4	3	3	0	4	4	3	3	3	4	4	3	3	4	3	0	3	0	4	3	3	3	3	3	3	4	0	3	4	4	4	0	0	4	4	3	3	4	3	3	0	0	3	3	3	3	4	3	0	3	3	3	3	3	3	4	4	4	3	3	3	3	3	4	4	3	4	0	4	0	3	0	3	0	4	3	4	0	3	4	3	4	0	4	3	0	3	3	3	3	3	3	3	0	4	3	3	3	4	0	3	4	4	3	4	4	3	3	3	4	4	3	3	3	3	4	3	3	3	4	3	0	3	0	0	3	3	3	3	4	3	4	3	4	3	0	3	4	3	4	4	3	4	3	3	3	4	3	3	3	3	3	3	3	3	3	3	4	4	3	4	4	4	4	3	3	4	4	0	4	3	3	3	3	3	3	4	4	3	3	0	3	3	3	4	3	3	3	3	3	3	3	3	3	3	3	4	3	3	4	3	3	0	4	4	4	3	3	3	3	3	4	3	0	0	3	0	3	3	3	3	4	3	3	4	4	4	4	4	4	4	3	3	4	4	4	3	3	0	4	0	3	4	3	3	4	3	3	0	3	0	3	3	3	3	3	3	3	3	4	4	4	0	4	4	4	3	3	3	3	3	4	3	3	3	4	0	3	3	3	4	4	3	3	3	3	3	3	3	3	4	3	3	4	3	3	4	3	0	3	3	4	4	0	4	4	4	4	0	4	3	3	3	4	3	3	4	3	3	0	4	3	0	4	3	3	3	3	3	4	0	4	4	0	3	3	3	4	3	4	0	3	3	3	4	4	4	3	4	3	3	4	3	3	0	4	3	3	4	3	3	3	4	3	3	4	4	3	3	4	4	0	4	3	4	3	4	0	4	0	3	3	3	3	3	3	3	3	3	3	3	4	3	3	3	3	3	0	4	3	3	3	3	3	3	3	3	3	3	3	3	4	4	4	0	0	3	4	0	3	4	4	3	3	4	3	4	0	0	3	4	4	3	0	4	3	4	3	3	3	0	3	3	4	4	3	0	3	3	3	3	4	3	4	3	3	3	0	3	4	4	4	3	4	3	3	4	3	4	4	0	3	4	0	3	3	4	4	3	3	0	4	3	3	4	4	3	4	3	3	4	3	0	4	0	3	4	4	3	3	3	3	0	4	4	4	0	3	4	3	3	4	3	4	3	3	4	3	3	3	4	4	4	4	4	3	3	3	3	0	4	4	3	3	3	0	3	3	3	3	4	4	3	4	3	3	3	3	3	3	4	4	3	0	3	0	3	3	3	4	3	4	0	4	4	4	3	3	3	3	3	0	3	3	0	4	4	3	3	3	4	0	3	3	0	3	0	3	3	0	3	3	0	3	0	4	3	4	4	3	4	4	3	3	3	0	3	4	3	3	4	3	3	0	0	3	0	0	3	3	0	0	0	4	3	4	4	3	3	3	3	4	3	3	3	0	3	3	3	4	4	3	4	4	0	0	3	3	0	4	4	3	4	3	3	4	3	3	3	0	4	0	3	4	3	3	0	3	3	3	3	3	0	4	3	0	3	3	3	3	3	3	3	3	4	0	3	3	3	3	3	0	3	3	3	4	3	0	4	3	3	3	3	0	3	3	3	3	4	3	3	4	3	3	3	4	3	3	0	3	3	3	3	4	3	4	3	3	3	3	3	4	0	0	0	3	0	4	0	0	3	4	0	3	4	3	4	3	4	4	0	4	3	3	3	3	3	4	0	3	0	4	4	3	3	3	4	4	4	3	4	3	4	3	4	3	0	4	4	0	3	4	4	4	3	3	4	3	3	3	3	3	3	4	3	3	3	4	0	0	3	4	3	0	4	0	0	3	3	3	4	3	4	3	4	4	3	4	3	0	4	0	3	0	4	4	4	4	0	4	0	4	4	4	4	4	3	3	3	0	3	3	3	4	3	0	4	3	0	0	0	3	3	4	3	3	3	3	4	3	0	4	3	3	4	3	0	3	0	3	3	3	4	0	3	4	3	0	0	4	3	3	4	3	4	3	3	4	3	3	4	3	3	3	3	3	3	4	4	0	3	0	3	0	4	3	4	3	4	3	3	3	3	3	3	3	3	3	3	3	3	3	3	3	3	0	3	0	3	3	4	3	4	4	4	4	3	3	0	0	3	4	3	3	3	4	4	4	3	3	3	4	4	3	4	3	3	3	3	4	3	0	3	3	3	3	4	4	3	4	4	3	0	4	0	4	0	4	4	4	3	3	3	0	3	3	3	3	3	3	3	3	0	3	4	4	4	4	3	3	0	0	3	0	3	3	3	3	3	4	0	4	0	4	3	3	3	3	3	3	3	4	4	3	0	4	4	0	3	3	3	0	3	4	3	3	0	0	3	4	3	0	3	3	3	4	3	0	3	3	3	4	3	3	4	3	0	3	3	4	4	4	4	3	4	4	4	3	0	0	4	4	3	3	3	4	0	4	4	3	3	3	3	4	3	4	0	4	3	4	0	3	3	3	3	3	4	0	3	3	3	4	3	4	4	3	3	4	4	4	3	4	0	0	4	3	3	3	3	3	3	4	3	3	4	0	4	4	4	4	3	3	0	3	0	4	4	3	3	4	3	3	3	3	3	3	3	4	4	3	4	4	4	4	3	3	4	4	4	3	3	0	3	4	3	3	3	0	4	0	4	3	4	0	0	3	3	3	0	4	3	3	3	4	3	3	0	4	4	4	0	0	0	3	0	0	3	4	3	0	3	4	0	3	4	3	3	4	3	3	3	0	3	3	4	3	3	0	4	4	4	0	3	4	0	0	0	3	4	4	3	4	4	4	4	4	0	3	3	3	4	3	4	3	3	3	4	3	0	3	3	3	3	0	3	4	3	3	4	0	0	0	3	4	4	3	4	0	4	3	3	3	3	3	3	3	0	3	0	0	0	3	3	3	4	4	0	4	3	3	0	4	4	3	3	3	3	0	0	3	3	4	3	0	3	3	4	3	3	0	4	0	0	3	4	3	0	3	0	3	3	3	3	0	3	4	0	0	3	3	0	3	3	3	3	4	3	0	4	4	4	3	4	4	4	3	4	3	0	0	0	3	3	3	3	3	3	3	4	3	3	0	4	3	3	3	0	4	3	4	4	4	4	0	4	4	0	3	3	3	3	3	0	3	3	4	4	3	0	4	3	3	3	3	3	3	3	0	3	4	0	4	4	3	3	4	0	3	4	3	3	3	3	3	4	0	3	4	3	4	3	3	3	3	3	3	4	0	3	3	0	4	3	3	0	4	3	0	4	4	3	3	4	4	4	3	4	3	3	3	3	4	0	4	0	3	3	3	3	3	0	3	3	0	3	3	0	4	3	3	3	3	3	3	3	3	4	4	0	3	3	3	0	3	0	0	4	3	4	3	0	3	4	0	3	3	4	3	3	3	0	3	3	0	3	3	4	3	3	4	3	0	4	0	4	3	3	3	0	0	3	3	3	3	3	4	3	3	3	4	3	4	3	3	3	3	4	4	3	0	3	3	0	0	3	0	3	4	3	0	3	3	0	0	4	3	4	0	0	4	4	3	3	3	3	4	0	3	3	3	3	3	4	4	4	4	0	3	3	4	0	3	3	4	4	0	4	3	0	3	0	4	4	3	3	3	3	3	0	0	3	0	4	3	3	0	3	3	4	3	3	3	4	3	4	3	4	4	3	4	4	0	0	4	0	3	3	0	3	3	0	3	0	3	0	3	3	3	0	0	3	3	3	3	3	4	3	3	0	4	4	0	4	4	0	4	4	0	4	3	4	0	0	0	0	0	0	3	3	3	3	3	0	0	4	4	3	4	0	3	4	0	4	3	0	3	4	4	3	4	0	3	0	4	4	4	4	4	3	4	4	0	3	3	0	3	3	0	0	3	3	3	0	3	4	0	4	4	4	0	4	0	3	3	0	0	3	4	4	4	3	4	3	4	3	4	3	3	3	4	3	3	3	0	4	3	3	4	4	4	3	3	3	4	3	0	0	4	4	3	3	3	3	3	3	0	0	4	4	0	3	4	0	4	4	4	3	0	3	3	4	0	0	3	4	4	0	0	0	4	3	3	3	0	0	3	3	0	3	0	3	3	0	3	0	0	0	4	4	3	3	4	0	3	4	4	3	4	0	3	4	4	4	3	4	3	3	3	4	3	4	3	3	0	3	0	4	3	4	0	3	3	4	3	4	0	4	0	3	0	0	3	4	4	4	4	4	4	3	3	3	0	0	0	0	4	4	3	3	3	0	3	3	4	3	0	4	3	4	0	3	0	0	4	0	3	3	3	3	3	0	3	3	0	4	4	4	3	3	3	4	0	3	0	0	3	0	3	3	3	3	4	0	4	3	0	0	0	0	0	0	0	3	4	4	3	0	3	3	4	4	3	3	0	3	0	3	0	3	3	0	3	4	3	4	4	0	0	0	3	0	3	3	4	0	0	3	3	3	3	4	0	3	4	0	3	0	0	3	3	4	0	0	4	0	4	0	0	0	3	3	4	3	0	4	4	4	0	0	0	3	3	0	3	0	0	3	0	4	3	3	3	3	0	0	0	3	3	0	3	3	0	3	3	4	3	0	3	4	4	3	3	0	4	4	3	3	0	3	0	4	0	0	0	4	0	3	3	3	0	4	3	3	4	3	0	4	0	4	3	3	3	4	0	0	3	3	3	3	0	4	0	3	4	0	4	0	3	0	3	3	0	3	3	3	3	3	4	3	3	3	0	4	0	4	3	0	3	0	4	4	4	3	0	3	0	3	3	3	0	0	3	0	0	4	0	4	0	3	0	0	3	3	4	3	4	4	0	3	3	0	4	0	0	3	3	3	3	3	0	3	0	0	4	0	3	0	0	0	4	3	4	4	0	0	3	3	3	4	0	3	4	4	3	0	3	3	4	4	3	0	3	3	4	0	0	4	0	3	4	3	3	4	0	0	4	3	0	4	0	3	4	4	3	4	4	0	4	4	0	4	4	0	4	0	0	4	3	4	3	3	0	3	4	3	0	3	0	4	3	4	3	0	4	4	4	3	3	3	4	3	3	0	3	4	4	4	3	4	4	0	4	4	4	3	4	4	4	4	3	3	3	4	3	4	4	3	3	3	0	3	4	4	4	3	3	0	4	3	4	4	4	0	0	4	3	4	3	4	3	0	0	0	0	4	4	3	0	4	4	0	0	0	4	3	3	4	4	0	4	4	4	4	3	0	0	4	0	4	0	0	4	0	4	4	3	3	4	3	4	4	4	4	0	3	3	3	3	4	3	3	4	4	0	4	3	4	3	3	3	3	3	3	3	3	0	4	0	3	4	0	4	4	3	3	3	4	4	4	0	3	3	3	3	0	4	3	3	3	3	0	4	4	0	3	4	0	3	0	0	3	4	3	3	3	3	0	4	3	3	4	3	0	0	0	4	3	3	3	4	4	3	3	0	0	0	3	3	3	3	4	4	0	0	3	3	0	3	4	4	4	0	3	0	3	3	3	0	0	3	4	3	3	3	3	3	3	3	4	0	4	3	4	0	3	4	3	4	3	3	4	4	3	3	4	3	3	4	4	0	4	3	0	3	3	0	0	3	3	4	4	0	0	4	3	3	3	3	3	4	4	0	3	3	4	0	0	4	3	3	3	4	4	3	3	4	0	3	3	0	3	3	3	3	3	4	3	3	3	0	3	0	4	0	0	3	3	3	4	0	4	4	3	3	3	0	3	4	0	3	4	0	3	3	0	0	3	0	3	0	3	0	3	4	3	3	4	3	4	4	0	4	4	0	4	0	0	4	4	3	0	4	3	3	4	0	0	4	0	0	3	3	4	0	4	0	3	0	0	0	4	4	3	4	0	0	4	3	3	3	0	3	3	3	4	4	3	4	0	0	0	0	4	3	3	3	0	3	3	4	4	0	3	4	3	3	0	3	0	4	3	0	4	0	0	3	3	3	3	0	0	0	4	4	3	3	3	3	0	3	3	0	0	0	0	3	0	4	3	3	4	3	0	4	4	4	3	0	4	3	3	4	0	3	3	4	3	3	3	3	4	0	0	3	4	3	3	3	0	4	0	0	3	4	3	0	4	3	0	0	3	4	0	4	4	4	3	4	3	4	0	0	0	4	0	4	3	4	0	4	0	3	3	0	4	3	3	4	3	4	4	3	0	3	4	4	4	0	0	3	0	3	3	4	4	4	0	0	0	3	3	4	3	0	0	4	4	0	0	4	0	3	0	4	3	4	3	0	4	4	3	4	0	0	0	3	3	0	3	3	4	0	3	0	0	4	3	4	3	0	4	4	4	4	0	3	4	4	4	3	4	3	0	4	3	0	3	4	3	0	3	0	4	3	0	3	0	4	4	4	0	0	0	4	0	4	3	4	3	3	0	3	0	4	4	3	3	4	0	0	4	0	4	4	0	0	4	4	3	3	3	4	3	3	3	3	3	3	3	0	0	4	4	3	4	0	3	4	3	0	0	3	0	0	3	3	3	4	0	3	4	3	4	0	0	3	0	0	4	3	3	3	3	3	0	0	0	3	4	3	4	3	0	0	3	0	0	3	0	3	0	0	3	4	4	0	0	3	0	4	3	3	0	3	3	0	4	0	4	3	3	3	4	3	4	4	0	3	0	0	0	4	4	0	0	4	3	3	3	4	3	4	4	0	3	4	4	3	0	3	3	0	4	0	0	4	0	0	3	4	0	4	4	3	3	0	3	3	0	0	0	0	3	3	0	3	0	3	0	0	3	0	0	4	3	4	0	3	0	3	3	3	0	3	0	3	3	3	3	3	4	3	3	0	0	3	4	0	0	4	4	0	3	3	0	0	4	3	0	3	4	3	4	0	0	3	3	4	0	4	3	3	3	0	0	0	3	4	3	4	0	3	0	3	0	0	3	4	4	0	0	0	0	0	0	4	4	3	4	4	0	4	4	4	3	3	4	3	0	4	0	3	3	3	3	0	4	4	0	4	0	4	0	0	0	4	4	4	3	0	0	3	0	3	3	4	4	0	4	3	4	3	4	4	0	4	3	4	4	3	4	3	4	0	3	3	3	0	3	3	0	3	4	3	3	4	0	3	3	4	4	3	0	4	0	3	0	4	0	4	0	4	0	4	0	3	4	3	0	4	0	4	3	4	0	0	0	4	3	3	4	4	4	4	0	3	3	4	0	3	4	3	3	3	4	0	3	3	4	3	0	3	0	4	3	0	3	3	0	0	0	3	3	4	0	4	0	3	0	0	0	0	0	0	0	3	3	4	0	0	0	3	0	3	0	3	4	4	3	3	0	3	0	3	0	0	4	3	4	3	3	0	4	0	0	4	0	0	3	3	4	4	4	3	3	3	0	3	0	0	3	4	4	3	0	0	4	3	4	0	3	4	3	0	3	0	4	3	3	0	3	3	3	0	4	4	3	0	3	4	0	0	3	0	0	4	3	3	3	4	3	3	3	3	3	4	0	0	0	3	3	0	0	3	0	3	3	3	0	4	4	3	0	3	0	0	4	3	0	3	4	3	4	0	4	4	4	0	0	3	4	3	4	3	4	0	3	3	4	3	3	3	4	4	3	3	4	4	4	4	0	3	3	3	4	0	0	3	3	3	4	4	4	0	0	0	3	4	4	4	4	4	4	0	3	0	3	0	0	0	4	3	0	4	0	0	3	4	0	4	0	4	4	0	4	4	0	3	4	0	3	0	3	0	0	4	3	4	0	0	4	0	0	0	3	0	4	3	3	3	0	0	4	0	3	0	3	0	4	3	3	4	0	0	4	4	3	4	0	0	4	0	0	3	4	3	0	3	0	0	4	3	0	3	3	0	3	4	3	3	4	4	3	3	0	0	0	0	4	0	0	3	0	3	3	3	4	3	3	0	0	3	0	0	4	0	4	3	3	4	4	0	0	0	3	3	3	4	3	0	0	3	0	0	3	3	4	0	0	3	3	0	3	3	3	3	0	3	0	4	0	0	4	3	3	3	0	0	4	0	3	0	3	4	4	0	3	4	4	0	3	4	4	4	0	4	3	3	4	4	0	0	0	0	3	0	4	0	0	0	3	0	3	4	0	3	0	4	0	3	0	3	4	3	3	3	4	4	3	4	0	0	0	0	4	4	4	0	4	3	0	4	3	3	4	0	0	0	0	3	4	4	4	4	3	4	4	0	0	3	3	3	3	0	0	4	0	0	0	0	3	3	0	0	4	3	0	0	0	4	4	3	0	3	0	0	4	4	4	4	4	4	3	4	0	0	4	4	0	4	4	4	0	0	0	3	0	0	3	0	0	0	4	3	4	0	0	0	0	3	0	4	3	0	3	3	4	0	4	3	4	0	3	4	0	3	0	4	0	3	0	3	3	3	4	0	3	3	4	4	3	4	0	3	0	0	4	4	0	0	0	0	0	4	0	3	3	0	0	0	0	4	0	0	4	0	0	0	0	0	3	0	0	4	3	3	0	0	4	3	3	3	4	0	4	0	0	3	3	3	3	4	0	0	4	0	0	0	0	3	4	4	3	3	4	4	0	0	0	0	0	0	0	4	3	4	0	4	4	3	4	4	4	0	3	4	3	3	0	0	3	0	4	0	0	3	0	3	0	0	0	0	4	3	0	4	0	4	4	3	4	4	0	0	0	0	4	3	0	3	0	3	0	3	0	0	3	4	4	0	0	3	0	3	0	0	4	4	3	0	3	0	4	3	0	0	0	0	0	3	3	3	0	3	4	3	3	0	4	4	4	0	0	4	0	4	3	4	0	0	0	3	4	0	0	3	0	4	3	3	0	4	0	3	0	4	4	3	3	0	4	0	3	3	4	3	0	3	4	0	4	0	0	4	0	0	0	0	3	3	4	0	0	4	4	3	3	0	3	4	0	3	0	0	3	3	3	3	0	4	0	3	0	0	3	0	0	0	0	0	3	4	3	3	0	3	3	0	3	4	3	0	0	0	0	4	0	3	3	3	0	4	4	3	0	0	0	0	0	4	4	4	3	4	0	0	3	3	4	0	4	0	0	3	3	0	0	3	0	3	3	0	0	0	0	0	0	0	0	3	4	3	0	3	0	3	3	4	0	4	0	3	0	0	3	4	0	4	3	4	0	0	3	0	3	4	4	4	4	4	0	3	0	3	3	3	0	3	4	0	0	0	0	4	4	0	3	0	0	0	3	3	3	4	0	3	4	0	4	0	0	3	0	4	3	3	0	0	0	4	3	0	3	4	3	0	0	0	3	3	4	4	3	3	3	4	4	4	0	0	4	3	0	3	0	3	3	0	3	3	4	0	0	3	0	4	3	0	4	0	4	0	0	0	0	0	0	4	4	3	0	0	4	3	0	3	3	0	3	3	4	3	0	0	3	0	0	3	0	4	3	0	0	4	0	3	0	0	4	3	3	3	3	0	3	0	0	0	0	0	3	4	3	4	3	0	3	4	3	4	3	4	0	0	4	4	3	3	3	3	0	0	4	3	4	3	3	0	3	3	0	0	3	4	0	0	0	4	3	3	4	0	0	3	0	3	4	0	0	0	4	0	3	0	0	4	0	0	3	0	0	3	0	3	4	0	4	0	0	3	4	0	3	4	3	0	0	0	0	4	4	0	4	4	4	0	0	3	3	4	0	4	0	3	0	0	0	3	4	0	0	3	0	3	4	3	3	4	0	3	4	4	4	4	3	0	3	3	0	0	3	4	3	3	3	4	0	4	0	4	4	0	0	0	4	4	3	3	3	0	4	0	3	4	0	4	3	0	4	3	0	4	0	3	0	0	0	4	4	0	3	3	4	3	3	3	4	0	3	0	0	4	0	3	4	3	0	0	4	0	3	0	4	0	4	3	3	0	0	0	3	0	0	3	3	0	4	0	3	0	0	3	4	4	0	0	0	4	0	3	0	3	0	3	0	4	4	3	3	0	0	0	0	4	0	3	3	4	0	3	3	0	3	0	4	4	3	4	3	3	0	0	0	0	4	0	3	3	4	4	3	4	3	0	3	3	4	4	3	3	3	3	3	0	4	0	3	4	0	3	0	4	0	0	3	3	0	4	3	3	0	0	4	0	0	3	0	3	0	4	4	0	3	0	0	3	3	3	0	4	3	3	4	0	0	3	3	4	0	0	3	0	3	4	3	4	4	3	0	0	0	3	0	4	3	0	3	3	0	0	4	0	4	0	0	4	0	3	4	4	4	0	3	4	0	3	3	0	3	4	0	3	0	0	3	4	4	3	0	3	3	4	0	3	0	3	4	3	4	3	0	0	4	0	4	3	3	4	4	0	3	0	0	4	3	4	0	3	0	3	0	3	3	3	4	0	3	3	0	3	0	3	0	4	3	0	0	0	0	0	3	4	3	3	0	0	0	3	4	4	3	0	3	3	4	4	0	0	0	3	3	4	4	0	4	3	4	0	0	3	3	4	0	0	0	4	4	4	3	4	0	0	4	3	4	3	0	0	0	4	0	3	4	3	3	0	3	0	3	3	3	4	0	3	3	0	4	0	4	0	3	3	4	0	3	3	0	0	0	0	3	0	0	0	3	3	4	3	4	0	0	3	4	0	4	0	3	0	0	4	4	4	4	4	0	3	4	0	3	3	0	4	0	3	0	3	3	0	3	4	0	3	0	0	0	3	0	4	4	4	4	0	3	4	0	0	0	0	0	0	0	0	3	4	3	3	0	4	3	4	0	4	0	3	3	4	0	0	0	4	0	0	0	3	3	4	0	4	0	0	0	0	4	0	4	4	0	3	0	3	0	4	0	4	3	4	0	0	0	0	4	4	3	3	3	3	4	0	0	0	0	3	0	0	4	0	0	3	3	0	0	0	0	0	3	3	3	4	0	3	0	0	3	0	0	4	0	4	0	4	0	0	3	0	0	4	0	4	0	0	3	0	4	4	3	3	0	3	4	0	0	4	0	0	0	0	0	0	0	3	3	4	4	0	3	0	4	4	4	4	0	4	4	3	4	0	4	3	0	4	0	4	3	4	0	4	4	0	3	4	3	3	3	3	0	0	0	0	0	3	3	4	3	4	0	0	4	3	4	3	4	3	3	4	4	4	4	0	0	4	4	0	4	0	3	0	4	0	0	4	0	0	0	0	0	4	0	0	0	3	0	0	4	0	4	0	4	4	0	4	0	0	3	3	0	0	3	0	4	0	3	0	3	0	4	0	4	3	4	0	0	3	3	0	3	4	0	3	0	0	0	3	4	0	4	3	0	0	3	0	0	0	4	0	4	3	0	4	4	4	0	3	0	4	3	0	3	0	4	0	0	3	4	3	3	0	0	4	0	3	0	0	0	4	4	3	0	4	4	0	0	0	0	0	0	3	4	0	0	3	4	0	0	0	3	3	3	4	4	4	0	0	3	3	0	4	0	4	0	3	0	4	0	0	4	0	3	0	3	3	4	0	0	3	3	3	4	3	4	3	0	0	0	0	0	0	0	4	0	4	3	0	3	0	0	0	0	0	3	3	4	0	4	0	3	0	4	3	0	3	0	0	0	3	4	0	0	0	0	0	3	4	0	4	0	3	3	0	3	3	3	0	3	3	4	0	0	4	4	0	0	0	0	4	0	0	3	0	0	3	0	4	0	3	0	3	0	4	0	0	3	4	4	3	3	3	0	3	4	0	0	4	3	0	3	0	0	0	4	0	3	0	3	0	3	0	3	3	3	0	3	4	3	0	3	3	0	3	3	0	0	0	0	3	0	4	0	0	0	3	4	3	4	0	0	4	0	0	0	3	0	4	0	0	0	0	3	3	0	0	4	4	0	0	4	0	4	4	3	0	3	3	0	0	0	0	0	4	3	0	3	0	0	4	4	0	0	0	0	3	0	3	0	0	3	0	0	3	0	0	0	4	3	4	0	4	3	3	3	3	3	3	0	4	3	3	0	3	0	0	3	3	4	3	0	3	0	4	3	0	3	0	4	0	0	3	3	0	0	0	0	0	0	0	4	0	4	4	0	3	0	0	4	4	3	3	3	3	4	0	0	0	0	4	3	0	0	3	3	4	0	4	4	0	4	3	3	3	0	3	0	3	4	3	0	0	4	0	3	3	0	3	4	3	0	0	3	4	3	3	3	4	3	4	3	0	0	0	4	4	0	3	3	3	0	4	0	0	0	0	0	4	3	4	3	0	3	0	4	0	0	3	0	0	3	4	0	0	3	4	4	3	4	3	0	4	0	0	0	0	0	0	0	3	0	3	0	0	0	0	3	0	4	0	3	4	4	3	0	0	4	0	0	4	0	0	0	0	0	3	4	0	3	3	3	0	0	0	4	3	0	0	0	4	4	3	0	4	0	3	0	0	0	0	3	4	0	0	3	0	3	0	0	4	0	0	3	0	4	0	4	0	4	0	0	0	0	0	0	0	4	3	4	0	0	0	0	0	4	4	0	0	0	0	4	4	3	0	4	0	4	0	0	0	3	4	0	3	3	4	4	0	0	0	4	0	0	0	0	0	4	0	4	0	0	0	0	0	0	0	4	3	3	3	0	3	3	0	3	4	0	0	4	0	0	4	3	3	0	4	3	0	0	0	4	0	0	3	0	0	0	0	0	0	0	3	4	4	4	0	0	0	0	0	4	3	0	0	4	0	4	3	3	0	4	0	0	4	0	3	3	3	3	4	3	0	3	0	4	0	0	0	0	0	3	4	3	4	0	0	0	0	4	0	0	0	0	0	4	4	3	3	0	0	3	0	3	3	4	4	4	0	0	0	4	0	4	0	3	0	4	4	0	3	0	4	0	0	3	0	0	4	4	0	4	0	4	0	4	0	0	0	0	3	4	3	4	3	3	0	3	4	0	0	3	0	0	3	0	0	0	0	3	3	4	3	4	4	0	0	3	0	0	3	0	0	0	3	0	4	4	0	3	0	0	0	0	0	4	4	0	3	4	4	3	4	4	0	0	0	4	4	3	0	3	3	0	3	3	0	0	3	3	0	3	0	4	3	0	4	3	0	0	3	4	0	0	0	0	0	3	0	0	0	0	3	3	3	0	0	0	0	3	3	3	0	3	0	3	0	0	3	0	3	0	0	3	3	0	3	3	0	3	4	0	4	0	4	0	0	3	0	0	3	0	0	4	4	0	3	4	3	0	3	0	0	3	4	4	0	3	0	0	3	3	0	3	3	0	3	4	3	0	3	0	0	0	3	0	0	4	4	3	0	4	4	0	0	0	4	4	0	0	4	4	0	4	0	4	0	0	0	0	0	3	0	4	0	4	0	4	4	3	0	4	0	3	0	0	4	0	0	4	4	0	0	0	0	3	4	0	0	0	0	3	0	4	0	0	0	3	0	0	3	0	0	3	3	0	0	0	4	0	4	3	4	0	4	4	4	4	0	0	0	0	0	0	0	3	3	4	3	0	4	3	4	3	0	3	0	4	0	0	0	3	4	4	0	4	3	0	0	3	4	0	0	0	0	3	0	0	0	3	4	3	0	0	0	3	0	0	0	0	0	0	0	3	0	3	3	0	0	3	0	0	3	3	0	3	3	3	3	3	0	0	0	0	0	0	3	0	4	0	3	0	3	0	3	0	3	0	0	0	0	0	0	0	0	4	0	0	4	0	4	0	4	3	4	3	0	0	0	0	3	0	0	0	0	4	0	0	4	0	3	3	0	0	3	3	0	4	0	3	4	0	4	0	3	3	0	0	4	4	3	3	0	0	0	0	3	0	0	3	0	3	0	0	3	0	0	4	0	3	4	0	3	0	3	0	3	3	0	0	0	0	0	0	4	4	0	4	0	0	0	3	0	0	3	3	0	0	0	3	0	0	0	3	0	3	4	0	4	4	0	4	4	0	0	4	3	0	0	3	0	0	0	3	3	0	0	4	0	3	4	3	3	0	4	4	4	3	3	4	3	4	4	3	3	3	3	3	3	0	0	0	0	0	3	4	4	0	3	0	0	3	0	3	0	4	0	0	0	4	0	4	0	0	3	0	0	0	0	4	4	0	3	0	4	0	0	4	0	0	3	0	0	3	0	0	0	0	0	0	0	3	0	4	3	4	0	0	4	0	3	4	0	0	0	4	0	0	0	0	0	3	4	0	3	0	0	0	0	4	4	0	0	0	0	0	3	0	3	4	3	0	0	0	0	3	0	0	4	0	4	0	4	0	0	3	3	0	0	0	0	0	3	0	0	3	3	3	0	0	4	3	0	0	0	0	0	3	4	4	4	0	4	0	4	0	3	3	0	0	0	3	3	0	0	0	4	0	4	0	0	0	0	3	0	0	3	0	0	3	3	3	0	0	0	0	4	0	0	0	4	0	0	0	0	0	4	3	4	0	4	0	0	0	0	0	4	4	3	0	0	0	3	0	0	0	4	0	0	0	0	3	0	0	0	0	0	0	0	3	0	0	0	3	0	0	4	0	0	3	4	0	0	0	3	4	3	0	3	0	0	0	0	4	3	4	0	0	0	0	0	4	3	0	0	0	4	4	0	4	0	3	0	0	0	0	4	3	0	0	0	0	0	0	0	0	4	4	0	0	0	0	0	3	0	0	0	4	0	3	3	0	0	3	0	0	3	0	0	0	0	3	0	0	0	0	0	3	0	3	0	0	3	0	3	0	0	0	0	3	0	4	0	0	0	0	4	0	0	0	3	0	3	0	3	0	4	0	3	0	4	3	0	0	4	0	0	0	3	0	4	0	0	0	4	4	0	0	0	4	0	0	4	0	3	0	0	0	0	0	4	3	0	0	0	0	3	0	0	4	4	0	0	4	0	0	0	4	0	3	0	3	0	0	3	4	0	4	0	3	4	0	0	0	0	0	0	0	4	4	0	0	3	0	0	0	0	0	0	0	3	3	0	3	3	0	3	0	0	3	0	0	0	0	0	0	4	0	3	3	0	0	0	4	3	4	3	0	3	0	0	0	0	0	0	3	4	0	4	0	0	0	0	0	3	0	4	3	0	0	0	0	0	0	0	3	0	0	0	4	0	0	3	3	3	3	4	3	0	0	0	0	0	0	0	0	3	4	3	0	4	0	4	4	0	0	0	0	0	0	0	0	0	3	4	0	0	4	0	4	0	3	4	0	4	0	0	4	3	3	0	0	0	0	0	0	0	0	0	4	0	4	3	3	0	3	0	3	3	0	0	0	0	0	0	4	0	3	0	0	0	0	3	0	4	4	0	0	0	4	0	0	0	0	3	4	0	0	0	3	0	3	3	0	0	0	3	0	0	0	0	4	3	0	0	0	0	3	3	0	0	3	0	0	0	0	0	4	0	0	0	0	0	0	0	0	4	0	0	0	0	0	0	3	4	0	0	0	0	4	4	0	3	0	0	0	0	3	0	0	3	0	0	0	0	0	4	0	3	0	3	0	4	0	0	4	4	0	0	4	0	0	0	0	0	0	0	0	4	0	3	4	4	0	0	0	3	0	3	0	0	0	0	3
[truncated: 21,992,237 more chars]
